# Supplementary material for: A Transcriptomic Analysis of Xylan Mutants Does Not Support the Existence of a Secondary Cell Wall Integrity System in Arabidopsis
Source: Front Plant Sci. 2018 Mar 27;9:384. doi: 10.3389/fpls.2018.00384 (PMC5881139; doi:10.3389/fpls.2018.00384)
Supplement: Supplemental Data Sheet 1 — Supplemental DataSet 1: This excel file contains 3 worksheets. (1) All GCRMA normalized data (2) Examples of expression of some secondary cell wall synthesis genes in individual samples, to demonstrate that we harvested material actively transcribing the genes of interest (3) Extracted data for probeset 264493_at for IRX10 (At1g27440), showing the differential response of different oligonucleotide probes in the irx10 mutant sample, depending on the position of the probe. [file DataSheet1.XLSX]

## Sheet: GCRMA normalised data
GC-RMA normalised Data
Values are log2
Probeset	locus	description	WT BR1	WT BR2	WT BR3	irx9 BR1	irx9 BR2	irx9 BR3	irx10 BR1	irx10 BR2	irx10 BR3	irx14 BR1	irx14 BR2	irx14 BR3	gux1 BR1	gux1 BR2	gux1 BR3	gux2 BR1	gux2 BR2	gux2 BR3	gux1gux2 BR1	gux1gux2 BR2	gux1gux2 BR3
261438_at	AT1G07590;AT1G07600	[AT1G07590, Tetratricopeptide repeat (TPR)-like superfamily protein];[AT1G07600, metallothionein 1A]	14.1208	14.034	13.9584	14.3685	14.2062	14.2791	14.2945	14.1042	14.0887	14.1369	13.9691	14.0192	14.1561	14.0561	14.0775	14.1355	14.1042	13.9918	14.1996	14.1473	14.0724
247718_at	AT5G59310	lipid transfer protein 4	14.094	14.1262	14.0987	13.9038	13.9822	13.8152	13.9911	14.1901	14.0824	14.2566	14.1316	14.1495	14.0943	14.0677	14.1509	14.1262	14.146	14.1262	14.1852	14.1262	14.1852
260012_at	AT1G67865	unknown protein; BEST Arabidopsis thaliana protein match is: unknown protein (TAIR:AT1G67860.1); Has 13 Blast hits to 13 proteins in 2 species: Archae - 0; Bacteria - 0; Metazoa - 0; Fungi - 0; Plants - 13; Viruses - 0; Other Eukaryotes - 0 (source: NCBI BLink).	14.0716	13.7853	13.9119	13.8446	13.6525	13.6291	14.1503	14.0622	14.0332	14.0831	14.0092	13.9849	14.0189	13.8848	14.0082	13.9714	13.9162	13.8803	14.1503	14.1167	13.9714
265560_at	AT2G05520	glycine-rich protein 3	14.0348	13.979	13.932	13.9896	14.091	14.0337	14.0202	14.0153	14.0135	14.0691	13.9737	13.9232	14.04	13.9814	14.0202	14.04	13.9673	13.9637	14.0925	14.04	14.0061
255997_s_at	AT1G29910;AT1G29920;AT1G29930	[AT1G29910, chlorophyll A/B binding protein 3];[AT1G29920, chlorophyll A/B-binding protein 2];[AT1G29930, chlorophyll A/B binding protein 1]	13.9315	13.6453	13.4477	13.1684	13.6453	13.9357	13.5715	13.3492	13.6386	13.2675	13.1865	13.5181	13.9371	13.866	13.8158	13.8349	14.0048	13.5145	13.345	13.8913	13.718
264474_s_at	AT5G38430;AT5G38410;AT1G67090;AT5G38420	[AT5G38430, Ribulose bisphosphate carboxylase (small chain) family protein];[AT5G38410, Ribulose bisphosphate carboxylase (small chain) family protein];[AT1G67090, ribulose bisphosphate carboxylase small chain 1A];[AT5G38420, Ribulose bisphosphate carboxylase (small chain) family protein]	13.8398	13.7834	13.7754	13.3125	13.8021	13.8032	13.6491	13.7366	13.7166	13.6846	13.5687	13.7393	13.9061	13.8398	13.9519	13.8975	13.8641	13.8722	13.6429	13.7074	13.8095
245013_at	ATCG00470	ATP synthase epsilon chain	13.7926	13.4415	13.3312	13.6433	13.5192	13.5711	13.7814	13.5215	13.2288	13.691	13.4743	13.5501	14.0869	13.3976	13.5519	13.9119	13.678	13.4311	13.789	13.6583	13.6756
257054_at	AT3G15353	metallothionein 3	13.7313	13.8439	13.8059	13.8317	13.9139	13.9496	13.8567	13.7859	13.8684	13.7557	13.7249	13.5992	13.7243	13.8466	13.6803	13.8561	13.8317	13.6474	13.7211	13.9467	13.7152
250995_at	AT5G02500	heat shock cognate protein 70-1	13.6489	13.7665	13.7156	13.8959	14.058	13.8975	13.8107	13.8315	13.6818	13.6963	13.7375	13.579	13.7057	13.7998	13.7016	13.6637	13.6878	13.6642	13.7644	13.6874	13.7375
259544_at	AT1G20620	catalase 3	13.6453	13.7998	13.8943	13.646	13.8882	13.798	13.726	13.7641	13.8308	13.7341	13.7931	13.7641	13.6832	13.721	13.8061	13.656	13.6989	13.981	13.72	13.7332	13.8579
247644_s_at	AT1G07940;AT1G07930;AT5G60390;AT1G07920	[AT1G07940, GTP binding Elongation factor Tu family protein];[AT1G07930, GTP binding Elongation factor Tu family protein];[AT5G60390, GTP binding Elongation factor Tu family protein];[AT1G07920, GTP binding Elongation factor Tu family protein]	13.6029	13.7107	13.685	13.7207	13.8255	13.8649	13.7018	13.732	13.7526	13.7382	13.6946	13.7829	13.671	13.6835	13.6086	13.6645	13.6573	13.5923	13.739	13.6564	13.7523
250991_at	AT5G02380	metallothionein 2B	13.5749	13.6047	13.6186	13.741	13.7754	13.8624	13.6327	13.5124	13.4965	13.5218	13.5635	13.4661	13.5693	13.7146	13.6803	13.6324	13.648	13.6145	13.6088	13.5757	13.5117
252912_at	AT4G39200	Ribosomal protein S25 family protein	13.5449	13.4313	13.4878	13.8411	13.6296	13.7475	13.4339	13.4464	13.5275	13.2815	13.3024	13.4624	13.4071	13.6335	13.5291	13.4343	13.5656	13.3916	13.4536	13.661	13.5198
267002_s_at	AT2G34430;AT2G34420	[AT2G34430, light-harvesting chlorophyll-protein complex II subunit B1];[AT2G34420, photosystem II light harvesting complex gene B1B2]	13.543	13.565	13.4696	12.5596	13.2932	13.372	13.2799	13.266	13.359	13.1976	13.2371	13.3628	13.4415	13.6667	13.4983	13.5055	13.5768	13.4343	13.3093	13.5106	13.4699
254386_at	AT4G21960	Peroxidase superfamily protein	13.5328	13.7922	13.7433	13.353	13.463	13.5126	13.4921	13.6349	13.6012	13.6587	13.666	13.7016	13.5942	13.6786	13.7217	13.5985	13.6614	13.7969	13.5311	13.695	13.8137
263821_s_at	AT5G18380;AT2G09990	[AT5G18380, Ribosomal protein S5 domain 2-like superfamily protein];[AT2G09990, Ribosomal protein S5 domain 2-like superfamily protein]	13.5004	13.5848	13.6439	13.8543	13.7452	13.816	13.5945	13.6383	13.6807	13.4187	13.6118	13.5308	13.4336	13.6006	13.5413	13.5061	13.5971	13.4945	13.6028	13.6347	13.6025
264092_at	AT1G79040	photosystem II subunit R	13.4792	13.5033	13.4351	12.7858	13.445	13.4321	13.3915	13.3198	13.4148	13.2199	13.1833	13.278	13.4393	13.4714	13.5141	13.4203	13.5166	13.3018	13.3486	13.5068	13.4743
262958_at	AT1G54410	dehydrin family protein	13.4761	13.164	13.07	13.2968	13.068	13.3066	13.4776	13.4032	13.3991	13.4983	13.3611	13.3158	13.4758	13.1057	13.3274	13.5547	13.4467	13.1235	13.3645	13.547	13.2066
251257_at	AT3G62290	ADP-ribosylation factor A1E	13.4755	13.5804	13.6314	13.7324	13.622	13.7629	13.4889	13.6845	13.7288	13.5488	13.5162	13.6518	13.5575	13.5562	13.6983	13.5004	13.7005	13.7325	13.4568	13.7288	13.7815
267153_at	AT2G30860	glutathione S-transferase PHI 9	13.471	13.4811	13.371	13.4358	13.5121	13.4653	13.6332	13.507	13.5292	13.5805	13.4226	13.353	13.5963	13.4893	13.4516	13.4951	13.4084	13.3469	13.5435	13.3862	13.3578
260913_at	AT1G02500	S-adenosylmethionine synthetase 1	13.4373	13.703	13.7195	12.8674	12.4265	12.1417	13.2613	13.4799	13.5191	13.507	13.639	13.6612	13.3769	13.5431	13.6526	13.4532	13.6123	13.7137	13.1557	13.3547	13.487
263548_at	AT2G21660	cold, circadian rhythm, and rna binding 2	13.4323	13.5191	13.6456	13.5946	13.5544	13.4431	13.3232	13.5554	13.3863	13.3466	13.5129	13.3249	13.3337	13.5428	13.3428	13.4625	13.5376	13.5217	13.3444	13.6209	13.4021
262312_at	AT1G70830	MLP-like protein 28	13.4132	13.7222	13.7519	12.8957	13.5716	13.6167	12.7169	13.2886	13.5619	12.8235	13.2399	13.1824	13.3646	13.4559	13.6052	13.2082	13.4902	13.7851	13.0994	13.4178	13.6214
263345_s_at	AT2G05070;AT2G05100	[AT2G05070, photosystem II light harvesting complex gene 2.2];[AT2G05100, photosystem II light harvesting complex gene 2.1]	13.4	13.4418	13.3773	12.5762	13.439	13.4905	13.2362	13.0434	13.324	13.0538	13.0256	13.1679	13.3965	13.3955	13.3694	13.4421	13.4711	13.3521	13.2124	13.3053	13.3541
245014_at	ATCG00480	ATP synthase subunit beta	13.3678	13.0331	12.9359	13.1454	13.075	13.2559	13.347	13.0847	12.7702	13.4019	13.0614	13.1499	13.7702	12.676	13.1457	13.2754	13.0784	12.9991	13.3815	13.2045	13.2008
258433_at	AT3G16640	translationally controlled tumor protein	13.3583	13.5456	13.6448	13.5853	13.5613	13.6085	13.5558	13.6351	13.6974	13.5397	13.5315	13.5299	13.4265	13.5173	13.6283	13.4012	13.5294	13.7071	13.5166	13.6217	13.6396
254970_at	AT4G10340	light harvesting complex of photosystem II 5	13.3109	13.3933	13.3991	12.6988	13.2441	13.2879	13.1221	13.113	13.1981	13.0857	13.0525	13.1308	13.3327	13.3793	13.336	13.3422	13.422	13.3761	13.1722	13.2698	13.2915
245061_at	AT2G39730	rubisco activase	13.2987	13.358	13.469	11.9692	13.2881	13.4021	13.3571	13.2274	13.3819	13.0958	13.0304	13.2437	13.3491	13.4619	13.4454	13.3528	13.3591	13.4454	13.3404	13.3152	13.4356
256454_at	AT1G75280	NmrA-like negative transcriptional regulator family protein	13.2832	13.1908	13.3251	12.5475	12.4155	12.2244	13.1105	13.1752	13.3098	13.3633	13.3439	13.5307	13.4172	13.1612	13.3941	13.3322	13.2566	13.3184	13.2022	13.1967	13.278
248128_at	AT5G54770	thiazole biosynthetic enzyme, chloroplast (ARA6) (THI1) (THI4)	13.2803	13.2612	13.1731	12.9455	13.2073	13.2696	13.3107	13.1228	13.3254	13.177	13.1162	13.1794	13.3233	13.2555	13.185	13.3213	13.1403	13.1103	13.3991	13.236	13.1094
263709_at	AT1G09310	Protein of unknown function, DUF538	13.2503	13.2612	13.0708	11.9419	12.5625	12.4423	12.7566	13.1941	13.0656	13.1276	13.2028	13.2296	13.2767	13.0941	13.1833	13.2777	13.247	13.0996	13.1475	13.3519	13.3242
261144_s_at	AT1G19660;AT1G75380	[AT1G19660, Wound-responsive family protein];[AT1G75380, bifunctional nuclease in basal defense response 1]	13.2488	13.0151	13.0445	12.6771	12.9	13.0436	12.9991	13.1588	12.9102	13.0393	12.9359	12.9128	12.944	12.8271	12.9743	13.154	12.8874	12.9329	12.9791	13.0293	12.9542
265033_at	AT1G61520	photosystem I light harvesting complex gene 3	13.2331	13.2047	13.1994	12.3491	13.168	13.1895	12.9623	12.9288	13.0897	12.7947	12.7991	12.976	13.2488	13.265	13.1524	13.2572	13.2903	13.3408	12.8735	13.1283	13.2588
251409_at	AT3G60245	Zinc-binding ribosomal protein family protein	13.2305	13.2271	13.1141	13.5403	13.554	13.3202	13.3428	13.24	13.2577	13.3046	13.2346	13.2406	13.21	13.2406	13.0579	13.2885	13.1458	13.1484	13.3035	13.1899	13.3052
253826_s_at	AT4G27960;AT5G53300	[AT4G27960, ubiquitin conjugating enzyme 9];[AT5G53300, ubiquitin-conjugating enzyme 10]	13.2205	13.2745	13.3949	13.396	13.2029	13.2526	13.3642	13.3393	13.4498	13.3033	13.3325	13.2807	13.1941	13.3313	13.3838	13.1848	13.2782	13.3271	13.4274	13.3052	13.2856
252612_at	AT3G45160	Putative membrane lipoprotein	13.218	13.1036	13.0376	13.6481	12.514	12.4601	13.2619	13.2656	13.4415	13.3551	13.4025	13.6776	13.3438	13.0951	13.5889	13.2318	13.4396	13.1822	13.2483	13.5169	13.3951
245001_at	ATCG00220	photosystem II reaction center protein M	13.2131	13.1148	13.0683	12.968	12.992	13.3001	13.1299	12.8548	13.238	13.0045	12.8168	13.1858	13.377	13.2902	13.4045	13.1372	13.3677	13.1677	13.1991	13.3209	13.2355
261416_at	AT1G07770	ribosomal protein S15A	13.2003	13.3927	13.3269	13.2989	13.3155	13.2727	13.1394	13.2589	13.3585	13.0951	13.1377	13.1481	13.1884	13.3719	13.2874	13.2127	13.4465	13.213	13.2686	13.3424	13.2819
AFFX-Athal-Ubq_3_f_at	AT4G05050;AT4G05320	[AT4G05050, ubiquitin 11];[AT4G05320, polyubiquitin 10]	13.192	13.1586	13.2409	13.3229	13.2549	13.0956	13.2451	13.2272	13.1988	13.2638	13.2197	13.2857	13.1677	13.2691	13.276	13.133	13.2274	13.1948	13.2721	13.2363	13.159
262195_at	AT1G78040	Pollen Ole e 1 allergen and extensin family protein	13.1776	13.3578	13.4036	13.1872	13.0509	12.8514	13.2671	13.3308	13.3267	13.3539	13.5141	13.5328	13.2431	13.3871	13.448	13.1982	13.3395	13.4751	13.2545	13.3768	13.4369
AFFX-r2-At-Actin-3_s_at	AT5G09810	actin 7	13.1732	13.1814	13.1556	13.2723	13.1829	13.0215	13.2572	13.2758	13.2377	13.3518	13.4308	13.3674	13.1397	13.1029	13.1587	13.113	12.9941	13.2575	13.2873	13.094	13.1237
249866_at	AT5G23010	methylthioalkylmalate synthase 1	13.1706	12.8359	12.5654	12.9313	13.3686	13.3855	13.2666	12.9037	12.9232	13.1582	12.8224	12.8521	13.3434	12.6963	12.8523	13.279	12.6348	12.7701	13.1412	12.656	12.7298
249265_at	AT5G41700	ubiquitin conjugating enzyme 8	13.1547	13.3431	13.345	13.1904	13.2535	13.4739	13.306	13.3069	13.3878	13.2622	13.1416	13.2703	13.1645	13.225	13.4532	13.125	13.2562	13.2983	13.2299	13.3824	13.3399
251325_s_at	AT3G61470;AT5G28450	[AT3G61470, photosystem I light harvesting complex gene 2];[AT5G28450, Chlorophyll A-B binding family protein]	13.154	13.1944	13.154	12.4868	13.1923	13.2977	13.0544	12.9031	13.1203	12.9494	12.8975	12.976	13.2839	13.2488	13.2873	13.154	13.3193	13.2207	12.9275	13.2041	13.2334
AFFX-r2-At-Ubq-5_x_at	no_match	no_match	13.136	13.198	13.294	13.1712	13.039	13.1157	13.0807	13.1035	13.187	13.1716	13.2331	13.3145	13.0983	13.1873	13.1494	13.0951	13.1224	13.178	12.9857	13.1482	13.2178
261149_s_at	AT1G19570;AT1G19550	[AT1G19570, dehydroascorbate reductase];[AT1G19550, Glutathione S-transferase family protein]	13.1352	12.6727	12.7042	13.5474	12.8617	12.7499	13.4608	12.9644	13.0246	13.318	12.8894	12.8482	13.04	12.5888	12.6119	13.0068	12.6197	12.8726	13.3129	12.7501	12.7221
252235_at	AT3G49910	Translation protein SH3-like family protein	13.1291	13.1901	13.2518	13.4414	13.3914	13.4732	13.2399	13.243	13.3201	13.0184	13.0424	13.0227	13.0849	13.2666	13.2112	13.0845	13.2725	13.0817	13.1667	13.2898	13.2597
259361_at	AT1G13440	glyceraldehyde-3-phosphate dehydrogenase C2	13.1181	13.2059	13.1859	13.1169	13.1731	13.4153	13.1755	13.0885	13.2399	13.1205	13.207	13.2749	13.177	13.2057	13.2297	13.1733	13.2459	13.1284	13.1434	13.1555	13.1021
258569_at	AT3G04400	Ribosomal protein L14p/L23e family protein	13.1129	13.1694	13.1476	13.1911	13.196	13.1202	13.1232	13.2952	13.223	13.1416	13.1913	13.107	12.9594	13.1702	13.2035	13.1079	13.2656	13.1129	13.1559	13.2364	13.3258
258735_at	AT3G05880	Low temperature and salt responsive protein family	13.1045	13.2653	13.1883	12.2548	12.7721	12.9293	12.9511	13.1187	13.1598	13.171	12.9572	13.2519	13.2139	13.1643	13.3887	13.1626	13.5238	13.2084	13.0478	13.3963	13.2994
246068_at	AT5G20290	Ribosomal protein S8e family protein	13.1034	13.2124	13.2114	13.2293	13.3664	13.3074	13.1734	13.1444	13.215	13.1046	13.1056	13.0251	12.9947	13.165	13.0448	13.0523	13.1563	13.167	13.2689	13.1482	13.1402
257807_at	AT3G26650	glyceraldehyde 3-phosphate dehydrogenase A subunit	13.1028	12.9753	13.2399	12.6299	13.0484	13.1777	13.0977	13.0107	13.1537	12.8862	12.9088	12.8866	13.1659	13.1104	13.1671	13.1168	13.0383	13.2223	13.0121	12.9324	13.1712
264545_at	AT1G55670	photosystem I subunit G	13.1004	13.0572	12.9304	11.8574	12.946	12.9015	12.7521	12.6113	12.7436	12.4372	12.4556	12.661	13.023	13.025	13.0297	13.0164	13.0619	12.9576	12.6872	12.8801	12.9157
265805_s_at	AT4G36130;AT2G18020	[AT4G36130, Ribosomal protein L2 family];[AT2G18020, Ribosomal protein L2 family]	13.0974	13.0071	13.0623	13.4026	13.0856	13.1596	13.24	13.102	13.125	13.0965	13.0992	12.9717	13.0323	13.0856	12.9307	13.127	13.0165	12.9532	13.1875	13.0434	12.9575
265611_at	AT2G25510	unknown protein; Has 2 Blast hits to 2 proteins in 1 species: Archae - 0; Bacteria - 0; Metazoa - 0; Fungi - 0; Plants - 2; Viruses - 0; Other Eukaryotes - 0 (source: NCBI BLink).	13.0862	13.0467	13.1933	12.9022	13.0341	13.0485	12.9495	13.1756	13.1789	13.1141	13.1344	12.9345	13.2208	13.2276	13.3296	12.9752	13.2873	13.1668	13.2227	13.1861	13.0868
252430_at	AT3G47470	light-harvesting chlorophyll-protein complex I subunit A4	13.081	13.2005	13.0873	12.4837	13.0487	13.1911	12.7792	12.7781	13.0343	12.643	12.7055	13.0592	13.1348	13.0821	13.2393	13.1455	13.1805	13.2799	12.7202	13.068	13.2117
257021_at	AT3G19710	branched-chain aminotransferase4	13.0698	12.7681	12.8842	12.8167	13.1008	13.0994	13.2068	12.9015	12.9483	13.0033	12.9809	12.8654	13.2478	12.7967	12.8757	13.0801	12.6457	12.9402	13.1519	12.7485	12.7856
262341_at	AT1G64230	ubiquitin-conjugating enzyme 28	13.0683	13.2293	13.2565	13.2344	13.2655	13.3983	13.2299	13.3908	13.3763	13.1921	13.1035	13.1505	13.1597	13.1929	13.3332	13.0505	13.3096	13.1536	13.1468	13.2724	13.3525
256835_at	AT3G22890	ATP sulfurylase 1	13.0454	12.8236	12.7399	12.5249	13.1751	12.9628	13.2338	12.9489	12.8462	12.9882	12.9149	12.5993	13.089	12.791	12.757	13.0653	12.6034	12.7773	13.1492	12.5971	12.5417
247717_at	AT5G59320	lipid transfer protein 3	13.0405	13.2133	13.1375	12.9123	12.7553	12.6188	13.1715	13.3469	13.2193	13.5957	13.2514	13.2877	12.9419	13.0769	13.1049	12.9678	13.1531	13.0066	13.3197	13.3374	13.2207
253358_at	AT4G32940	gamma vacuolar processing enzyme	13.0321	13.28	13.3492	13.4609	13.2426	13.2857	13.4389	13.3904	13.4072	13.7012	13.5033	13.5164	13.1332	13.2326	13.2773	13.0137	13.1729	13.2711	13.3031	13.387	13.3663
255552_at	AT4G01850	S-adenosylmethionine synthetase 2	13.02	13.2499	13.3169	12.5773	12.0929	11.8449	12.7941	13.0913	13.0514	13.0628	13.1618	13.17	12.8912	13.232	13.2014	12.9711	13.2336	13.2583	12.6946	12.9396	12.9783
261578_at	AT1G01100	60S acidic ribosomal protein family	13.0172	13.0064	12.8156	13.3467	13.2617	13.2364	13.0434	13.003	13.1153	12.8675	12.8491	12.9288	12.8999	13.0836	12.9347	12.9364	13.1422	12.8568	12.9633	13.1689	13.0904
255257_at	AT4G05050	ubiquitin 11	13.0133	13.0664	12.9624	13.0901	12.7571	12.6503	12.9285	12.8576	12.9454	13.0173	13.0289	13.0986	13.0244	13.0492	13.0712	12.9026	13.0128	12.9518	13.028	13.0896	12.9329
262117_at	AT1G02780	Ribosomal protein L19e family protein	12.9786	12.9822	12.9209	13.2338	13.197	13.1756	13.1062	13.0846	13.1333	13.0872	12.9913	13.0074	12.9212	12.9272	12.8917	12.8951	12.9938	13.0043	13.0197	13.0754	13.0263
261279_at	AT1G05850	Chitinase family protein	12.9704	13.1548	13.2544	12.1747	12.3399	12.3561	12.6308	13.1098	13.1547	13.1206	13.3409	13.5323	13.0791	13.0334	13.3433	13.0046	13.1429	13.2966	12.8168	13.1112	13.2562
252348_at	AT3G48140	B12D protein	12.938	12.909	12.8834	12.9525	12.7167	12.6854	12.8356	12.9173	12.781	12.8265	12.8938	12.9514	12.8571	12.9033	12.9523	12.8503	12.9806	12.8153	12.7161	12.966	13.0083
259008_at	AT3G09390	metallothionein 2A	12.9339	12.9302	12.7664	13.504	13.1519	13.3692	13.1075	12.8932	12.8998	12.8902	12.7303	12.7284	12.833	12.7207	12.8091	12.9242	12.7437	12.6461	12.9777	12.8465	12.7364
245044_at	AT2G26500	cytochrome b6f complex subunit (petM), putative	12.9268	12.9276	12.9186	12.374	13.0012	13.0293	12.8068	12.6936	12.9606	12.5176	12.5277	12.7361	12.8958	12.9899	13.0009	12.9026	13.0551	13.0041	12.778	12.9433	12.8982
256497_at	AT1G31580	ECS1	12.919	13.0712	13.2422	11.997	12.4482	12.6635	12.5148	13.0674	12.946	12.8962	13.093	12.8328	12.946	13.2317	13.4153	12.7792	13.1968	13.133	12.873	13.0871	13.0117
253276_at	AT4G34050	S-adenosyl-L-methionine-dependent methyltransferases superfamily protein	12.8989	13.0487	13.1824	12.5585	11.9685	11.7699	12.8075	12.8784	12.8972	13.1212	13.1633	13.2559	12.9558	12.9086	13.0238	12.9235	12.9878	13.1604	12.8412	12.8787	12.9263
265352_at	AT2G16600	rotamase CYP 3	12.879	12.9277	12.8527	13.0133	12.6089	12.862	12.8312	12.8599	12.9821	12.8351	12.8014	12.995	12.9325	12.9323	12.9926	12.9237	13.0507	12.8083	12.8749	13.1147	12.9216
253901_at	AT4G27090	Ribosomal protein L14	12.879	12.7979	12.7367	13.0984	12.9553	13.022	12.9564	12.8884	12.955	12.874	12.8013	12.9343	12.9295	12.8159	12.9095	12.7852	12.8897	12.7237	12.8917	13.0594	12.879
245006_at	ATCG00340	Photosystem I, PsaA/PsaB protein	12.8648	11.9502	11.5551	12.4996	12.156	12.0311	12.6862	12.0782	11.4002	12.9267	12.0151	12.2206	13.2693	11.732	12.182	12.9809	12.0804	12.1771	12.8429	12.1659	12.2425
248151_at	AT5G54270	light-harvesting chlorophyll B-binding protein 3	12.8633	12.9125	12.6875	11.4443	12.6043	12.7136	12.3341	12.1562	12.4309	11.9603	12.0298	12.4098	12.835	12.8929	12.7913	12.8962	13.0476	12.7791	12.2912	12.6737	12.8448
253738_at	AT4G28750	Photosystem I reaction centre subunit IV / PsaE protein	12.8401	12.8426	12.7372	11.5235	12.6013	12.811	12.5053	12.1532	12.4602	12.137	12.1626	12.2246	12.7386	12.7632	12.6679	12.9327	12.9213	12.5898	12.4118	12.5922	12.5609
251814_at	AT3G54890	photosystem I light harvesting complex gene 1	12.8121	12.8963	12.8494	11.5104	12.4569	12.5209	12.3907	12.5331	12.5296	12.3516	12.4045	12.5338	12.8151	12.8892	12.8746	12.8385	12.8954	12.8985	12.4015	12.7148	12.8694
259612_at	AT1G52300	Zinc-binding ribosomal protein family protein	12.7972	12.8197	12.7266	12.9083	12.985	12.9429	12.7876	12.874	12.7881	12.7006	12.7107	12.8125	12.7931	12.8042	12.7521	12.7212	12.8656	12.7111	12.83	12.837	12.7779
250159_at	AT5G15200	Ribosomal protein S4	12.788	12.8081	12.827	12.9092	13.0675	13.0243	12.842	12.9233	12.9324	12.8272	12.7735	12.7268	12.7403	12.7898	12.8241	12.7019	12.7778	12.6854	12.8587	12.783	12.8387
260529_at	AT2G47400	CP12 domain-containing protein 1	12.7736	12.7422	12.7826	12.7215	12.8569	13.0027	12.6599	12.539	12.7628	12.5311	12.4349	12.6809	12.6812	12.8765	12.8028	12.7918	12.8693	12.7755	12.6862	12.8373	12.7845
255886_at	AT1G20340	Cupredoxin superfamily protein	12.7701	12.7225	12.7242	11.7548	12.7178	12.792	12.6714	12.4058	12.6314	12.1302	12.2491	12.35	12.7166	12.7548	12.6571	12.8522	12.7772	12.7253	12.4737	12.5823	12.534
252693_s_at	AT3G44010;AT3G43980	[AT3G44010, Ribosomal protein S14p/S29e family protein];[AT3G43980, Ribosomal protein S14p/S29e family protein]	12.7696	12.7949	12.8426	13.1266	12.811	12.7698	12.8702	12.8749	12.8987	12.747	12.8061	12.8608	12.6795	12.7411	12.7606	12.6961	12.9061	12.745	12.7315	12.9582	12.7835
246880_s_at	AT5G26000;AT5G25980	[AT5G26000, thioglucoside glucohydrolase 1];[AT5G25980, glucoside glucohydrolase 2]	12.7695	12.5811	12.7712	11.5878	12.1808	12.6438	11.1686	11.4268	12.1246	11.662	12.1409	12.1872	12.6963	12.6219	12.8821	12.5531	12.8295	12.9242	12.2458	12.6417	12.4857
256277_at	AT3G12120	fatty acid desaturase 2	12.7565	12.9722	13.0285	12.3963	12.6829	12.6605	12.5983	12.7935	12.9012	12.6253	12.8604	12.7782	12.7392	12.8994	12.907	12.8072	12.8341	12.9642	12.6253	12.8328	12.9384
AFFX-r2-P1-cre-3_at	no_match	no_match	12.7565	12.5221	12.8622	13.1101	12.8799	13.3066	13.0085	13.0951	13.2084	13.0223	12.7944	13.2703	13.2894	13.0223	13.4166	12.7754	13.3113	13.24	13.1259	13.2059	13.1308
261749_at	AT1G76180	Dehydrin family protein	12.755	12.8889	12.9261	12.3276	12.5047	12.8046	12.5046	12.7847	12.8983	12.6354	12.7386	12.9694	12.8076	12.9588	13.0701	12.7016	13.0932	12.9204	12.6822	13.1826	12.9971
261970_at	AT1G65960	glutamate decarboxylase 2	12.7536	13.0604	13.0052	12.5794	12.4659	12.4119	12.6261	12.9746	12.8279	12.7252	12.7805	12.7732	12.8003	12.8742	13.0055	12.7415	12.9822	13.025	12.8521	12.8877	13.0254
257896_at	AT3G16920	chitinase-like protein 2	12.7484	12.8602	13.0016	11.4961	11.7623	11.3921	12.3727	12.9634	12.7832	12.9972	13.2283	13.2548	12.817	12.8528	12.9976	12.7543	12.8851	12.9719	12.6031	12.802	12.8167
AFFX-r2-At-Ubq-3_x_at	no_match	no_match	12.7293	12.7779	12.7838	12.8394	12.8095	12.7838	12.8754	12.7031	12.7726	12.803	12.7872	12.7826	12.7325	12.7933	12.8178	12.6364	12.7927	12.9102	12.7844	12.7833	12.7526
259664_at	AT1G55330	arabinogalactan protein 21	12.7291	12.8794	12.9827	12.3095	12.3467	11.8512	12.6998	12.917	12.9094	13.2018	13.1902	13.2605	12.7387	12.8468	12.8565	12.7052	12.9165	12.9307	12.9089	12.9186	13.0067
253727_at	AT4G29350	profilin 2	12.7235	12.8469	12.8822	12.7995	12.6325	12.4651	12.6884	12.8613	12.8739	12.8347	12.9144	12.9089	12.6727	12.7035	12.7776	12.6856	12.8475	12.8016	12.6828	12.8021	12.802
266228_at	AT2G28910	CAX interacting protein 4	12.7224	12.8231	12.8082	12.7644	12.8546	13.0843	12.6943	12.7898	12.9011	12.6387	12.6434	12.7994	12.7489	12.9762	13.0234	12.6915	13.0467	12.8855	12.7769	13.0642	12.9787
AFFX-r2-P1-cre-5_at	no_match	no_match	12.7139	12.443	12.8706	13.0198	12.7593	13.1058	12.9552	12.9732	13.1968	13.0212	12.7061	13.1705	13.1678	13.0542	13.3301	12.6952	13.1671	13.1903	13.0465	13.1222	13.0277
256309_at	AT1G30380	photosystem I subunit K	12.7104	12.7174	12.6601	11.4584	12.5608	12.5498	12.502	12.19	12.475	12.2166	12.2228	12.3132	12.6404	12.6844	12.6453	12.7989	12.7161	12.6479	12.4158	12.542	12.5797
246267_at	AT1G31812	acyl-CoA-binding protein 6	12.7072	12.7399	12.6116	12.9927	12.7283	12.6349	12.7956	12.7536	12.6052	12.7418	12.6267	12.7278	12.611	12.6399	12.6766	12.7168	12.6544	12.5691	12.7201	12.7984	12.7346
255089_at	AT4G09320	Nucleoside diphosphate kinase family protein	12.7056	12.5794	12.5366	12.8477	12.6713	12.549	12.6773	12.7099	12.6924	12.6397	12.5999	12.6023	12.6069	12.5594	12.5036	12.5078	12.5913	12.4678	12.7567	12.539	12.5813
245841_s_at	AT1G58380;AT1G58684;AT1G59359;AT1G58983	[AT1G58380, Ribosomal protein S5 family protein];[AT1G58684, Ribosomal protein S5 family protein];[AT1G59359, Ribosomal protein S5 family protein];[AT1G58983, Ribosomal protein S5 family protein]	12.7013	12.5242	12.4522	12.9982	12.8681	12.8444	12.8667	12.7458	12.6262	12.77	12.7103	12.4789	12.6287	12.4804	12.5348	12.6098	12.478	12.4806	12.7061	12.5475	12.5185
258415_at	AT3G17390	S-adenosylmethionine synthetase family protein	12.7009	12.6951	12.7755	13.0258	12.4362	11.8558	12.9706	12.8392	12.5352	12.7653	13.0637	12.7307	12.6466	12.68	12.5352	12.7238	12.5724	12.7054	12.8864	12.5538	12.6126
259640_at	AT1G52400	beta glucosidase 18	12.6945	10.7445	10.7094	12.4808	12.2668	11.2556	12.375	11.4083	12.1457	12.6029	11.1218	11.4225	11.729	10.3807	10.5844	11.7159	10.4631	11.0724	12.7133	10.717	11.5066
244992_s_at	ATCG00900;ATCG01240	[ATCG00900, Ribosomal protein S7p/S5e family protein];[ATCG01240, ribosomal protein S7]	12.6837	11.1149	10.5002	12.832	11.7482	11.6479	12.5978	11.8794	10.812	12.6539	11.339	11.1846	12.923	10.9818	11.2096	12.4985	11.7106	11.2048	12.353	11.7098	11.2422
255079_s_at	AT4G09000;AT1G35160	[AT4G09000, general regulatory factor 1];[AT1G35160, GF14 protein phi chain]	12.6806	12.7741	12.8745	12.6406	12.5853	12.644	12.7488	12.8304	12.7907	12.806	12.9993	12.913	12.7741	12.6858	12.8509	12.6708	12.7621	12.8014	12.8367	12.7982	12.8307
259727_at	AT1G60950	2Fe-2S ferredoxin-like superfamily protein	12.6771	12.5097	12.6105	11.7549	12.7157	12.7264	12.5153	12.3716	12.5474	12.2433	12.2328	12.4434	12.6174	12.6812	12.6155	12.6411	12.6869	12.6355	12.4633	12.5498	12.4401
255435_at	AT4G03280	photosynthetic electron transfer C	12.6614	12.693	12.5076	11.6134	12.6973	12.6222	12.4363	12.4014	12.3732	12.198	12.1225	12.1837	12.5912	12.7226	12.4496	12.7111	12.6211	12.497	12.3988	12.497	12.543
245483_at	AT4G16190	Papain family cysteine protease	12.6556	12.7786	12.9636	13.0353	12.8998	13.1644	12.935	12.9201	12.9706	13.0105	12.8735	12.9638	12.617	12.8002	12.9084	12.6757	12.8495	12.8681	12.851	12.9874	12.964
251357_at	AT3G61110	ribosomal protein S27	12.6457	12.6441	12.6036	12.8009	12.9192	12.9803	12.6989	12.7471	12.6236	12.5329	12.6441	12.4245	12.3942	12.8126	12.4287	12.5299	12.7472	12.3699	12.6005	12.7296	12.5574
256186_at	AT1G51680	4-coumarate:CoA ligase 1	12.6454	12.6319	12.7991	11.6422	11.1294	10.7766	12.2162	12.4736	12.2464	12.4177	12.3965	12.4077	12.7677	12.6175	12.7242	12.6074	12.6855	12.9119	12.4448	12.2952	12.1901
263838_at	AT2G36880	methionine adenosyltransferase 3	12.6427	12.8329	12.9936	11.8201	11.6003	11.2036	12.3896	12.6383	12.589	12.705	12.9351	12.8613	12.6123	12.7073	12.6792	12.6472	12.6363	12.8081	12.4345	12.4772	12.6012
248043_s_at	AT5G56010;AT5G56000	[AT5G56010, heat shock protein 81-3];[AT5G56000, HEAT SHOCK PROTEIN 81.4]	12.6423	12.8514	12.7096	13.0296	12.9589	12.7917	12.978	13.0535	12.6183	12.9298	12.8881	12.7129	12.8227	12.6843	12.5	12.7651	12.5374	12.8399	12.9238	12.6885	12.8351
258791_at	AT3G04720	pathogenesis-related 4	12.638	12.3825	12.0807	11.4975	12.2827	11.9037	12.1198	12.4788	12.3642	12.5266	12.5467	11.9337	12.383	12.7826	12.0735	12.4401	12.2568	12.0056	12.5587	12.3296	12.2966
265116_at	AT1G62480	Vacuolar calcium-binding protein-related	12.6374	12.8946	12.9042	12.8553	12.7743	13.036	12.5711	12.766	12.4375	12.4273	12.6849	12.4831	12.6829	12.6693	12.7442	12.3922	12.877	12.8084	13.0544	13.1393	12.8683
261270_at	AT1G26630	Eukaryotic translation initiation factor 5A-1 (eIF-5A 1) protein	12.6343	12.8379	12.8343	12.6833	12.7692	12.6927	12.742	12.8047	12.7492	12.7923	12.8434	12.7583	12.5588	12.7876	12.6247	12.599	12.7293	12.6809	12.6738	12.713	12.7584
263534_at	AT2G24940;AT2G24945	[AT2G24940, membrane-associated progesterone binding protein 2];[AT2G24945, unknown protein; BEST Arabidopsis thaliana protein match is: unknown protein (TAIR:AT4G36925.1); Has 6 Blast hits to 6 proteins in 2 species: Archae - 0; Bacteria - 0; Metazoa - 0; Fungi - 0; Plants - 6; Viruses - 0; Other Eukaryotes - 0 (source: NCBI BLink).]	12.6341	12.7153	12.6941	12.623	12.6055	12.657	12.6078	12.6234	12.7542	12.6102	12.6348	12.6136	12.4988	12.7279	12.6908	12.5899	12.7627	12.6845	12.542	12.8287	12.7289
251082_at	AT5G01530	light harvesting complex photosystem II	12.6262	12.7203	12.5584	11.8882	12.6511	12.7383	12.3898	12.2558	12.3452	12.1861	12.1579	12.1925	12.6194	12.6443	12.5913	12.7257	12.7224	12.4491	12.2628	12.5222	12.5941
265963_s_at	AT3G11940;AT2G37270	[AT3G11940, ribosomal protein 5A];[AT2G37270, ribosomal protein 5B]	12.623	12.8656	12.8399	12.9411	13.0614	13.0355	12.7751	12.8428	12.8846	12.7696	12.7873	12.7894	12.6908	12.8175	12.8397	12.7219	12.9719	12.9197	12.7851	12.9003	13.0215
257173_at	AT3G23810	S-adenosyl-l-homocysteine (SAH) hydrolase 2	12.6216	12.867	13.0179	11.5948	11.5006	11.0331	12.3329	12.7615	12.5626	12.7664	12.9499	12.9684	12.8158	12.7939	12.8964	12.703	12.8219	13.0742	12.6199	12.6499	12.8155
264670_s_at	AT1G09640;AT1G57720	[AT1G09640, Translation elongation factor EF1B, gamma chain];[AT1G57720, Translation elongation factor EF1B, gamma chain]	12.6196	12.5067	12.4474	12.8937	12.8091	12.8205	12.5842	12.6313	12.801	12.5806	12.4826	12.5498	12.6524	12.6791	12.6469	12.5888	12.7552	12.4816	12.5248	12.7873	12.6515
250458_s_at	AT5G09810	actin 7	12.613	12.5672	12.8065	12.6767	12.5013	12.5458	12.8369	12.7889	12.7389	12.9414	12.9849	12.8353	12.5222	12.5378	12.5756	12.6071	12.3889	12.7338	12.7325	12.5832	12.6176
261211_at	AT1G12780	UDP-D-glucose/UDP-D-galactose 4-epimerase 1	12.6119	12.5876	12.6975	11.9129	12.6909	12.946	12.4587	12.6641	12.5574	12.423	12.517	12.4105	12.3957	12.6978	12.6138	12.5558	12.7338	12.5316	12.2613	12.7084	12.7147
246747_at	AT5G27700	Ribosomal protein S21e	12.6102	12.6063	12.5597	12.7252	12.7791	12.8739	12.5465	12.5392	12.7285	12.4289	12.4421	12.4074	12.3647	12.7983	12.5674	12.4565	12.797	12.5586	12.3541	12.8098	12.7044
254790_at	AT4G12800	photosystem I subunit l	12.6005	12.6261	12.6203	11.432	12.5102	12.4634	12.2857	12.1599	12.1981	12.0246	12.1733	12.3023	12.4049	12.5458	12.4991	12.6541	12.5591	12.4175	12.3224	12.3765	12.3969
258680_at	AT3G08580	ADP/ATP carrier 1	12.6001	12.6141	12.5511	12.688	12.6098	12.5029	12.6943	12.5695	12.558	12.6896	12.7075	12.6657	12.5488	12.5369	12.5	12.6209	12.4444	12.6176	12.6978	12.4629	12.6286
246908_at	AT5G25610	BURP domain-containing protein	12.5906	12.9075	12.7671	11.9208	12.0836	11.9378	12.5158	12.8425	12.6277	12.8878	12.7434	12.7568	12.6684	12.8018	12.73	12.7099	12.7188	12.7643	12.7509	12.8691	12.917
249380_at	AT5G40370	Glutaredoxin family protein	12.59	12.3572	12.0324	12.6405	12.6027	12.5623	12.5924	12.4191	12.2442	12.4058	12.3359	12.3228	12.7618	12.2394	12.397	12.7137	12.3557	12.1597	12.6294	12.4139	12.2887
251962_at	AT3G53420	plasma membrane intrinsic protein 2A	12.5806	12.6897	12.8374	11.0535	12.5348	12.9546	12.5858	12.3162	12.5277	12.1789	12.1154	12.3457	12.6281	12.6799	12.6622	12.6124	12.778	12.6676	12.4694	12.5991	12.6596
262609_at	AT1G13930	Involved in response to salt stress. Knockout mutants are hypersensitive to salt stress.	12.5792	12.9054	12.5965	11.9338	12.2085	12.4435	12.5234	12.5509	12.5509	12.4338	12.2636	12.4952	12.6473	12.5981	12.5968	12.6666	12.6351	12.5509	12.3015	12.6621	12.6827
265816_s_at	AT1G30230;AT2G18110	[AT1G30230, Glutathione S-transferase, C-terminal-like;Translation elongation factor EF1B/ribosomal protein S6];[AT2G18110, Translation elongation factor EF1B/ribosomal protein S6 family protein]	12.5616	12.5905	12.6399	12.6197	12.5863	12.7135	12.5345	12.5862	12.6912	12.4666	12.5461	12.6094	12.4523	12.704	12.756	12.483	12.7483	12.4985	12.5055	12.685	12.6757
AFFX-Athal-Ubq_5_f_at	AT4G05050	ubiquitin 11	12.561	12.5892	12.5882	12.5736	12.3862	12.494	12.5081	12.4439	12.4784	12.6031	12.5276	12.6466	12.5919	12.566	12.6345	12.5325	12.5032	12.5461	12.428	12.5962	12.4729
256226_at	AT1G56280	drought-induced 19	12.5592	12.7188	12.8479	12.8853	12.7562	12.8603	12.8072	12.9359	13.0044	12.7666	12.8139	12.8881	12.5972	12.5935	12.8761	12.6576	12.66	12.7711	12.8555	12.8574	12.8939
267461_at	AT2G33830	Dormancy/auxin associated family protein	12.549	13.0895	12.9939	12.2478	13.0949	13.6632	12.7826	12.8017	13.0506	12.3557	12.0474	12.0069	12.5148	13.1866	13.1124	12.8357	13.2756	12.9212	12.303	13.1194	13
248200_at	AT5G54160	O-methyltransferase 1	12.5466	12.675	12.8726	12.3627	11.6915	11.3725	12.4543	12.733	12.6649	12.8275	12.9609	13.0577	12.7193	12.6682	12.8002	12.5945	12.7079	12.9307	12.5254	12.5471	12.6088
250317_at	AT5G12250	beta-6 tubulin	12.5465	12.6827	12.8724	11.4434	11.6225	11.378	12.6572	12.8034	12.9465	12.6895	13.0893	13.0604	12.4309	12.7767	12.7859	12.606	12.7333	12.833	12.4081	12.7622	12.7209
249922_at	AT5G19140	Aluminium induced protein with YGL and LRDR motifs	12.5381	12.745	12.883	12.4978	12.6083	12.5995	12.7337	12.8158	12.8412	12.8396	12.7551	12.7514	12.4883	12.5833	12.7909	12.5734	12.7477	12.6972	12.607	12.8476	12.881
253009_at	AT4G37930	serine transhydroxymethyltransferase 1	12.5374	12.3308	12.2073	10.756	12.3097	12.3921	12.2961	12.1195	12.2077	12.0299	12.0064	12.206	12.6167	12.3054	12.4513	12.6369	12.3314	12.339	12.4217	12.3166	12.3387
250933_at	AT5G03170	FASCICLIN-like arabinogalactan-protein 11	12.5299	12.8745	13.0254	11.4651	11.649	11.3058	12.4091	13.0262	13.0519	13.1538	13.2878	13.3015	12.737	12.8535	12.9229	12.6005	12.9321	12.9172	12.3728	12.84	12.8969
267259_at	AT2G23090	Uncharacterised protein family SERF	12.5174	12.7452	12.7077	12.8165	12.7347	12.8356	12.7164	12.8353	12.8244	12.6424	12.8093	12.7613	12.5332	12.7568	12.7804	12.5949	12.8041	12.7399	12.6078	12.8845	12.831
247073_at	AT5G66570	PS II oxygen-evolving complex 1	12.5095	12.6505	12.4826	11.2898	12.5907	12.6976	12.2008	12.0892	12.4278	12.1104	11.977	12.1641	12.583	12.6337	12.5429	12.5793	12.6533	12.5665	12.1003	12.4535	12.6169
255220_at	AT4G05320	polyubiquitin 10	12.5079	12.4555	12.4769	12.6555	12.5511	12.6012	12.6418	12.316	12.6048	12.6293	12.5184	12.6048	12.5794	12.6093	12.6847	12.6011	12.5445	12.5523	12.8198	12.5728	12.4703
266533_s_at	AT4G35100;AT2G16850	[AT4G35100, plasma membrane intrinsic protein 3];[AT2G16850, plasma membrane intrinsic protein 2;8]	12.4982	12.4467	12.4284	12.2521	12.0556	11.8024	12.3259	12.372	12.3922	12.4289	12.4214	12.5006	12.477	12.3922	12.4215	12.4103	12.3091	12.5377	12.5829	12.3469	12.5161
262064_at	AT1G56070	Ribosomal protein S5/Elongation factor G/III/V family protein	12.4752	12.5297	12.4988	12.6164	12.7844	12.8601	12.7257	12.5335	12.6313	12.6087	12.6015	12.4693	12.5061	12.6089	12.4484	12.5373	12.4187	12.5262	12.6318	12.4305	12.524
260745_at	AT1G78370	glutathione S-transferase TAU 20	12.4747	12.0813	11.9893	12.0541	12.5665	12.6104	12.5103	12.1647	12.2817	12.3194	12.1311	12.2627	12.6825	12.0884	12.2169	12.6695	12.2358	12.1442	12.4619	12.1165	12.2046
254655_s_at	AT5G46430;AT4G18100	[AT5G46430, Ribosomal protein L32e];[AT4G18100, Ribosomal protein L32e]	12.4682	12.4053	12.4194	12.852	12.617	12.7434	12.5302	12.5773	12.6476	12.3658	12.465	12.4807	12.509	12.506	12.6015	12.4015	12.6751	12.3313	12.5377	12.7584	12.4641
262924_s_at	AT1G75630;AT1G19910	[AT1G75630, vacuolar H+-pumping ATPase 16 kDa proteolipid subunit 4];[AT1G19910, ATPase, F0/V0 complex, subunit C protein]	12.4643	12.358	12.6162	12.4276	12.3499	12.3995	12.479	12.4115	12.4593	12.3639	12.4312	12.5163	12.412	12.4593	12.4825	12.4605	12.4703	12.485	12.6526	12.4935	12.4538
244963_at	ATCG00570	photosystem II reaction center protein F	12.4621	12.1271	12.4215	12.1049	12.5344	12.6524	12.3622	12.2427	12.3266	12.3226	12.2453	12.0586	12.3801	11.7819	12.1427	12.4146	11.6229	12.0565	12.3949	12.061	12.124
254687_at	AT4G13770	cytochrome P450, family 83, subfamily A, polypeptide 1	12.4528	12.3889	12.3946	12.1137	12.6388	12.7024	12.6457	12.3999	12.4544	12.4106	12.3513	12.34	12.7288	12.3609	12.4613	12.5376	12.3181	12.4238	12.5986	12.1978	12.3807
258500_at	AT3G02468;AT3G02470	[AT3G02468, conserved peptide upstream open reading frame 9];[AT3G02470, S-adenosylmethionine decarboxylase]	12.4496	12.6013	12.6448	12.4423	12.202	12.5216	12.5586	12.5492	12.5537	12.4931	12.5851	12.5758	12.566	12.5563	12.51	12.4097	12.4897	12.5112	12.4969	12.4645	12.3931
250764_at	AT5G05960	Bifunctional inhibitor/lipid-transfer protein/seed storage 2S albumin superfamily protein	12.4476	12.5591	12.5851	12.0783	10.5621	9.82945	12.3513	12.4224	12.3453	12.3571	12.1807	12.3308	12.2749	12.5888	12.5141	12.3756	12.7227	12.5049	12.2347	12.5175	12.471
244935_at	ATCG01090	NADPH dehydrogenases	12.4442	11.8127	11.8411	11.8414	12.2546	12.4554	12.2853	12.2015	12.1991	12.4032	12.1674	12.2796	12.6584	11.9497	12.2502	12.3778	11.8743	12.0002	12.432	12.2611	12.2362
266205_s_at	AT1G08200;AT2G27860	[AT1G08200, UDP-D-apiose/UDP-D-xylose synthase 2];[AT2G27860, UDP-D-apiose/UDP-D-xylose synthase 1]	12.4315	12.4546	12.5882	12.0252	12.0081	12.1197	12.1391	12.3032	12.4612	12.1249	12.2073	12.4065	12.3076	12.3463	12.5154	12.3039	12.4122	12.4829	12.2381	12.46	12.409
262985_s_at	AT1G23290	Ribosomal protein L18e/L15 superfamily protein	12.4304	12.4954	12.3947	12.8207	12.7377	12.7695	12.5619	12.5106	12.6104	12.5432	12.457	12.5196	12.4246	12.3724	12.4019	12.5	12.4779	12.4469	12.4928	12.5368	12.5885
246745_at	AT5G27770	Ribosomal L22e protein family	12.4114	12.309	12.2304	12.6801	12.5834	12.6234	12.3581	12.4216	12.4261	12.2147	12.1849	12.3239	12.4114	12.4056	12.4104	12.3896	12.4885	12.391	12.4025	12.5975	12.4316
259343_s_at	AT3G03780;AT5G17920	[AT3G03780, methionine synthase 2];[AT5G17920, Cobalamin-independent synthase family protein]	12.4074	12.4469	12.5746	11.7044	11.6997	11.6477	12.2175	12.2991	12.2173	12.4965	12.5584	12.6282	12.61	12.3757	12.5225	12.4225	12.4346	12.4725	12.2298	12.2863	12.4027
267484_at	AT2G02760	ubiquiting-conjugating enzyme 2	12.4001	12.3653	12.5699	12.6478	12.4894	12.6799	12.4802	12.4492	12.4506	12.4093	12.3962	12.5035	12.404	12.3554	12.6026	12.2743	12.3704	12.3938	12.3394	12.4169	12.4212
252056_at	AT3G52590	ubiquitin extension protein 1	12.3999	12.4369	12.363	12.6367	12.5303	12.4914	12.3818	12.3756	12.4801	12.3517	12.3054	12.4752	12.2888	12.4536	12.4179	12.3396	12.4921	12.3365	12.3648	12.543	12.4253
255248_at	AT4G05180	photosystem II subunit Q-2	12.3993	12.2399	12.1062	11.2072	12.2101	12.1917	12.0235	11.8868	12.0552	11.8318	11.7392	11.951	12.2342	12.0643	12.1717	12.3585	12.1922	12.0046	11.9629	12.0563	12.1018
265374_at	AT2G06520	photosystem II subunit X	12.3969	12.3903	12.4763	11.424	12.2565	12.3377	12.1945	12.0933	12.2419	12.0172	12.0445	12.1493	12.327	12.5291	12.3247	12.4205	12.5408	12.3643	12.0821	12.3844	12.2412
263706_s_at	AT1G31180;AT5G14200	[AT1G31180, isopropylmalate dehydrogenase 3];[AT5G14200, isopropylmalate dehydrogenase 1]	12.3923	11.5987	11.5304	11.7501	12.2158	12.3154	12.1812	11.6781	11.8674	11.7999	11.5578	11.8292	12.6028	11.7697	12.0389	12.456	11.8634	11.8304	12.084	11.6731	11.6604
251886_at	AT3G54260	TRICHOME BIREFRINGENCE-LIKE 36	12.3838	12.3949	12.4491	11.8093	10.8683	10.7896	12.1645	12.4359	12.229	12.457	12.3559	12.4188	12.5239	12.2869	12.4368	12.5021	12.3631	12.3466	12.4188	12.2673	12.5812
244987_s_at	ATCG01310;ATCG00830	[ATCG01310, ribosomal protein L2];[ATCG00830, ribosomal protein L2]	12.3808	11.9716	11.9621	12.5722	12.4037	12.4832	12.3591	12.339	12.1538	12.5054	12.1276	12.2135	12.5743	11.8076	12.0935	12.4633	12.1697	11.9762	12.3491	12.282	12.3134
260746_at	AT1G78380	glutathione S-transferase TAU 19	12.3793	12.375	12.2327	12.7547	12.3135	12.5998	12.4756	12.3355	12.4643	12.4997	12.2636	12.4107	12.425	12.2698	12.305	12.4248	12.3817	12.2109	12.3841	12.426	12.3679
264809_at	AT1G08830	copper/zinc superoxide dismutase 1	12.3764	12.4567	12.4208	12.489	12.39	12.417	12.4294	12.3415	12.3429	12.4009	12.5148	12.5114	12.4243	12.3428	12.417	12.3972	12.4576	12.4498	12.4559	12.3956	12.445
246481_s_at	AT5G15960;AT5G15970	[AT5G15960, stress-responsive protein (KIN1) / stress-induced protein (KIN1)];[AT5G15970, stress-responsive protein (KIN2) / stress-induced protein (KIN2) / cold-responsive protein (COR6.6) / cold-regulated protein (COR6.6)]	12.3705	13.1068	12.4065	11.0562	12.2445	12.6254	11.8572	12.1265	12.1988	12.2002	11.6926	12.1181	12.401	12.4742	12.2669	12.2593	12.2595	12.1584	11.8848	12.8159	12.2579
246758_at	AT5G27850	Ribosomal protein L18e/L15 superfamily protein	12.3701	12.2452	12.2654	12.7639	12.665	12.5474	12.4661	12.432	12.392	12.306	12.3241	12.2679	12.1998	12.2678	12.26	12.2742	12.3809	12.168	12.3286	12.3339	12.3372
247627_at	AT5G60360	aleurain-like protease	12.3682	12.3783	12.3305	12.5679	12.3508	12.4703	12.4183	12.3076	12.4579	12.5589	12.373	12.4571	12.373	12.2618	12.3887	12.2189	12.2889	12.328	12.48	12.4841	12.4016
250935_at	AT5G03240	polyubiquitin 3	12.3588	12.3588	12.3631	12.0114	12.0059	12.5216	12.101	12.1323	12.6374	12.0045	11.9987	12.6915	12.3744	12.2767	12.5928	12.1392	12.3636	12.3359	11.7293	12.3056	12.3082
264344_at	AT1G11910	aspartic proteinase A1	12.3569	12.6127	12.531	12.531	12.7112	12.7559	12.5387	12.4971	12.4963	12.6523	12.642	12.5914	12.2813	12.5559	12.3964	12.4379	12.3037	12.5145	12.6017	12.4152	12.475
245356_at	AT4G13940	S-adenosyl-L-homocysteine hydrolase	12.3557	12.5795	12.8143	12.232	12.2758	12.3231	12.3194	12.4628	12.6423	12.3692	12.5451	12.5599	12.4426	12.7029	12.7081	12.4793	12.6829	12.7812	12.3993	12.4214	12.4884
253291_at	AT4G33865	Ribosomal protein S14p/S29e family protein	12.3522	12.3912	12.275	12.5274	12.5039	12.4743	12.3576	12.3241	12.4099	12.3332	12.2892	12.3806	12.3516	12.3362	12.3806	12.3964	12.5543	12.2348	12.3591	12.5421	12.4527
267104_at	AT2G41430	dehydration-induced protein (ERD15)	12.3414	12.3431	12.3386	12.5496	12.4826	12.4776	12.4188	12.4411	12.4314	12.3558	12.428	12.3047	12.21	12.3648	12.3645	12.2194	12.4135	12.2194	12.2212	12.5104	12.361
AFFX-CreX-3_at	no_match	no_match	12.339	12.1729	12.8154	12.9291	12.5555	13.1987	12.8433	12.6671	13.1134	12.6104	12.7386	13.0654	12.9109	12.7887	13.1853	12.4784	12.9866	12.9058	13.1197	12.9629	12.756
252929_at	AT4G38970	fructose-bisphosphate aldolase 2	12.3328	12.3284	12.2569	10.792	12.3562	12.5218	12.3105	12.0436	12.3613	12.0679	11.868	12.1653	12.4101	12.3277	12.3363	12.4866	12.196	12.3558	12.366	12.1345	12.2289
251928_at	AT3G53980	Bifunctional inhibitor/lipid-transfer protein/seed storage 2S albumin superfamily protein	12.329	12.6864	12.6142	12.2464	10.6924	10.1145	11.8482	11.8392	11.942	12.1838	12.1687	12.1795	11.9481	12.3774	12.2162	12.2664	12.3805	12.3986	11.7787	12.2592	11.9543
258712_s_at	AT3G09680;AT5G02960	[AT3G09680, Ribosomal protein S12/S23 family protein];[AT5G02960, Ribosomal protein S12/S23 family protein]	12.315	12.2686	12.0853	12.6282	12.5057	12.5728	12.3779	12.4214	12.4281	12.2949	12.2848	12.2672	12.4414	12.2225	12.3503	12.3201	12.3842	12.2607	12.4835	12.377	12.2964
248146_at	AT5G54940	Translation initiation factor SUI1 family protein	12.3087	12.1089	11.986	12.9215	12.4715	12.3496	12.7588	12.553	12.4624	12.5548	12.3723	12.2624	12.3543	12.1872	12.1024	12.1863	12.2094	12.0065	12.4749	12.536	12.1595
256438_s_at	AT2G40205;AT3G11120;AT3G56020;AT3G08520	[AT2G40205, Ribosomal protein L41 family];[AT3G11120, Ribosomal protein L41 family];[AT3G56020, Ribosomal protein L41 family];[AT3G08520, Ribosomal protein L41 family]	12.3065	11.7932	11.4896	12.416	12.1293	12.2175	12.0246	11.7335	12.1675	11.719	11.324	12.1097	12.3184	12.0293	12.1992	11.9199	12.3695	11.6247	11.7639	12.2863	12.0667
250409_at	AT5G10860	Cystathionine beta-synthase (CBS) family protein	12.3008	12.4657	12.5326	12.0879	12.3906	12.6925	12.2662	12.3001	12.4176	12.1382	12.3142	12.3106	12.2181	12.2619	12.3884	12.3053	12.3549	12.3243	12.1409	12.358	12.3492
261928_at	AT1G22480	Cupredoxin superfamily protein	12.2986	12.6623	12.5149	11.4831	11.6054	11.7196	12.2554	12.6759	12.6903	12.8946	12.885	12.9613	12.3477	12.6604	12.5798	12.506	12.7597	12.5582	12.1786	12.6123	12.5471
255457_at	AT4G02770	photosystem I subunit D-1	12.2966	12.0622	12.1807	11.3564	11.966	12.1599	11.8944	11.7537	12.0136	11.8064	11.7977	12.1189	12.3006	12.1684	12.2624	12.2708	12.1692	12.1208	12.0666	12.1338	12.0631
262557_at	AT1G31330	photosystem I subunit F	12.2909	12.3765	12.449	11.0968	12.3093	12.427	11.9112	11.7935	12.0398	11.8474	11.9314	12.0839	12.2967	12.3917	12.4007	12.3653	12.3732	12.3439	11.9504	12.2197	12.3057
264233_at	AT1G67430	Ribosomal protein L22p/L17e family protein	12.2902	12.3163	12.2519	12.4811	12.5704	12.5455	12.4382	12.4038	12.613	12.3578	12.3879	12.3329	12.2673	12.2561	12.2382	12.2895	12.3547	12.2485	12.3448	12.4126	12.3594
264421_at	AT1G43170	ribosomal protein 1	12.2876	12.3164	12.4829	12.4566	12.8006	12.7304	12.4599	12.4891	12.6172	12.1954	12.4055	12.2153	12.3616	12.5224	12.3708	12.3157	12.4133	12.4984	12.5103	12.4039	12.4359
263845_at	AT2G37040	PHE ammonia lyase 1	12.2857	12.2783	12.5533	11.3209	10.3895	9.90938	11.8155	12.0494	12.0382	12.2568	12.1912	12.3604	12.3113	12.3253	12.4338	12.2792	12.376	12.5855	11.7859	12.0965	12.0982
251185_at	AT3G62870	Ribosomal protein L7Ae/L30e/S12e/Gadd45 family protein	12.2833	12.232	12.3663	12.7239	12.6196	12.6069	12.5239	12.507	12.5507	12.3329	12.3945	12.281	12.2951	12.2694	12.2859	12.2738	12.278	12.2765	12.4141	12.3542	12.3773
252291_s_at	AT3G49120;AT3G49110	[AT3G49120, peroxidase CB];[AT3G49110, peroxidase CA]	12.2763	12.0265	11.9035	13.6208	12.2778	12.3905	12.3779	12.0632	12.1467	12.6634	12.293	12.002	12.4106	12.1379	12.1882	12.1192	12.1197	12.1024	12.3696	12.154	11.9693
256225_at	AT1G56220	Dormancy/auxin associated family protein	12.2758	12.5072	12.3294	12.1429	12.6253	12.8922	12.3349	12.4092	12.4929	12.2301	11.9953	12.0928	12.1517	12.4391	12.3065	12.3359	12.4081	12.2435	12.2338	12.4422	12.3206
258993_at	AT3G08940	light harvesting complex photosystem II	12.275	12.2252	12.0897	10.8321	12.2437	12.2279	11.8228	11.4655	11.8665	11.5227	11.3868	11.6714	12.1679	12.2814	12.1284	12.342	12.2618	12.1451	11.7409	12.0597	12.1898
247107_at	AT5G66040	sulfurtransferase protein 16	12.2706	12.5424	12.512	11.6846	12.2857	12.2713	12.0619	12.2575	12.2834	11.879	11.9839	11.9051	12.1781	12.5049	12.4749	12.2685	12.3673	12.511	12.0737	12.3736	12.3516
253749_at	AT4G29080	phytochrome-associated protein 2	12.2674	12.2767	12.3655	12.0517	11.7482	12.0008	12.2443	12.3175	12.4763	12.2767	12.3635	12.3908	12.2018	12.2767	12.34	12.2125	12.2694	12.515	12.148	12.2975	12.378
264679_s_at	AT1G09690;AT1G09590	[AT1G09690, Translation protein SH3-like family protein];[AT1G09590, Translation protein SH3-like family protein]	12.2672	11.9126	12.0551	12.6784	12.3079	12.2495	12.3692	12.4221	12.3026	12.2647	12.327	12.2326	12.2462	12.1272	12.0638	12.2275	12.1204	12.0659	12.2481	12.2402	12.1047
244984_at	ATCG00800	structural constituent of ribosome	12.2642	10.9145	10.8125	12.3544	11.8536	12.3261	12.1433	11.6951	11.918	12.136	11.3484	11.7796	12.5475	10.8059	11.49	12.1034	11.4549	11.3565	12.0548	12.1004	11.6841
261746_at	AT1G08380	photosystem I subunit O	12.2591	12.2375	12.1535	10.813	12.0827	12.142	11.7995	11.5496	11.8473	11.4445	11.4475	11.6648	12.1859	12.1731	12.0131	12.3298	12.2405	12.1143	11.7923	11.9654	12.0954
252849_at	AT4G40040	Histone superfamily protein	12.2586	12.5241	12.5288	12.7265	12.4535	12.4675	12.4963	12.6434	12.489	12.5278	12.5507	12.3186	12.1409	12.4909	12.3583	12.3396	12.3979	12.4841	12.4313	12.4643	12.5148
254742_at	AT4G13430	isopropyl malate isomerase large subunit 1	12.256	12.0188	11.9712	12.0931	12.6065	12.6987	12.4838	11.9756	11.9768	12.0942	11.8835	11.7216	12.3619	11.9857	11.9682	12.3933	11.8934	11.9073	12.337	11.7852	11.6754
260369_at	AT1G69620	ribosomal protein L34	12.2541	12.2626	12.2166	12.4821	12.5112	12.4418	12.3391	12.249	12.3848	12.2282	12.2813	12.3523	12.2875	12.2549	12.3829	12.2561	12.3451	12.3575	12.3673	12.3905	12.37
261920_at	AT1G65930	cytosolic NADP+-dependent isocitrate dehydrogenase	12.2532	12.4689	12.3484	12.1914	12.4561	12.2547	12.2861	12.452	12.3577	12.3657	12.4255	12.3892	12.4037	12.4083	12.335	12.3947	12.4277	12.4537	12.3356	12.2455	12.3599
250440_at	AT5G10360	Ribosomal protein S6e	12.2517	12.4647	12.5347	12.6556	12.6422	12.7091	12.3265	12.3926	12.531	12.1768	12.2704	12.3	12.1455	12.5015	12.3905	12.0386	12.469	12.2916	12.3353	12.4735	12.3436
244976_at	ATCG00720	photosynthetic electron transfer B	12.2513	12.1042	11.9884	11.8006	12.1506	12.2695	12.4349	12.204	11.8307	12.5002	12.3593	12.1506	12.7221	11.86	12.2933	12.4763	11.9076	12.2123	12.616	12.0524	12.204
248217_at	AT5G53560	cytochrome B5 isoform E	12.2511	12.3345	12.4422	12.3848	12.0154	11.8495	12.3268	12.3113	12.3851	12.3446	12.3516	12.2862	12.1926	12.3077	12.3479	12.1049	12.3023	12.3069	12.351	12.4134	12.2373
266588_at	AT2G14890	arabinogalactan protein 9	12.2501	12.3511	12.6349	11.5147	11.3864	11.1176	11.9804	12.2073	12.3057	12.5633	12.7286	12.9709	12.1935	12.4778	12.4326	12.2256	12.4192	12.5133	12.2765	12.4554	12.5862
252927_at	AT4G39090	Papain family cysteine protease	12.2436	12.4755	12.556	12.5249	12.3635	12.701	12.4588	12.4192	12.556	12.6245	12.778	12.7893	12.2014	12.5027	12.4603	12.3749	12.5075	12.4384	12.3137	12.497	12.5363
267007_at	AT2G34480	Ribosomal protein L18ae/LX family protein	12.2426	12.4096	12.4431	12.4086	12.649	12.5225	12.4897	12.4462	12.57	12.3575	12.3641	12.2362	12.286	12.398	12.2824	12.2689	12.3342	12.3967	12.384	12.3303	12.4222
252678_s_at	AT3G44300;AT3G44310	[AT3G44300, nitrilase 2];[AT3G44310, nitrilase 1]	12.2414	11.9281	11.988	12.9304	12.3875	12.8351	12.5797	11.9996	12.1599	12.1551	11.8116	11.846	12.0457	11.9055	12.0045	12.0414	11.9827	11.7733	12.1157	12.1334	11.7893
261412_at	AT1G07890	ascorbate peroxidase 1	12.2403	12.5309	12.2734	12.1572	12.3156	12.382	12.3696	12.3275	12.3262	12.386	12.4261	12.4197	12.2184	12.3318	12.3156	12.2467	12.3445	12.2116	12.3156	12.2942	12.258
258000_at	AT3G28940	AIG2-like (avirulence induced gene) family protein	12.2387	12.2964	12.1427	12.7477	12.3194	12.3211	12.3863	12.4605	12.1837	12.2983	12.3065	12.2116	12.1465	12.1843	12.1948	12.1195	12.225	12.1026	12.2265	12.3135	12.1496
252022_at	AT3G52930	Aldolase superfamily protein	12.2383	12.4221	12.4713	12.0648	11.8784	11.9198	12.2581	12.2728	12.3066	12.4635	12.6663	12.6203	12.2862	12.3929	12.3289	12.3258	12.3778	12.4361	12.2277	12.335	12.373
261285_at	AT1G35720	annexin 1	12.236	12.5086	12.193	12.0996	12.2929	12.4086	11.8816	12.0447	12.2105	11.9617	11.8725	12.0796	12.2834	12.2066	12.312	12.2661	12.273	12.2591	12.0715	12.2783	12.2536
264372_at	AT1G11840	glyoxalase I homolog	12.2281	12.2832	12.2179	12.5248	12.3201	12.3596	12.1912	12.1327	12.3553	12.3347	12.2444	12.2337	12.1736	12.0444	12.0944	12.2456	12.0914	12.0815	12.2477	12.2034	12.2784
257753_at	AT3G18740	Ribosomal protein L7Ae/L30e/S12e/Gadd45 family protein	12.228	12.4297	12.2041	12.5534	12.4287	12.415	12.4383	12.2822	12.3991	12.2349	12.3061	12.3215	12.2493	12.3387	12.3326	12.2493	12.514	12.1899	12.406	12.4209	12.3979
253606_at	AT4G30530	Class I glutamine amidotransferase-like superfamily protein	12.2268	11.7312	11.5935	12.3224	12.0814	12.1326	12.4528	12.1238	11.9732	12.134	12.0137	11.8785	12.3046	11.7484	11.8659	12.3253	11.8823	11.6637	12.3286	11.9793	11.735
250862_s_at	AT2G04390;AT5G04800;AT2G05220	[AT2G04390, Ribosomal S17 family protein];[AT5G04800, Ribosomal S17 family protein];[AT2G05220, Ribosomal S17 family protein]	12.2267	12.177	12.167	12.26	12.2982	12.3933	12.2731	12.2334	12.3221	12.1815	12.2006	12.3564	12.2234	12.2237	12.26	12.1602	12.3767	12.195	12.2001	12.3081	12.3574
252102_at	AT3G50970	dehydrin family protein	12.224	12.8659	12.324	10.1863	11.3557	11.1351	12.0525	12.6138	12.2895	12.4411	12.6485	12.4736	12.089	12.144	12.2713	12.2858	12.3062	12.2806	11.8675	12.747	12.253
263663_at	AT1G04410	Lactate/malate dehydrogenase family protein	12.2224	12.307	12.1577	12.0857	12.3652	12.3587	12.1306	12.1279	12.1883	12.1814	12.2726	12.2988	12.3102	12.2051	12.1204	12.2921	12.3056	12.2277	12.0809	12.1285	12.3258
255459_at	AT4G02890	Ubiquitin family protein	12.2204	12.2447	12.1884	12.3189	12.0313	12.1363	12.1197	12.1036	12.0723	12.1967	12.2075	12.3477	12.3339	12.3011	12.2827	12.2264	12.332	12.1052	12.2977	12.3396	12.2003
AFFX-Athal-GAPDH_3_s_at	AT3G04120	glyceraldehyde-3-phosphate dehydrogenase C subunit 1	12.219	12.0887	12.0039	12.5249	12.1765	12.4919	12.2263	12.06	12.2389	12.3143	12.0487	12.418	12.3269	12.3283	12.2983	12.1418	12.4977	11.7456	12.173	12.4974	12.2022
267076_at	AT2G41090	Calcium-binding EF-hand family protein	12.1964	12.2148	11.9832	12.7599	12.36	12.3114	12.3156	12.8365	12.4082	12.4526	12.6732	12.1152	12.3087	12.1947	12.428	12.2861	12.3584	12.0641	12.6218	12.4818	12.3251
248886_at	AT5G46110	Glucose-6-phosphate/phosphate translocator-related	12.1941	12.2428	12.2951	11.3994	12.4421	12.6066	11.9438	11.8259	12.1016	11.8298	11.7157	11.9411	12.3365	12.1645	12.3223	12.229	12.2459	12.4194	12.0575	12.0361	12.1218
266258_at	AT2G27720	60S acidic ribosomal protein family	12.187	12.1912	12.2231	12.3916	12.3065	12.2488	12.2142	12.2488	12.273	12.1853	12.2376	12.1193	12.1053	12.3649	12.0781	12.1506	12.4139	12.1482	12.2348	12.4434	12.2613
257599_at	AT3G24830	Ribosomal protein L13 family protein	12.1869	12.3784	12.2523	12.1429	12.5651	12.4325	12.1194	12.2784	12.3015	12.0494	12.0866	12.0949	12.0953	12.2661	12.2716	12.1504	12.1947	12.3675	12.1901	12.2226	12.4225
257749_at	AT3G18780	actin 2	12.1844	12.4403	12.6159	11.8463	12.4887	12.4813	12.2625	12.3631	12.3335	12.0583	12.2761	12.1274	12.223	12.5099	12.4503	12.2551	12.4172	12.5701	12.2509	12.2998	12.3588
265150_at	AT1G51200	A20/AN1-like zinc finger family protein	12.1796	12.6838	12.6202	12.3446	12.5593	12.5124	12.2263	12.5998	12.6651	12.3665	12.4162	12.485	12.2522	12.5346	12.6677	12.2454	12.5092	12.7304	12.2306	12.5543	12.7387
248573_at	AT5G49720	glycosyl hydrolase 9A1	12.1757	12.5192	12.6338	11.5083	11.7692	11.608	12.0088	12.3866	12.3766	12.3911	12.5514	12.6391	12.3224	12.3892	12.5462	12.3136	12.4361	12.6802	12.0581	12.2669	12.5225
245949_at	AT5G19510	Translation elongation factor EF1B/ribosomal protein S6 family protein	12.1726	12.427	12.3348	12.2831	12.4906	12.3374	12.2625	12.2619	12.3308	12.0522	12.1965	12.0359	12.2114	12.334	12.3611	12.2109	12.3705	12.3129	12.1563	12.2777	12.2906
259803_at	AT1G72150	PATELLIN 1	12.1707	12.2222	12.4997	11.9884	12.2514	12.5052	12.196	12.2649	12.285	12.1883	12.28	12.1855	12.1278	12.2419	12.5128	12.1865	12.2401	12.3307	12.1594	12.2552	12.3937
250358_at	AT5G11740	arabinogalactan protein 15	12.1644	12.281	12.5303	12.3628	12.4308	12.1244	12.6259	12.7579	12.6147	12.9446	13.0323	13.0122	12.2832	12.3172	12.2246	12.2443	12.2333	12.2826	12.5626	12.4792	12.4497
262632_at	AT1G06680	photosystem II subunit P-1	12.1618	12.0872	11.9723	11.1254	12.0806	12.164	11.9327	11.8387	11.9787	11.7598	11.5743	11.8328	12.2176	12.0716	12.1438	12.2104	12.1602	12.0107	11.944	11.9843	11.9861
251322_at	AT3G61440	cysteine synthase C1	12.159	11.9718	11.878	12.2623	12.2846	12.292	12.3468	12.1752	12.3426	12.1371	12.1656	12.041	12.2632	11.8538	11.976	12.2555	11.9459	12.0872	12.2363	11.9511	11.8844
AFFX-Athal-Ubq_M_f_at	no_match	no_match	12.1566	12.0868	11.9003	12.1789	12.0998	12.4239	12.0223	11.973	12.115	12.0883	11.7055	12.1852	12.0896	12.0377	12.2435	12.0051	12.1863	12.0773	11.8623	12.2465	12.0841
254239_at	AT4G23400	plasma membrane intrinsic protein 1;5	12.1557	12.5631	12.6065	11.1867	11.3262	11.2611	11.9241	12.3548	12.316	12.245	12.3733	12.3927	12.0305	12.4424	12.5066	12.2449	12.5658	12.4579	11.7661	12.3044	12.3245
247320_at	AT5G64040	photosystem I reaction center subunit PSI-N, chloroplast, putative / PSI-N, putative (PSAN)	12.1483	12.1117	12.1903	10.2917	11.9248	11.8219	11.7716	11.5675	11.9591	11.1521	11.4182	11.6096	11.9901	12.2045	12.0396	12.1075	12.1985	11.9582	11.6516	11.9197	11.907
249482_at	AT5G38980	unknown protein; FUNCTIONS IN: molecular_function unknown; INVOLVED IN: biological_process unknown; LOCATED IN: endomembrane system; EXPRESSED IN: 22 plant structures; EXPRESSED DURING: 13 growth stages; Has 3 Blast hits to 3 proteins in 1 species: Archae - 0; Bacteria - 0; Metazoa - 0; Fungi - 0; Plants - 3; Viruses - 0; Other Eukaryotes - 0 (source: NCBI BLink).	12.139	12.1002	12.3304	11.8899	12.0635	12.249	12.1277	12.0587	12.2426	12.132	12.0627	12.1594	12.2143	12.2473	12.3615	12.1594	12.2381	12.2126	12.1879	12.2274	12.201
253201_at	AT4G34620	small subunit ribosomal protein 16	12.1378	12.264	12.2579	11.7918	12.2621	12.3054	12.1149	12.0276	12.3289	11.7407	11.8145	12.0184	12.2283	12.2722	12.4156	12.2393	12.311	12.2584	12.0152	12.272	12.2096
267126_s_at	AT2G23600;AT2G23590	[AT2G23600, acetone-cyanohydrin lyase];[AT2G23590, methyl esterase 8]	12.1323	11.7756	11.6608	12.7709	12.0793	11.9651	12.1574	11.9221	12.0046	11.8768	11.5523	11.7245	12.1492	12.0085	12.07	11.9974	12.0283	11.7344	11.9268	11.87	11.9841
244961_at	ATCG01040	Cytochrome C assembly protein	12.1203	10.9726	10.6822	11.1651	10.9806	10.5481	11.3838	11.0534	10.1475	11.3436	10.718	10.7538	12.054	11.1282	10.9957	11.8321	11.3351	10.8401	11.5224	11.2987	10.6992
252294_at	AT3G49010	breast basic conserved 1	12.1196	12.0367	12.0911	12.5559	12.4571	12.4333	12.3105	12.2178	12.2758	12.1967	12.2368	12.0772	12.1441	12.1177	12.0475	12.1166	12.0692	12.0182	12.2745	12.0824	12.1103
253248_at	AT4G34670	Ribosomal protein S3Ae	12.1191	12.4571	12.3641	12.5872	12.7182	12.8941	12.3318	12.4554	12.545	12.1955	12.2523	12.323	12.2129	12.4265	12.4505	12.2426	12.5923	12.4172	12.3248	12.5169	12.6148
254740_s_at	AT4G13930;AT4G13890	[AT4G13930, serine hydroxymethyltransferase 4];[AT4G13890, Pyridoxal phosphate (PLP)-dependent transferases superfamily protein]	12.1186	12.0231	12.1009	11.3993	11.0008	10.5907	11.5324	11.9571	11.7369	12.0061	12.1821	12.1338	12.0872	12.0765	12.1467	12.0785	12.068	12.3166	11.7768	11.8396	11.9513
261789_at	AT1G15930	Ribosomal protein L7Ae/L30e/S12e/Gadd45 family protein	12.1146	12.3503	12.2762	12.2477	12.5642	12.6391	12.1612	12.2071	12.2263	12.0363	12.0128	11.9176	11.971	12.3703	12.1542	12.1373	12.3848	12.2156	12.0448	12.2533	12.2449
267526_at	AT2G30570	photosystem II reaction center W	12.1125	11.9543	12.028	11.2492	11.8759	12.0889	11.85	11.5796	11.912	11.6013	11.6493	11.8514	12.1085	12.1412	12.2117	12.171	12.222	12.102	12.0647	12.0212	11.9638
252885_at	AT4G39260	cold, circadian rhythm, and RNA binding 1	12.1099	12.2396	12.1731	12.1081	12.0864	11.8335	12.035	12.14	11.9961	12.0918	12.2794	12.0893	12.0162	12.3372	12.0164	12.2682	12.3143	12.2357	11.9855	12.2045	12.0561
246503_at	AT5G16130	Ribosomal protein S7e family protein	12.1039	11.8224	11.8267	12.1987	12.0758	12.2023	12.211	12.1793	12.1155	11.9813	12.0088	11.933	11.9736	11.9732	11.8643	11.9724	12.0038	11.812	12.0253	11.9589	11.9327
AFFX-Athal-Actin_3_f_at	AT5G09810	actin 7	12.0994	12.039	12.0786	12.2169	12.0509	12.0219	12.1698	12.157	12.2019	12.2389	12.2043	12.3669	12.1777	12.0541	12.1603	12.0542	12.0625	12.1293	12.1862	12.1325	12.1229
245891_at	AT5G09220	amino acid permease 2	12.0953	12.0406	12.1434	11.733	11.6166	11.8788	12.0511	11.9955	11.9593	12.058	11.984	11.956	12.254	12.0803	12.2246	12.1827	12.0474	12.2853	12.1086	12.0475	12.0661
254903_at	AT4G11150	vacuolar ATP synthase subunit E1	12.0927	12.3364	12.3162	11.7396	12.1852	12.1927	11.9598	12.1834	12.23	12.1252	12.2051	12.2944	12.1388	12.2424	12.1979	12.0443	12.4413	12.4031	12.0173	12.2291	12.3253
264189_s_at	AT1G54580;AT1G54630	[AT1G54580, acyl carrier protein 2];[AT1G54630, acyl carrier protein 3]	12.0879	12.0115	11.9696	12.1843	11.8508	11.7612	11.9992	12.0553	11.9748	12.0377	12.0123	12.0911	11.8324	11.9259	11.9566	12.0044	11.9316	11.9268	11.7876	11.948	11.9815
252824_at	AT4G40030	Histone superfamily protein	12.0842	12.1347	12.0903	12.2495	12.1709	12.3667	12.2406	12.1563	12.2882	12.164	12.101	12.2453	12.0692	12.1438	12.193	12.1267	12.1958	12.2156	12.1709	12.1616	12.2366
254617_s_at	AT5G45775;AT4G18730	[AT5G45775, Ribosomal L5P family protein];[AT4G18730, ribosomal protein L16B]	12.0794	11.9331	11.7477	12.4555	12.1034	12.1264	11.9939	11.915	11.9246	11.7913	11.7416	11.863	11.7886	11.9041	11.8168	11.9367	11.9069	11.5925	11.9324	11.9446	11.7897
261694_at	AT1G08360	Ribosomal protein L1p/L10e family	12.07	12.033	11.9854	12.363	12.2774	12.2611	12.0371	12.1664	12.1133	12.042	12.0508	11.9396	12.0308	12.0511	12.0486	11.9649	12.1736	11.9786	12.1318	12.1993	12.1402
266768_s_at	AT2G47110;AT3G62250	[AT2G47110, ubiquitin 6];[AT3G62250, ubiquitin 5]	12.0695	12.1374	12.0361	12.3026	12.34	12.3595	12.1568	12.2158	12.129	12.1264	12.0319	12.076	12.1303	12.0492	12.0892	12.0774	12.2204	12.0273	12.1374	12.2245	12.2231
259077_s_at	AT3G02230;AT5G15650	[AT3G02230, reversibly glycosylated polypeptide 1];[AT5G15650, reversibly glycosylated polypeptide 2]	12.0678	12.0133	12.128	12.4013	12.0259	11.5949	12.1089	12.072	11.756	12.1211	12.3379	12.0132	11.9123	11.8093	11.8242	12.0526	11.6411	12.0314	12.2796	11.7183	11.9391
246290_at	AT3G56800	calmodulin 3	12.0636	12.1652	12.1808	12.1818	11.7134	11.6635	11.9781	12.2521	12.0031	12.1532	12.2722	12.3243	12.0255	12.09	12.0935	11.8732	12.1107	12.0012	12.1472	12.238	12.1822
259006_at	AT3G09200	Ribosomal protein L10 family protein	12.0628	12.1723	12.1633	12.4048	12.6976	12.5041	12.2248	12.1377	12.2587	12.0619	12.1436	11.9529	12.0159	12.1377	11.9626	12.0456	12.0395	12.2013	12.1932	11.9717	12.0431
263296_at	AT2G38800	Plant calmodulin-binding protein-related	12.0616	11.8797	11.9195	12.2772	12.2208	12.5724	12.1484	12.3642	12.2743	11.962	11.8823	11.9942	12.1281	11.8888	12.2533	12.0876	12.1793	11.8876	12.1284	12.3538	12.2439
257771_at	AT3G23000	CBL-interacting protein kinase 7	12.0586	11.9297	12.0277	12.0681	11.1475	11.4211	11.706	11.6742	11.846	11.7386	11.9192	12.2096	12.0668	12.2639	12.1976	11.7274	12.2588	11.99	11.8151	12.2937	12.0218
256964_at	AT3G13520	arabinogalactan protein 12	12.0559	12.265	12.352	11.9341	11.2893	10.5638	12.0685	12.2428	12.0049	12.5293	12.5859	12.4934	11.8493	12.2249	11.9769	11.9786	12.2148	12.2153	12.1594	12.1534	12.1208
255789_at	AT2G33370	Ribosomal protein L14p/L23e family protein	12.0545	12.0194	12.0035	12.159	12.3741	12.2999	11.9829	12.05	12.1132	11.8532	11.7729	11.8915	11.8973	12.0133	11.996	12.0042	12.2104	12.0007	11.8866	12.169	11.9941
258588_s_at	AT3G04120	glyceraldehyde-3-phosphate dehydrogenase C subunit 1	12.0522	12.0872	11.9867	12.2811	12.2541	12.2622	12.1423	12.0358	12.1087	12.2563	12.2805	12.2563	12.0094	12.0692	12.0111	11.9728	12.0073	12.0237	12.0196	12.0704	12.1026
262238_at	AT1G48300	unknown protein; FUNCTIONS IN: molecular_function unknown; INVOLVED IN: biological_process unknown; LOCATED IN: endomembrane system; EXPRESSED IN: 24 plant structures; EXPRESSED DURING: 15 growth stages; Has 96 Blast hits to 87 proteins in 37 species: Archae - 0; Bacteria - 2; Metazoa - 12; Fungi - 2; Plants - 65; Viruses - 0; Other Eukaryotes - 15 (source: NCBI BLink).	12.0436	11.9983	12.0502	12.2738	11.0136	11.4902	12.2451	12.2422	12.1292	12.2988	11.8876	12.0182	12.1704	11.88	12.0946	12.0818	12.0233	11.978	12.087	12.1175	12.2065
246977_at	AT5G24930	CONSTANS-like 4	12.0425	12.021	11.952	11.5	11.9199	11.8429	11.6657	11.7298	11.6894	11.5665	11.7122	11.5518	11.7417	11.7188	11.7514	11.9535	11.6075	11.8249	11.8569	11.6318	11.7103
266165_at	AT2G28190	copper/zinc superoxide dismutase 2	12.0424	12.0039	11.752	11.2572	12.0407	12.1699	11.8933	11.6794	11.9651	11.6832	11.6515	11.6927	12.0226	12.0214	11.8584	12.1009	11.9141	11.708	11.8103	11.865	11.7659
252601_s_at	AT3G45030;AT5G62300	[AT3G45030, Ribosomal protein S10p/S20e family protein];[AT5G62300, Ribosomal protein S10p/S20e family protein]	12.0269	12.1252	12.0297	12.1617	12.3403	12.2441	12.1076	12.1711	12.206	12.0078	11.987	11.961	12.0316	12.0418	12.0027	11.9933	12.1157	12.0994	12.0151	12.1594	12.1449
258845_at	AT3G03150	unknown protein; FUNCTIONS IN: molecular_function unknown; INVOLVED IN: biological_process unknown; LOCATED IN: mitochondrion; EXPRESSED IN: 22 plant structures; EXPRESSED DURING: 13 growth stages; BEST Arabidopsis thaliana protein match is: unknown protein (TAIR:AT5G17165.1); Has 39 Blast hits to 39 proteins in 11 species: Archae - 0; Bacteria - 0; Metazoa - 0; Fungi - 0; Plants - 39; Viruses - …	12.0236	12.395	12.1926	10.9546	11.5541	11.7101	11.746	12.095	12.0726	12.1076	12.2446	12.2452	11.9672	12.2579	12.2819	12.1486	12.2929	12.1981	11.6873	12.0681	12.0617
265149_at	AT1G51400	Photosystem II 5 kD protein	12.0228	12.2027	12.0859	10.7967	11.9378	12.0224	11.4799	11.6504	11.826	11.3156	11.3228	11.7428	11.9204	12.089	12.1321	12.2566	12.2476	12.1978	11.535	11.9268	12.1626
251938_at	AT3G53430	Ribosomal protein L11 family protein	12.0166	12.0637	11.9276	12.2485	12.2718	12.0611	12.1079	12.021	12.0205	12.044	12.0459	12.0396	11.9137	11.9965	11.9051	11.969	11.9562	11.9057	11.9907	12.0094	12.0502
253041_at	AT4G37870	phosphoenolpyruvate carboxykinase 1	12.0162	12.1531	12.2473	12.4606	11.9747	12.0397	12.0868	12.4297	12.2831	12.2669	12.5756	12.5102	11.9168	12.2757	12.2203	12.0487	12.1836	12.2664	12.4148	12.268	12.3343
260153_at	AT1G52760	lysophospholipase 2	12.014	12.1262	12.1366	11.3503	11.0602	10.7212	11.6072	11.977	11.907	11.8502	11.9685	11.9808	11.9072	12.0022	12.1398	11.9768	12.106	12.1422	11.7547	11.8545	11.8585
246153_s_at	AT5G20010;AT5G20020	[AT5G20010, RAS-related nuclear protein-1];[AT5G20020, RAS-related GTP-binding nuclear protein 2]	12.0055	11.7379	11.866	12.034	11.9654	12.0851	11.9158	11.7531	11.8284	11.7787	11.7921	11.9327	11.8436	11.7511	11.8294	11.7345	11.9019	11.6498	11.884	12.0023	11.6006
247658_at	AT5G59880	actin depolymerizing factor 3	12.0038	12.1611	11.9975	12.1763	11.8329	11.8996	12.0573	12.1237	12.0623	12.1188	12.0423	11.9054	11.9357	12.0155	11.9298	12.0141	12.1177	11.9086	11.9732	12.1647	12.0613
261362_s_at	AT1G41880;AT3G55750	[AT1G41880, Ribosomal protein L35Ae family protein];[AT3G55750, Ribosomal protein L35Ae family protein]	12.0012	11.6173	11.5842	12.3245	11.9468	11.9467	12.0772	11.8193	11.9602	11.9564	11.8788	11.9622	11.9293	11.5949	11.7656	11.8098	11.775	11.5472	12.0301	11.9764	11.7054
247442_s_at	AT5G62690;AT5G62700	[AT5G62690, tubulin beta chain 2];[AT5G62700, tubulin beta chain 3]	11.995	12.011	12.0491	12.1637	11.997	11.8743	12.077	12.1127	12.1497	12.248	12.0893	12.2274	12.082	11.9819	12.0428	11.927	11.9097	11.9579	11.8895	11.9928	11.9404
245373_s_at	AT4G14716;AT4G14710	[AT4G14716, acireductone dioxygenase 1];[AT4G14710, RmlC-like cupins superfamily protein]	11.9892	11.6368	11.5932	12.091	12.0344	11.9747	11.9025	11.7961	11.8473	11.9487	11.8115	11.884	11.8411	11.591	11.7577	11.8314	11.6809	11.5527	11.9705	11.8702	11.6149
265445_at	AT2G37190	Ribosomal protein L11 family protein	11.983	11.9808	11.9318	12.0771	12.497	12.5089	11.9666	12.0088	12.0675	11.743	11.8792	11.9001	11.8707	11.994	11.9601	11.9824	12.1056	11.9748	11.7991	12.0855	12.0023
258681_at	AT3G08610	unknown protein; Has 40 Blast hits to 40 proteins in 15 species: Archae - 0; Bacteria - 0; Metazoa - 0; Fungi - 0; Plants - 40; Viruses - 0; Other Eukaryotes - 0 (source: NCBI BLink).	11.9792	11.8815	11.9203	11.8012	11.8199	11.8485	11.8435	11.7952	11.8538	11.8646	11.8485	11.9717	11.7093	11.8485	11.8367	11.8428	12.1026	11.82	11.7192	11.9546	11.8764
255000_at	AT4G09800	S18 ribosomal protein	11.9791	12.0784	12.1144	12.1392	12.304	12.5152	12.0078	12.1547	12.2589	11.9677	11.9142	12.0698	11.9481	12.2471	12.2523	11.8898	12.2607	11.947	11.9446	12.2963	12.2035
251926_at	AT3G53740	Ribosomal protein L36e family protein	11.9765	11.918	11.902	12.2217	12.2121	12.1918	12.0367	11.9612	12.0942	11.8947	11.8396	11.915	12.0302	11.9852	12.0095	12.0256	12.0665	11.93	11.8514	12.1403	12.0594
263114_at	AT1G03130	photosystem I subunit D-2	11.9742	11.8674	11.9227	10.6583	11.8423	11.9734	11.4025	11.3838	11.6306	11.2129	11.2214	11.4547	11.8727	11.774	11.8809	12.0227	11.8623	11.8438	11.474	11.6574	11.7165
247770_at	AT5G58930	Protein of unknown function (DUF740)	11.9686	12.0002	12.0332	11.9498	11.0498	11.0783	12.0466	12.0654	12.0797	12.0468	11.945	12.0316	11.8878	11.9416	12.0322	11.9387	12.0226	12.0159	12.08	12.1442	12.0642
260004_at	AT1G67860	unknown protein; BEST Arabidopsis thaliana protein match is: unknown protein (TAIR:AT1G67865.1); Has 13 Blast hits to 13 proteins in 2 species: Archae - 0; Bacteria - 0; Metazoa - 0; Fungi - 0; Plants - 13; Viruses - 0; Other Eukaryotes - 0 (source: NCBI BLink).	11.967	11.4273	11.4255	12.5965	11.3086	11.2672	12.2112	11.6661	11.5944	12.1301	11.5518	11.5283	11.9143	11.5484	11.5149	12.0377	11.4551	11.4059	12.1836	11.7884	11.5031
AFFX-r2-At-GAPDH-3_s_at	AT3G04120	glyceraldehyde-3-phosphate dehydrogenase C subunit 1	11.9662	12.0131	11.8794	12.2193	12.2072	12.1586	11.9274	11.9023	11.9527	12.0886	12.0731	12.3091	11.998	11.9896	11.9769	12.0627	12.0223	12.0559	11.9015	11.997	12.1771
257892_at	AT3G17020	Adenine nucleotide alpha hydrolases-like superfamily protein	11.9655	12.145	12.0533	11.827	12.0507	12.0708	11.852	11.9656	11.9268	11.8025	11.8492	11.6952	11.9603	12.102	11.9884	12.0369	12.165	11.9294	11.8462	11.9697	11.9697
260138_at	AT1G66410	calmodulin 4	11.9598	11.7067	11.6886	12.4681	11.7078	11.9132	11.9648	11.8848	11.8736	11.9045	11.8513	11.9824	11.9311	11.7099	11.9544	12.0127	11.9903	11.7363	11.8923	12.1148	12.0074
258434_at	AT3G16770	ethylene-responsive element binding protein	11.9561	12.0351	11.7071	13.1682	13.1578	13.1111	12.1398	11.6347	11.5938	11.918	11.5419	11.3825	11.703	12.3668	11.8439	11.8212	12.2527	11.8743	11.6682	11.9897	11.768
248682_at	AT5G48810	cytochrome B5 isoform D	11.9539	12.1028	12.2224	11.9025	11.7216	11.6045	11.9035	11.9942	11.9811	11.9547	12.1806	12.1409	11.8447	12.1939	12.0817	11.8962	12.1144	12.0829	12.0289	12.1576	12.0516
259824_at	AT1G66240	homolog of anti-oxidant 1	11.9462	11.9536	11.8132	12.2181	12.1164	12.0876	12.0526	11.9965	11.9936	11.9823	11.8092	11.8618	11.8495	11.9622	11.9224	11.9637	12.0192	11.8	11.783	12.0193	11.9632
250895_at	AT5G03850	Nucleic acid-binding, OB-fold-like protein	11.9366	12.0095	11.8056	12.1015	12.1729	12.1696	11.8607	11.8374	12.0034	11.7079	11.8156	11.9803	11.7809	11.9819	12.0026	11.912	12.0747	11.8807	11.8883	12.16	12.0331
249416_at	AT5G39570	FUNCTIONS IN: molecular_function unknown; INVOLVED IN: biological_process unknown; LOCATED IN: cytosol, nucleus; EXPRESSED IN: 25 plant structures; EXPRESSED DURING: 14 growth stages; BEST Arabidopsis thaliana protein match is: glycine-rich protein (TAIR:AT3G29075.1); Has 30201 Blast hits to 17322 proteins in 780 species: Archae - 12; Bacteria - 1396; Metazoa - 17338; Fungi - 3422; Plants - 5037;…	11.9364	12.1134	12.0594	12.1315	12.0971	12.0772	12.1586	12.1333	12.1492	12.2547	12.2384	12.3149	12.1333	12.0469	12.2081	12.0238	12.1551	12.1927	12.0481	12.2265	12.3046
245004_at	ATCG00300	YCF9	11.936	10.7137	10.6662	11.3555	11.2279	11.5248	11.5743	10.9363	10.8059	11.7076	10.9476	11.2866	12.2113	10.9381	11.0973	11.8911	10.9619	11.015	11.7182	11.2648	10.9825
244960_at	ATCG01020	ribosomal protein L32	11.9349	11.5157	11.3839	12.0113	11.6982	12.1691	11.7155	11.4671	11.9116	11.8107	11.1215	12.1298	12.3297	11.8218	12.3405	11.8878	12.2025	11.7347	11.7785	12.1653	12.0347
250339_at	AT5G11670	NADP-malic enzyme 2	11.9342	12.1859	11.8866	11.9368	12.1856	11.98	12.2444	12.3836	12.0794	12.405	12.4922	12.0199	12.0377	12.1602	11.8077	12.0367	11.8942	11.9972	12.3085	12.0168	12.0191
257066_at	AT3G18280	Bifunctional inhibitor/lipid-transfer protein/seed storage 2S albumin superfamily protein	11.9326	11.8788	11.4589	11.6144	12.2508	12.5469	11.7719	11.1741	11.9188	11.7168	11.1862	11.2643	11.7365	11.7695	11.4727	11.9997	11.7576	11.5758	11.206	11.6212	11.2672
248639_at	AT5G48930	hydroxycinnamoyl-CoA shikimate/quinate hydroxycinnamoyl transferase	11.9272	12.2874	12.3894	11.4042	11.1167	10.8977	11.884	11.8288	11.958	12.1071	12.0986	12.1395	11.9753	12.1761	12.1107	11.8898	12.1889	12.2667	11.8184	11.9446	11.977
248126_at	AT5G54760	Translation initiation factor SUI1 family protein	11.9238	11.9507	11.9323	12.0264	12.0696	11.9073	11.9416	11.9799	11.9108	11.9985	11.9321	12.019	11.9273	11.927	11.9881	11.8177	11.8823	11.941	11.9123	11.8771	11.9027
260497_at	AT2G41840	Ribosomal protein S5 family protein	11.923	12.1238	12.1593	12.246	12.4023	12.5298	11.9828	12.2088	12.2955	11.9376	11.8746	11.926	11.9151	12.145	12.1043	11.9902	12.2522	11.9933	11.9449	12.111	12.2544
261490_at	AT1G14320	Ribosomal protein L16p/L10e family protein	11.9225	11.9483	11.9101	12.262	12.1662	12.2426	12.1496	12.0623	12.063	12.0367	12.0411	11.9775	11.9856	12.0547	11.9061	11.9706	12.0368	11.8774	12.1399	11.987	12.0367
247638_at	AT5G60490	FASCICLIN-like arabinogalactan-protein 12	11.9212	12.376	12.563	10.7107	10.8962	10.3827	11.6853	12.2083	12.2145	12.4395	12.773	12.9407	12.0452	12.2638	12.3464	12.0156	12.2284	12.3593	11.9709	12.2398	12.3617
260236_at	AT1G74470	Pyridine nucleotide-disulphide oxidoreductase family protein	11.9204	11.8523	11.6326	11.2585	12.09	11.9796	11.6803	11.3656	11.6604	11.493	11.2858	11.415	11.8298	11.7518	11.6799	11.9761	11.6942	11.7544	11.6394	11.5677	11.6716
250827_at	AT5G05170	Cellulose synthase family protein	11.9128	11.9605	12.3075	11.3438	11.7032	11.6023	11.9646	12.06	11.9872	11.9957	12.1786	12.0649	11.9758	12.0318	12.1371	11.8917	12.0056	12.1635	11.8348	12.0077	11.9872
260383_s_at	AT1G74060;AT1G74050	[AT1G74060, Ribosomal protein L6 family protein];[AT1G74050, Ribosomal protein L6 family protein]	11.911	11.8581	12.0208	12.1417	12.021	12.1509	11.9243	11.8463	12.062	11.7833	11.8051	11.9216	11.8484	12.0124	12.0689	11.7631	12.1199	11.9139	11.9315	12.1631	11.884
247281_at	AT5G64350	FK506-binding protein 12	11.906	11.9211	11.8936	12.2537	12.0904	12.1227	11.8542	11.9688	11.8981	11.9773	11.8653	11.7844	11.7492	12.0068	11.824	11.8192	12.0391	11.6828	11.8454	12.0168	11.8589
252926_at	AT4G38920	vacuolar-type H(+)-ATPase C3	11.9053	12.0543	12.0103	11.8485	12.1355	11.9127	11.8624	11.9494	11.9162	11.9508	12.0745	11.9503	11.8156	11.8091	11.7943	11.9053	11.8275	11.855	11.8196	11.7537	11.8932
247285_at	AT5G64400	CONTAINS InterPro DOMAIN/s: CHCH (InterPro:IPR010625); BEST Arabidopsis thaliana protein match is: Cox19-like CHCH family protein (TAIR:AT5G09570.1); Has 1807 Blast hits to 1807 proteins in 277 species: Archae - 0; Bacteria - 0; Metazoa - 736; Fungi - 347; Plants - 385; Viruses - 0; Other Eukaryotes - 339 (source: NCBI BLink).	11.9037	12.1102	12.123	12.2773	11.9969	12.0181	12.0931	12.0353	11.9133	12.1883	12.3269	12.205	11.7644	12.1229	11.9535	11.9647	11.988	11.9863	12.1456	12.0717	11.8871
248747_at	AT5G47930	Zinc-binding ribosomal protein family protein	11.9022	11.784	11.9113	12.231	12.0323	12.0866	11.9089	11.8761	11.9867	11.7091	11.8434	11.8722	11.7566	12.0378	11.7583	11.8226	12.1071	11.7196	11.7259	12.1097	12.028
266699_at	AT2G19730	Ribosomal L28e protein family	11.9015	12.1429	12.0757	12.2641	12.5307	12.3218	12.0587	12.2324	12.1021	12.085	12.0757	11.9536	11.9068	12.0428	12.0757	11.867	12.1396	11.997	12.0942	12.0536	12.1883
259161_at	AT3G01500	carbonic anhydrase 1	11.899	11.4139	11.6833	5.02024	11.1538	11.3804	11.0276	10.6981	11.1938	10.2757	10.1322	10.3953	11.7419	11.4198	11.7495	12.0587	11.5109	11.955	11.1077	11.0179	10.8689
AFFX-CreX-5_at	no_match	no_match	11.8974	11.9572	12.2744	12.4085	12.2029	12.7891	12.2955	12.3254	12.7121	12.2482	12.2131	12.7161	12.5484	12.3868	12.8702	11.9818	12.7861	12.3946	12.6329	12.611	12.4927
257313_at	AT3G26520	tonoplast intrinsic protein 2	11.8939	11.8575	11.9305	10.877	12.0797	12.3447	11.8053	11.6154	11.7504	11.449	11.3911	11.5742	11.8765	11.8834	11.836	11.9276	12.0686	11.8321	11.7937	11.6787	11.792
258359_s_at	AT3G14415;AT3G14420	[AT3G14415, Aldolase-type TIM barrel family protein];[AT3G14420, Aldolase-type TIM barrel family protein]	11.8935	11.7549	11.8778	10.3694	11.8619	12.1111	11.747	11.6228	11.9219	11.5458	11.3441	11.7208	11.7923	11.668	11.9903	11.9117	11.6515	11.82	11.8127	11.77	11.7838
259112_at	AT3G05560	Ribosomal L22e protein family	11.8924	11.821	11.792	12.1048	12.2625	11.8523	11.9209	11.962	11.8269	11.83	11.8714	11.7062	11.7284	11.7925	11.768	11.8264	11.7187	11.7484	11.9625	11.8142	11.8254
249217_at	AT5G42300	ubiquitin-like protein 5	11.8901	11.6367	11.5368	12.2532	11.905	11.9178	11.8065	11.7476	11.7595	11.9703	11.8827	11.9362	11.8942	11.6712	11.8741	11.8298	11.8107	11.676	11.8464	11.9756	11.8873
251997_at	AT3G53020	Ribosomal protein L24e family protein	11.8825	11.9058	11.7481	12.4424	12.3149	12.2601	11.9944	12.0304	11.9955	11.9822	11.8066	11.9109	11.8597	11.8596	11.7371	11.8836	12.0048	11.6972	11.9603	11.9989	11.9059
251921_at	AT3G53890	Ribosomal protein S21e	11.8782	11.9057	11.9108	11.9966	12.1696	12.0549	11.817	11.8299	11.8724	11.7311	11.8296	11.8919	11.7209	11.8782	11.8626	11.7782	11.9036	11.8109	11.806	11.9173	11.9663
264185_at	AT1G54780	thylakoid lumen 18.3 kDa protein	11.8777	11.857	11.8642	10.9072	11.7327	11.8281	11.7015	11.4954	11.7553	11.5751	11.3099	11.5516	11.9067	11.8433	11.9209	11.9534	11.8042	11.8473	11.7303	11.7203	11.7542
260579_at	AT2G47380	Cytochrome c oxidase subunit Vc family protein	11.8775	12.0291	12.0157	12.0823	12.0657	11.8597	11.8035	12.0523	11.9784	11.6687	11.9604	11.8397	11.9424	12.1974	11.9596	11.9532	12.1794	12.0633	11.8087	12.2071	12.0142
245342_at	AT4G16720	Ribosomal protein L23/L15e family protein	11.871	12.0464	12.0053	12.2446	12.2287	12.2911	12.0546	12.1548	12.097	11.9556	11.9185	11.8794	11.8734	11.9542	11.9995	11.9333	12.0301	11.962	11.9526	11.9517	12.0733
245012_at	ATCG00440	NADH:ubiquinone/plastoquinone oxidoreductase, chain 3 protein	11.8666	11.6985	11.7512	11.2251	11.6947	11.9458	11.7653	11.6328	11.7449	11.7507	11.6035	11.7573	12.2484	11.8782	12.0514	11.934	11.9392	11.8291	11.8745	12.0046	11.7848
264883_s_at	AT1G61250;AT1G11180	[AT1G61250, secretory carrier 3];[AT1G11180, Secretory carrier membrane protein (SCAMP) family protein]	11.8613	11.7785	11.8125	11.854	11.7665	11.8563	11.8649	11.7329	11.7157	11.8069	11.9987	11.8124	11.6016	11.8124	11.8725	11.7687	11.7334	11.7333	11.8893	11.8231	11.8379
254462_at	AT4G20150	unknown protein; FUNCTIONS IN: molecular_function unknown; INVOLVED IN: biological_process unknown; LOCATED IN: mitochondrion, plasma membrane, mitochondrial respiratory chain complex I, respiratory chain complex I; EXPRESSED IN: 24 plant structures; EXPRESSED DURING: 15 growth stages; Has 30201 Blast hits to 17322 proteins in 780 species: Archae - 12; Bacteria - 1396; Metazoa - 17338; Fungi - 34…	11.8598	11.9222	11.8595	11.7271	11.7399	11.5894	11.7617	11.7278	11.7227	11.7846	11.9684	11.8374	11.582	11.9265	11.6229	11.7783	11.8379	11.6548	11.8001	11.8376	11.6463
266256_at	AT2G27710	60S acidic ribosomal protein family	11.8588	11.616	11.7325	12.012	11.8801	12.0608	11.9376	11.8624	11.9902	11.7133	11.8319	11.7985	11.7517	11.6869	11.7371	11.7985	11.7985	11.5248	11.8772	11.7739	11.7656
258858_at	AT3G02080	Ribosomal protein S19e family protein	11.858	12.2246	12.1562	12.1362	12.4971	12.4546	11.8514	12.0947	12.1491	11.7848	11.8673	11.8155	11.9449	12.2471	12.1732	11.8991	12.3038	12.2773	11.9243	12.1466	12.2686
AFFX-r2-At-Actin-M_s_at	AT5G09810	actin 7	11.8567	11.8802	12.1168	11.8927	11.8092	11.9023	12.0134	11.9995	12.0268	12.1168	12.2615	12.2464	11.8731	11.6594	11.9018	11.8932	11.5697	12.0719	12.0383	11.8248	11.987
263494_at	AT2G42590	general regulatory factor 9	11.8544	11.6976	11.8632	11.7095	11.9466	12.0651	11.9654	11.7993	11.9102	11.9197	11.9489	12.0001	11.8215	11.8041	11.8072	11.8699	11.8047	11.7565	11.7472	11.9009	12.0289
251801_at	AT3G55440	triosephosphate isomerase	11.8508	11.8829	11.8251	11.8352	11.8135	11.7541	11.9392	11.8776	11.8066	11.8776	12.0047	11.9862	11.854	11.8322	11.8288	11.8815	11.7731	11.8886	12.0362	11.8776	11.8796
260767_s_at	AT1G49140;AT3G18410	[AT1G49140, Complex I subunit NDUFS6];[AT3G18410, Complex I subunit NDUFS6]	11.8449	11.8388	11.9773	11.7044	11.7733	11.7403	11.7309	11.8975	11.8271	11.77	11.9756	11.9145	11.8463	11.9258	11.8331	11.8812	11.8884	11.7947	11.8863	11.8077	11.8393
249176_at	AT5G42980	thioredoxin 3	11.8339	11.6775	11.7028	11.9644	11.8106	11.9214	11.9206	11.8144	11.8576	11.8698	11.6118	11.8571	11.8648	11.7428	11.828	11.7888	11.8667	11.5955	11.6984	11.9731	11.7936
245050_at	ATCG00070	photosystem II reaction center protein K precursor	11.8329	10.8626	10.5885	11.4376	11.2371	11.1272	11.4046	11.2405	10.1786	11.6868	11.1165	10.9617	11.9961	10.5542	10.9478	11.7449	10.7126	10.9372	11.4752	11.1165	10.9117
255520_at	AT4G02230	Ribosomal protein L19e family protein	11.832	12.0358	11.925	12.0295	12.2858	12.2286	11.9317	12.1339	12.1548	11.9769	11.9344	11.8765	11.765	11.9319	11.9469	11.9639	12.017	11.9393	12.0242	12.1333	12.1794
251737_at	AT3G56340	Ribosomal protein S26e family protein	11.8319	11.9137	11.792	11.9921	12.2533	12.377	11.7288	11.8569	11.8428	11.7301	11.8706	11.8118	11.7429	12.0231	11.8297	11.8885	12.0526	11.7305	11.8227	11.9973	11.9971
252973_s_at	AT4G38740	rotamase CYP 1	11.8222	11.6344	11.5118	12.0877	11.8893	12.0927	12.4731	11.9601	11.8523	12.13	11.5832	11.5102	11.9277	11.5671	11.3759	11.8481	11.3822	11.2716	12.0969	11.679	11.4909
251758_at	AT3G55770	GATA type zinc finger transcription factor family protein	11.8202	12.2602	12.1509	11.7936	11.9852	12.272	11.6833	12.0479	12.0734	11.8536	11.7235	11.92	11.7736	11.9927	12.1712	11.783	12.1968	12.0178	11.4895	12.1113	12.1651
259504_at	AT1G15690	Inorganic H pyrophosphatase family protein	11.819	12.0839	12.2243	11.4114	11.5957	11.5527	11.9015	11.9732	12.0213	12.1716	12.3116	12.3028	11.99	12.2213	12.0574	11.9541	12.1134	12.2414	11.918	11.955	12.2571
245311_at	AT4G14320	Zinc-binding ribosomal protein family protein	11.8186	11.8133	11.5023	12.2061	11.8723	11.8747	11.762	11.8523	11.854	11.5746	11.7928	11.8215	11.7613	11.8261	11.7798	11.7995	11.9516	11.5888	11.8186	11.9448	11.9349
261197_at	AT1G12900	glyceraldehyde 3-phosphate dehydrogenase A subunit 2	11.8171	11.6132	11.6173	10.5204	11.867	11.8123	11.6012	11.2309	11.5254	11.0825	10.9805	11.2826	11.9422	11.6766	11.7446	11.9614	11.5938	11.7339	11.534	11.3488	11.5359
261933_at	AT1G22410	Class-II DAHP synthetase family protein	11.8153	11.9634	12.2231	11.117	10.4596	9.97689	11.4555	11.6678	11.4393	11.882	12.0662	11.9452	11.9276	11.9184	11.9194	11.9031	11.8513	12.1501	11.693	11.5661	11.6743
263901_at	AT2G36320	A20/AN1-like zinc finger family protein	11.8135	12.0161	12.0804	11.4028	11.5855	11.9475	11.6531	11.8897	11.9468	11.5293	11.5188	11.7135	11.547	12.0837	12.0289	11.8026	12.2394	11.8975	11.2485	11.9577	11.7979
263400_s_at	AT3G53870;AT2G31610	[AT3G53870, Ribosomal protein S3 family protein];[AT2G31610, Ribosomal protein S3 family protein]	11.8132	11.6591	11.6204	12.1625	11.8737	12.09	11.9435	11.6689	11.9646	11.7596	11.5978	11.8431	11.8464	11.627	11.8368	11.6371	11.7801	11.5547	11.7192	11.8295	11.868
246730_at	AT5G28060	Ribosomal protein S24e family protein	11.8131	11.6672	11.6803	11.9403	11.9897	12.2219	11.6869	11.7669	12.0124	11.5323	11.6265	11.9134	11.9572	11.924	12.1533	11.8591	12.0516	11.7008	11.6661	12.2091	11.8954
266939_at	AT2G18960	H(+)-ATPase 1	11.8099	11.7899	11.7914	12.1677	12.4815	12.7016	12.0891	11.9218	12.079	11.9707	11.7593	11.6428	11.8861	11.8145	11.8392	11.8554	11.6897	11.9194	11.9059	11.6819	11.6715
252059_at	AT3G52560	ubiquitin E2 variant 1D-4	11.8053	12.161	12.0214	11.5931	11.7895	11.7593	11.6389	11.9301	11.8648	11.7347	11.7709	12.0175	11.7425	11.9894	12.0985	11.6757	12.1426	11.8875	11.6501	12.0865	12.0294
252564_at	AT3G46010	actin depolymerizing factor 1	11.8041	11.7591	11.7239	11.7188	11.5904	11.6351	11.6573	11.8571	11.7429	11.8717	11.9163	12.0744	11.8193	11.7286	11.9373	11.8523	11.8395	11.8694	11.6935	11.8949	11.9575
249227_at	AT5G42180	Peroxidase superfamily protein	11.804	12.1314	12.3116	10.0076	9.4146	9.46648	11.1186	11.6503	11.4216	11.5429	12.0436	12.0846	11.6929	11.947	12.0719	11.8536	11.9743	12.0542	11.5698	11.9349	12.1572
267470_at	AT2G30490	cinnamate-4-hydroxylase	11.8034	12.0852	12.1768	10.8867	10.4839	10.2602	11.404	11.7126	11.6484	11.7604	11.7933	11.8552	11.8527	11.9858	12.0021	11.8697	12.1503	12.0898	11.498	11.7393	11.7697
262163_at	AT1G77940	Ribosomal protein L7Ae/L30e/S12e/Gadd45 family protein	11.8033	11.5364	11.6638	11.9917	11.7593	11.7703	11.8979	11.7318	11.8908	11.6897	11.8242	11.8499	11.8021	11.7555	11.7839	11.6748	11.808	11.5428	11.883	11.7979	11.7593
257225_s_at	AT3G27850;AT3G27830	[AT3G27850, ribosomal protein L12-C];[AT3G27830, ribosomal protein L12-A]	11.8031	11.617	11.5607	11.1386	11.8282	11.8693	11.7208	11.4157	11.6104	11.401	11.1364	11.3476	11.6506	11.6556	11.6365	11.7656	11.6741	11.5394	11.5405	11.5704	11.4934
253666_at	AT4G30270	xyloglucan endotransglucosylase/hydrolase 24	11.802	12.4028	12.5652	9.40632	11.2289	11.3292	10.9532	11.8675	11.7642	11.7222	11.9705	12.0122	11.9012	12.388	12.5991	11.8689	12.45	12.5083	11.6671	12.2683	12.373
245688_at	AT1G28290	arabinogalactan protein 31	11.8002	11.4471	11.4563	11.1561	10.1609	9.95561	11.6693	11.6167	11.4439	11.9074	11.7632	12.0222	11.8895	11.7438	11.6184	11.8367	11.5395	11.4553	12.2077	11.6045	11.7853
255505_at	AT4G02080	secretion-associated RAS super family 2	11.8	12.0722	12.2357	11.9629	11.9571	12.1936	11.8373	11.9199	12.0836	11.8576	12.0848	11.9811	11.6934	11.9544	12.0594	11.8214	12.0083	12.0529	11.8899	11.9694	12.0978
253277_at	AT4G34230	cinnamyl alcohol dehydrogenase 5	11.799	11.9306	12.0643	11.6663	11.4106	11.2399	11.8401	11.8656	11.8584	12.0715	12.1849	12.1396	11.8307	11.8587	11.9342	11.7915	11.8808	12.0266	11.7457	11.8616	11.7329
260902_at	AT1G21440	Phosphoenolpyruvate carboxylase family protein	11.7967	11.3406	11.4278	11.5331	11.9787	12.0644	11.9385	11.4362	11.4981	11.6092	11.3109	11.4088	12.0376	11.3911	11.4855	11.9271	11.2903	11.4569	11.7194	11.2922	11.34
254227_at	AT4G23630	VIRB2-interacting protein 1	11.7903	12.0613	12.124	11.9015	12.0116	12.0708	11.9734	11.976	12.1566	12.0643	12.0742	12.0138	11.8152	12.0102	11.9977	11.7022	11.9288	12.0694	11.9852	12.0441	12.0076
258402_at	AT3G15450	Aluminium induced protein with YGL and LRDR motifs	11.7898	11.8487	11.5917	9.72546	10.865	11.3616	10.9434	11.5781	11.4524	10.6873	10.7783	10.7454	11.346	11.8421	11.7874	11.6339	12.0409	11.7271	11.1225	11.4858	11.5319
260305_at	AT1G70490	Ras-related small GTP-binding family protein	11.7843	11.8915	11.9081	11.5588	11.4549	11.5866	11.676	11.8018	11.8495	11.8999	12.1367	12.1703	11.8173	11.9516	11.9192	11.6861	11.9446	11.7678	11.7534	11.9137	11.8862
247978_at	AT5G56710	Ribosomal protein L31e family protein	11.7831	11.442	11.3821	12.1698	12.0307	12.024	11.7863	11.7747	11.829	11.7831	11.7732	11.7461	11.9025	11.6445	11.6128	11.8296	11.7745	11.5608	11.7819	11.9529	11.8956
256679_at	AT3G52300	ATP synthase D chain, mitochondrial	11.7805	11.6055	11.6579	11.6152	11.7764	11.6326	11.683	11.7155	11.7148	11.6529	11.6496	11.6872	11.7686	11.6108	11.6824	11.7227	11.7409	11.626	11.6742	11.7825	11.6548
267154_at	AT2G30870	glutathione S-transferase PHI 10	11.7784	11.7505	11.4924	11.7027	11.7919	11.4585	11.9418	12.0254	11.7606	11.8435	11.9723	11.6377	11.9447	11.6853	11.5749	11.8591	11.6421	11.5563	11.9862	11.7645	11.6249
259491_at	AT1G15820	light harvesting complex photosystem II subunit 6	11.7769	11.7006	11.4088	10.0585	11.3484	11.363	11.0708	10.9552	11.1241	10.7804	10.851	11.0268	11.6326	11.6446	11.2511	11.7468	11.7285	11.485	11.0261	11.4134	11.4691
259403_at	AT1G17745	D-3-phosphoglycerate dehydrogenase	11.7764	11.9092	11.7361	11.9644	11.7333	11.5852	11.8813	11.8519	11.9501	12.0411	11.9258	11.9866	11.8633	11.8159	11.8352	11.7895	11.6255	11.8635	12.1131	11.8635	11.9126
256328_at	AT3G02360	6-phosphogluconate dehydrogenase family protein	11.7739	11.9397	11.9222	11.6032	11.4527	11.4679	11.582	11.8404	11.8708	11.9578	12.1496	12.1486	11.7854	12.0521	11.9994	11.826	12.0735	12.0689	11.5754	11.8763	11.9319
255302_at	AT4G04830	methionine sulfoxide reductase B5	11.7722	10.7167	10.403	11.6891	11.2831	11.38	12.1002	11.2636	11.4256	11.5628	10.7822	10.8313	11.9086	10.9298	11.047	11.8291	10.7652	10.825	11.7617	10.6182	10.775
263667_at	AT1G04270	cytosolic ribosomal protein S15	11.7696	11.7442	11.7783	12.0406	11.9131	11.9161	11.8717	11.8259	11.9023	11.715	11.8034	11.5889	11.585	11.7268	11.5924	11.65	11.7682	11.6887	11.6811	11.7535	11.8052
244936_at	ATCG01100	NADH dehydrogenase family protein	11.7665	10.6412	10.8566	10.6708	11.3236	11.9799	11.3542	11.2306	11.299	11.4637	11.1895	11.603	12.132	10.6375	11.6122	11.7424	10.6545	11.2249	11.605	11.3768	11.3542
267187_s_at	AT3G59970;AT2G44160	[AT3G59970, methylenetetrahydrofolate reductase 1];[AT2G44160, methylenetetrahydrofolate reductase 2]	11.7655	11.5629	11.7366	11.0601	10.8451	10.8745	11.5115	11.5499	11.5513	11.6383	11.7114	11.859	11.9446	11.771	11.8237	11.8757	12.0064	11.8356	11.4475	11.7528	11.6022
245270_at	AT4G14960	Tubulin/FtsZ family protein	11.7625	12.2641	12.2637	11.1257	11.39	11.1761	11.4772	11.9295	11.869	11.9704	12.3662	12.4305	11.843	12.0006	12.0643	11.9271	12.031	12.1875	11.7705	11.995	12.32
260943_at	AT1G45145	thioredoxin H-type 5	11.761	11.938	11.6319	12.5189	12.4422	12.4395	12.561	12.1263	12.2028	12.3363	12.1721	11.9809	11.6401	11.8462	11.7083	11.7076	11.9973	11.6264	12.0164	12.1432	11.595
253877_at	AT4G27435	Protein of unknown function (DUF1218)	11.7608	11.7699	12.0006	11.0179	10.5516	10.3514	11.6024	12.0424	11.9348	11.9627	12.2311	12.1787	11.753	11.8461	11.877	11.7454	11.8783	11.8577	11.5035	11.8165	11.8263
253163_at	AT4G35750	SEC14 cytosolic factor family protein / phosphoglyceride transfer family protein	11.7602	11.9727	11.8805	11.8289	11.6204	11.8747	11.6739	12.0704	12.155	11.9187	11.9797	12.0987	11.6534	11.8014	12.0383	11.8209	11.8586	11.9408	11.7593	12.0415	12.1202
245391_at	AT4G16520	Ubiquitin-like superfamily protein	11.7602	11.5528	11.4398	11.8918	11.7848	11.8927	11.7472	11.6301	11.7504	11.8282	11.5653	11.8587	11.7968	11.5552	11.8946	11.7964	11.7487	11.7504	11.7444	11.7675	11.7504
251018_at	AT5G02450	Ribosomal protein L36e family protein	11.7548	11.5122	11.4239	12.034	12.117	12.2119	11.6614	11.6013	11.7938	11.5369	11.4183	11.6579	11.6579	11.5675	11.5993	11.5732	11.668	11.4202	11.6198	11.7623	11.4155
253072_at	AT4G37830	cytochrome c oxidase-related	11.753	11.916	11.9493	11.5601	11.7187	11.6736	11.6263	11.6949	11.7144	11.6148	11.7969	11.6223	11.5733	11.9582	11.7377	11.74	11.9183	11.7542	11.6214	11.7458	11.7285
249700_at	AT5G35530	Ribosomal protein S3 family protein	11.7518	11.9654	11.968	12.1629	12.0721	12.1597	11.9412	12.0494	12.0762	11.8396	11.8891	11.8868	11.7869	11.8718	11.9756	11.8289	11.8526	11.9639	11.909	11.8755	12.0041
245021_at	ATCG00550	photosystem II reaction center protein J	11.7493	11.4396	11.5129	11.8163	11.6811	12.2145	11.6576	11.5357	11.8126	11.7231	11.4785	11.8464	12.1175	11.6027	11.9592	11.6427	11.6904	11.5781	11.8585	11.856	11.6434
260765_at	AT1G49240	actin 8	11.7431	12.4286	12.3967	11.3695	11.9192	12.0603	11.5663	12.0106	12.1318	11.7235	11.9469	12.0217	11.9276	12.229	12.3423	11.8344	12.3902	12.3985	11.7829	12.1454	12.3238
254119_at	AT4G24780	Pectin lyase-like superfamily protein	11.7425	11.5855	11.7067	12.2121	10.6327	10.3709	11.7924	11.5897	11.1433	12.0444	11.9071	12.0043	11.9253	11.441	11.7815	11.7313	11.3827	11.6964	12.0578	11.4759	11.9025
259840_at	AT1G52230	photosystem I subunit H2	11.7378	11.5327	11.6713	10.6567	11.5314	11.5623	11.3286	11.2226	11.3357	11.066	11.0981	11.2791	11.7474	11.5469	11.5387	11.7151	11.6686	11.7125	11.3543	11.3591	11.5509
249159_at	AT5G43460	HR-like lesion-inducing protein-related	11.7357	11.9042	11.9415	12.0384	11.8045	11.9319	11.7541	11.9105	11.9246	11.7134	11.6626	11.7213	11.682	12.0074	12.0057	11.6947	12.0525	11.7713	11.792	12.0517	11.8898
AFFX-Athal-Actin_M_at	AT5G09810	actin 7	11.7339	11.8558	11.9222	11.9072	11.8807	12.0719	11.907	11.9989	11.856	12.1094	12.0978	12.1727	11.8238	11.6679	11.866	11.8629	11.6795	11.8547	11.8981	11.928	12.0233
256979_at	AT3G21055	photosystem II subunit T	11.732	11.6001	11.4143	10.2636	11.3605	11.4996	11.2411	10.9084	11.2255	10.8521	10.8573	11.0482	11.6417	11.5699	11.5423	11.7518	11.7647	11.4179	11.1357	11.3729	11.3729
259625_at	AT1G42970	glyceraldehyde-3-phosphate dehydrogenase B subunit	11.7259	11.4687	11.4618	10.3854	11.468	11.5744	11.5869	11.1947	11.4596	11.1845	10.9677	11.1889	11.7487	11.5322	11.6101	11.8144	11.3884	11.4603	11.5483	11.2861	11.2725
248768_at	AT5G47700	60S acidic ribosomal protein family	11.7161	11.6478	11.5242	11.8905	11.8628	11.8522	11.6952	11.7017	11.8025	11.4911	11.4806	11.6912	11.7324	11.8311	11.663	11.6247	11.7814	11.503	11.5669	11.7576	11.6396
245213_at	AT1G44575	Chlorophyll A-B binding family protein	11.7086	11.3471	11.3041	10.1799	11.5298	11.5629	11.5621	10.9178	11.4604	11.1596	10.815	11.1111	11.6541	11.4221	11.3933	11.8015	11.3124	11.3003	11.4671	11.0535	11.0892
265736_at	AT2G01250	Ribosomal protein L30/L7 family protein	11.7085	11.6887	11.5075	11.9221	12.0009	12.0083	11.7085	11.7845	11.7363	11.6412	11.6234	11.6311	11.7999	11.5367	11.5334	11.7085	11.6596	11.5239	11.8416	11.6786	11.6204
263691_at	AT1G26880	Ribosomal protein L34e superfamily protein	11.7053	11.584	11.4764	11.9655	11.8039	11.6493	11.769	11.8351	11.7656	11.6921	11.6108	11.6484	11.7404	11.4738	11.6409	11.653	11.6327	11.4908	11.7384	11.7243	11.6699
263267_at	AT2G16510	ATPase, F0/V0 complex, subunit C protein	11.7048	11.7957	11.811	11.3432	11.6014	11.582	11.5743	11.631	11.7531	11.5943	11.8735	11.8906	11.5713	11.7102	11.6947	11.7308	11.594	11.8191	11.6778	11.6088	11.6919
258900_at	AT3G05590	ribosomal protein L18	11.7031	11.6514	11.6703	12.0475	11.8507	11.8928	11.7988	11.7558	11.8314	11.7812	11.7715	11.7479	11.7107	11.6457	11.661	11.624	11.7436	11.6498	11.7871	11.6845	11.8116
261919_at	AT1G65980	thioredoxin-dependent peroxidase 1	11.7025	11.9094	11.8387	12.2379	12.0331	12.15	11.9476	11.9769	11.9828	12.0159	11.8972	11.9263	11.7766	11.964	11.9419	11.7769	11.9969	11.7553	12.0036	12.0494	11.943
245715_s_at	AT5G08670;AT5G08690	[AT5G08670, ATP synthase alpha/beta family protein];[AT5G08690, ATP synthase alpha/beta family protein]	11.7006	11.4685	11.505	11.8618	11.6443	11.9586	11.7044	11.535	11.7044	11.6627	11.52	11.704	11.708	11.6379	11.6443	11.5932	11.5942	11.5044	11.7445	11.6234	11.4117
262988_at	AT1G23310	glutamate:glyoxylate aminotransferase	11.6994	11.7449	11.8404	10.7403	11.7952	12.0786	11.7407	11.6808	11.7901	11.4773	11.2958	11.4922	11.8312	12.0213	11.9642	11.7589	11.8846	11.8193	11.7197	11.9226	11.8635
261620_s_at	AT1G33140;AT1G33120	[AT1G33140, Ribosomal protein L6 family];[AT1G33120, Ribosomal protein L6 family]	11.6962	11.6994	11.6977	12.0674	12.0553	12.2284	11.924	11.7465	11.9427	11.6423	11.7718	11.8035	11.6896	11.6648	11.6785	11.7821	11.7607	11.7016	11.7405	11.8011	11.7707
253049_at	AT4G37300	maternal effect embryo arrest 59	11.6932	11.993	12.132	11.0718	12.0638	12.4293	11.5822	11.6792	12.0741	11.3564	11.1783	11.4875	11.6767	12.0782	12.1028	11.7093	12.0879	11.9824	11.5173	12.0566	11.9031
264203_at	AT1G22780	Ribosomal protein S13/S18 family	11.6913	11.8222	11.5712	12.0437	12.1324	12.0636	11.6785	11.7706	11.7856	11.7307	11.6013	11.6909	11.7706	11.7906	11.7567	11.7334	11.9214	11.7749	11.5839	11.8422	11.9094
249049_at	AT5G44340	tubulin beta chain 4	11.6833	11.9357	12.1238	11.2358	11.5105	11.5002	11.4352	11.7689	11.8625	11.543	11.8248	11.9015	11.8725	11.9891	12.0158	11.7861	12.0235	12.0803	11.7234	11.8224	12.0238
245286_at	AT4G14880	O-acetylserine (thiol) lyase (OAS-TL) isoform A1	11.6832	11.406	11.3359	11.6966	11.9213	12.067	11.7603	11.4587	11.6656	11.6985	11.2502	11.3706	11.6833	11.4828	11.4587	11.6925	11.487	11.3797	11.5745	11.5742	11.354
249077_at	AT5G43940	GroES-like zinc-binding dehydrogenase family protein	11.6828	11.7062	11.7612	11.745	11.9224	11.7527	11.7909	11.7402	11.6862	11.7693	11.5857	11.4668	11.6079	11.7753	11.5587	11.6389	11.6539	11.7108	11.6852	11.6561	11.5714
253221_at	AT4G34870	rotamase cyclophilin 5	11.6805	11.6459	11.5548	11.9276	11.6605	11.6634	11.8406	11.6925	11.7776	11.7366	11.6779	11.6753	11.6592	11.6895	11.6339	11.7665	11.6473	11.3462	11.737	11.6925	11.6651
AFFX-r2-At-GAPDH-5_s_at	AT3G04120	glyceraldehyde-3-phosphate dehydrogenase C subunit 1	11.6802	11.6231	11.6376	11.7846	11.797	11.9918	11.6434	11.5442	11.8113	11.7881	11.7895	11.9213	11.6396	11.4482	11.7207	11.6124	11.4833	11.543	11.6156	11.5985	11.5906
250439_at	AT5G10450	G-box regulating factor 6	11.6754	12.0117	11.9628	11.2286	11.4186	11.4063	11.4515	11.7095	11.6246	11.3962	11.6157	11.5391	11.5977	11.8784	11.7441	11.6604	11.9098	11.8329	11.5424	11.7694	11.7864
250973_at	AT5G02870	Ribosomal protein L4/L1 family	11.6726	11.5731	11.4909	11.8997	12.0155	12.0241	11.7989	11.6849	11.7662	11.6583	11.7474	11.689	11.7026	11.5435	11.5132	11.6463	11.5012	11.5759	11.8305	11.6041	11.667
261500_at	AT1G28400	unknown protein; FUNCTIONS IN: molecular_function unknown; INVOLVED IN: biological_process unknown; LOCATED IN: endomembrane system; EXPRESSED IN: 22 plant structures; EXPRESSED DURING: 13 growth stages; BEST Arabidopsis thaliana protein match is: unknown protein (TAIR:AT2G33850.1); Has 45374 Blast hits to 18870 proteins in 668 species: Archae - 72; Bacteria - 1460; Metazoa - 1191; Fungi - 1038; …	11.6679	11.3385	11.65	11.8765	10.912	10.6792	11.7152	11.7052	11.5674	12.0344	11.6672	11.9904	11.7944	11.2504	11.8889	11.6094	11.6434	11.6164	11.6713	11.7414	11.8323
259804_at	AT1G72160	Sec14p-like phosphatidylinositol transfer family protein	11.6657	11.6212	11.7468	11.1707	11.4226	11.5902	11.3206	11.5528	11.661	11.488	11.7257	11.8273	11.8267	11.5847	11.7459	11.7615	11.7795	11.6555	11.3656	11.7986	11.727
267112_at	AT2G14750	APS kinase	11.6634	11.0478	11.1922	11.2803	11.3269	11.4807	11.9315	11.4668	11.4423	11.5055	11.2782	11.2282	11.9172	11.1492	11.2862	11.7577	11.0633	11.1142	11.7682	11.1865	11.1214
255752_at	AT1G32050	SCAMP family protein	11.6591	11.7545	11.7258	11.7163	11.5014	11.5992	11.6965	11.7714	11.8814	11.9036	12.0442	12.1712	11.714	11.7637	11.7539	11.7411	11.8307	11.7482	11.7619	11.844	11.9927
255290_at	AT4G04640	ATPase, F1 complex, gamma subunit protein	11.6588	11.6006	11.5026	10.6154	11.7109	11.5993	11.5696	11.4106	11.5751	11.3411	11.2302	11.353	11.6961	11.5426	11.5302	11.732	11.6037	11.5499	11.474	11.4481	11.4344
254298_at	AT4G22890	PGR5-LIKE A	11.6542	11.4756	11.4503	10.5527	11.4399	11.6367	11.5387	11.2758	11.511	11.3577	11.062	11.3194	11.7031	11.5137	11.5392	11.7857	11.4568	11.5277	11.5393	11.3928	11.6042
256794_at	AT3G22230	Ribosomal L27e protein family	11.6495	11.5507	11.0558	11.9521	11.8666	11.9161	11.5578	11.6824	11.5998	11.4697	11.3982	11.5772	11.7052	11.5257	11.5998	11.6302	11.7594	11.3574	11.3388	11.8466	11.6178
264018_at	AT2G21170	triosephosphate isomerase	11.6481	11.622	11.5741	10.9488	11.3123	11.3055	11.2968	11.4588	11.4756	11.3788	11.3935	11.4771	11.4847	11.6124	11.4962	11.5187	11.6089	11.4229	11.3127	11.4268	11.4605
254480_at	AT4G20360	RAB GTPase homolog E1B	11.6465	11.5005	11.4007	10.597	11.6718	11.6691	11.4552	11.3121	11.45	11.4223	11.2454	11.1849	11.6029	11.584	11.4179	11.7028	11.2525	11.4323	11.5952	11.25	11.2597
245009_at	ATCG00380	chloroplast ribosomal protein S4	11.6461	10.714	10.3573	11.7735	11.5676	11.5817	11.5574	11.0098	10.5182	11.5996	10.8487	10.863	11.9269	10.8637	10.7591	11.7545	11.1352	10.639	11.4594	11.1424	10.8647
245602_at	AT4G14270	Protein containing PAM2 motif which mediates interaction with the PABC domain of polyadenyl binding proteins.	11.6449	11.6661	11.5831	11.7852	11.8316	12.2234	11.5454	11.6876	11.9605	11.5375	11.3486	11.5947	11.5491	11.7501	11.7677	11.6876	11.7312	11.5724	11.3808	11.9028	11.795
253200_at	AT4G34720	ATPase, F0/V0 complex, subunit C protein	11.6439	11.9027	11.8213	10.9076	11.5143	11.4396	11.3984	11.5861	11.5592	11.6114	11.7979	11.8173	11.665	11.8214	11.7425	11.665	11.8799	11.8275	11.3913	11.7355	11.7341
252566_at	AT3G46040	ribosomal protein S15A D	11.6353	11.5307	11.5231	12.056	12.024	12.1255	11.5754	11.5747	11.742	11.5001	11.4984	11.5371	11.5214	11.5887	11.6937	11.5639	11.6579	11.5481	11.6079	11.7099	11.5882
259239_at	AT3G11510	Ribosomal protein S11 family protein	11.6327	11.8153	11.6836	11.8773	12.0254	11.8842	11.7397	11.7081	11.6854	11.5699	11.6821	11.5669	11.5272	11.7136	11.5783	11.5968	11.7094	11.6552	11.6294	11.6836	11.7739
259098_at	AT3G04790	Ribose 5-phosphate isomerase, type A protein	11.6325	11.2996	11.2494	10.6941	11.3695	11.2823	11.4099	11.1153	11.3551	11.1262	11.0538	11.1423	11.5069	11.4292	11.4648	11.7433	11.1292	11.3458	11.4366	11.1119	11.1404
265187_at	AT1G23490	ADP-ribosylation factor 1	11.625	11.7948	11.7439	11.6957	11.5904	11.4039	11.6994	11.8825	11.7236	11.9019	11.975	11.8804	11.5881	11.7171	11.594	11.648	11.9081	11.6328	11.7293	11.8651	11.7755
248480_at	AT5G50920	CLPC homologue 1	11.6211	11.2526	10.8452	11.4866	11.9077	12.3272	11.6391	11.2713	11.5964	11.4926	11.1197	11.3762	11.8415	11.4083	11.4412	11.5576	11.4926	11.2713	11.5354	11.5792	11.3897
255567_at	AT4G01150	unknown protein; FUNCTIONS IN: molecular_function unknown; INVOLVED IN: biological_process unknown; LOCATED IN: thylakoid, chloroplast thylakoid membrane, chloroplast, plastoglobule, chloroplast envelope; EXPRESSED IN: 23 plant structures; EXPRESSED DURING: 14 growth stages; BEST Arabidopsis thaliana protein match is: unknown protein (TAIR:AT4G38100.1); Has 323 Blast hits to 323 proteins in 59 sp…	11.6207	11.3899	11.356	10.1357	11.3718	11.4285	11.2819	10.9991	11.2759	10.9039	10.9981	11.1888	11.549	11.4773	11.4851	11.6029	11.4853	11.3931	11.2861	11.3718	11.3703
256092_at	AT1G20696	high mobility group B3	11.6197	11.6261	11.5814	11.9892	11.3454	11.5349	11.7162	11.7129	11.6656	11.6723	11.652	11.7128	11.3704	11.5973	11.6236	11.4793	11.6538	11.4873	11.4832	11.7158	11.6487
265857_s_at	AT2G42500;AT3G58500	[AT2G42500, protein phosphatase 2A-3];[AT3G58500, protein phosphatase 2A-4]	11.6193	11.5943	11.6193	11.7225	11.5787	11.8537	11.506	11.6099	11.7179	11.6606	11.4825	11.8355	11.6512	11.5082	11.8131	11.4673	11.652	11.4418	11.3006	11.7812	11.6972
262162_at	AT1G78020	Protein of unknown function (DUF581)	11.6185	12.1916	12.4673	11.5187	11.3492	11.4241	11.6909	11.9826	11.9779	11.7202	11.8653	11.9742	11.7337	12.2107	12.3576	11.6281	12.3078	12.2246	11.8352	12.2357	12.2894
253627_at	AT4G30650	Low temperature and salt responsive protein family	11.6158	11.4067	11.057	10.8744	10.8215	10.7514	11.7841	11.7424	10.8884	11.708	11.4149	11.5266	11.4813	11.1002	11.2549	11.6178	11.5665	11.1523	11.2867	11.4787	11.4204
256711_at	AT3G30390	Transmembrane amino acid transporter family protein	11.6151	11.7279	11.7755	11.5074	11.8473	12.1429	11.7118	11.5859	11.744	11.4729	11.5063	11.4898	11.6125	11.6626	11.6508	11.6328	11.5278	11.661	11.6148	11.6155	11.5214
250967_at	AT5G02790	Glutathione S-transferase family protein	11.6121	11.4557	11.5027	11.4209	11.4747	11.4443	11.6398	11.5691	11.5586	11.6382	11.5388	11.5811	11.639	11.2832	11.5337	11.624	11.374	11.3813	11.6512	11.5491	11.4459
267094_at	AT2G38080	Laccase/Diphenol oxidase family protein	11.6102	11.9122	12.2194	10.4176	10.148	9.83312	11.3806	11.9569	11.7735	11.9828	12.2144	12.1745	11.8467	11.9292	11.9463	11.7233	11.8858	12.1084	11.3318	11.5236	11.6054
258054_at	AT3G16240	delta tonoplast integral protein	11.6099	11.5204	11.5494	10.9751	10.3042	10.051	11.018	10.9843	10.9928	11.1793	11.4931	11.702	11.5897	11.3806	11.4204	11.6938	11.4592	11.5909	11.6395	11.2091	11.6349
265319_at	AT2G22670	indoleacetic acid-induced protein 8	11.6087	11.6682	11.8091	11.5962	11.1032	11.1002	11.5615	11.5115	11.5286	11.6889	11.7325	11.6238	11.6964	11.6075	11.7041	11.6238	11.6362	11.7728	11.6696	11.6772	11.6832
245803_at	AT1G47128	Granulin repeat cysteine protease family protein	11.6081	11.8885	11.8395	11.6346	11.4837	11.7427	11.6893	11.7088	11.7962	11.9021	11.815	11.9503	11.6257	11.8134	11.8409	11.6335	11.7749	11.7281	11.6659	11.7568	11.8476
254429_at	AT4G21105	cytochrome-c oxidases;electron carriers	11.6058	11.6576	11.5065	11.6004	11.5424	11.5873	11.6079	11.4658	11.7421	11.5613	11.4601	11.7559	11.5721	11.5873	11.6846	11.5567	11.7599	11.3503	11.5273	11.7872	11.6262
263286_at	AT2G36160	Ribosomal protein S11 family protein	11.6023	11.7488	11.7052	11.818	11.9535	11.9181	11.6542	11.7177	11.7891	11.5293	11.563	11.4709	11.4925	11.7379	11.6392	11.5996	11.7134	11.578	11.6164	11.7308	11.5472
248362_at	AT5G52470	fibrillarin 1	11.6022	11.6978	11.5837	12.3032	12.183	12.0164	12.0132	11.778	11.849	11.8534	11.6087	11.4478	11.6238	11.6134	11.5231	11.525	11.5035	11.5563	11.8452	11.5501	11.6387
266927_at	AT2G45960	plasma membrane intrinsic protein 1B	11.6015	11.598	11.8113	11.3827	11.8455	12.1977	11.6949	11.2888	11.4892	11.4763	11.3696	11.3826	11.5434	11.7191	11.6377	11.594	11.6943	11.6324	11.6101	11.7188	11.5652
251664_at	AT3G56940	dicarboxylate diiron protein, putative (Crd1)	11.5998	11.6229	11.6281	10.7922	11.7256	11.7876	11.3981	11.0577	11.48	11.2106	11.0751	11.2743	11.6787	11.7348	11.571	11.7198	11.7302	11.7151	11.4037	11.4794	11.5492
247148_at	AT5G65670	indole-3-acetic acid inducible 9	11.5994	11.8384	11.9848	11.6204	10.9542	10.7824	11.6002	11.7986	11.6719	11.9105	11.953	11.7905	11.6339	11.5809	11.7018	11.5116	11.5778	11.9165	11.6826	11.6682	11.823
255966_at	AT1G22300	general regulatory factor 10	11.5953	11.7354	11.6792	11.8025	11.5656	11.7307	11.6477	11.7015	11.792	11.7465	11.8712	11.9714	11.7543	11.5984	11.7194	11.67	11.7366	11.7248	11.7642	11.8323	11.9005
254530_at	AT4G19640	Ras-related small GTP-binding family protein	11.5921	11.6652	11.7471	11.7142	11.4854	11.3663	11.5374	11.738	11.7453	11.8095	11.9182	12.0074	11.5673	11.6183	11.7396	11.6863	11.6549	11.8603	11.5459	11.6614	11.7234
260444_at	AT1G68300	Adenine nucleotide alpha hydrolases-like superfamily protein	11.5855	11.6429	11.6333	11.3283	11.2135	11.2172	11.1135	11.2874	11.5203	11.1132	11.4142	11.542	11.4378	11.8544	11.7265	11.4553	11.9727	11.5946	11.2359	11.7614	11.6288
254398_at	AT4G21280	photosystem II subunit QA	11.5818	11.4158	11.4676	10.0044	11.3907	11.3213	11.1751	10.7733	11.1827	10.7158	10.7763	10.9901	11.3828	11.4654	11.3965	11.5942	11.5126	11.319	11.0442	11.2028	11.2927
246379_s_at	AT1G57660;AT1G57860	[AT1G57660, Translation protein SH3-like family protein];[AT1G57860, Translation protein SH3-like family protein]	11.5815	11.1183	11.1646	11.7262	11.6819	11.6175	11.5296	11.4339	11.5346	11.0906	11.2121	11.3656	11.4844	11.4167	11.3667	11.4952	11.4339	11.3247	11.468	11.429	11.3328
AFFX-r2-At-Actin-5_s_at	AT5G09810	actin 7	11.5771	11.7616	11.8056	11.6395	11.79	11.8402	11.6665	11.7753	11.7106	11.9081	11.8371	11.8503	11.5919	11.1406	11.5759	11.6831	11.2151	11.7091	11.7377	11.5995	11.7701
253900_at	AT4G27130	Translation initiation factor SUI1 family protein	11.5767	11.5714	11.6516	11.8994	11.7877	12.1134	11.5992	11.7135	11.9804	11.6428	11.3566	11.6317	11.5624	11.7301	11.8488	11.4775	11.8262	11.7234	11.2813	11.7459	11.6926
252870_at	AT4G39940	APS-kinase 2	11.575	10.788	10.8392	10.949	11.0402	11.2467	11.7388	11.1982	11.1631	11.2687	11.144	10.9726	11.5848	10.8849	10.9645	11.4836	10.6197	10.5238	11.44	10.7387	10.6469
261293_at	AT1G36980	unknown protein; CONTAINS InterPro DOMAIN/s: Uncharacterised protein family UPF0220 (InterPro:IPR007919); Has 424 Blast hits to 424 proteins in 159 species: Archae - 0; Bacteria - 0; Metazoa - 228; Fungi - 120; Plants - 62; Viruses - 0; Other Eukaryotes - 14 (source: NCBI BLink).	11.5744	11.6956	11.7065	11.1862	11.5168	11.5845	11.4015	11.4288	11.5216	11.3087	11.6706	11.6259	11.348	11.7425	11.7415	11.5253	11.6712	11.6377	11.3704	11.6104	11.6516
263321_at	AT2G47170	Ras-related small GTP-binding family protein	11.5714	11.5516	11.7607	11.6562	11.3724	11.3774	11.5244	11.6871	11.6287	11.7659	11.9027	11.8065	11.5316	11.5402	11.7207	11.5232	11.5892	11.6825	11.545	11.5121	11.7608
254328_at	AT4G22570	adenine phosphoribosyl transferase 3	11.5656	11.7532	11.8184	11.4913	11.0472	10.8907	11.4217	11.6131	11.4959	11.6507	11.5877	11.5753	11.3769	11.8668	11.6509	11.5523	11.7949	11.7555	11.4467	11.6903	11.697
261410_at	AT1G07610	metallothionein 1C	11.5637	10.6714	10.4116	12.412	11.2468	11.6759	12.2914	10.7844	11.2421	11.446	10.008	10.8525	11.5002	10.7221	10.8858	11.402	10.942	10.6974	11.6059	10.8578	10.5769
249795_at	AT5G23740	ribosomal protein S11-beta	11.5621	11.6386	11.5597	11.6516	11.8926	11.9574	11.4064	11.5282	11.6875	11.1268	11.5033	11.4553	11.5952	11.8256	11.8059	11.4475	11.957	11.4748	11.4159	11.8566	11.6608
246425_at	AT5G17420	Cellulose synthase family protein	11.5608	11.8119	12.0032	10.508	10.5418	10.2887	11.4515	11.9003	11.9305	12.1158	12.3231	12.3923	11.7613	11.8813	11.868	11.6499	11.8511	12.0259	11.3205	11.6669	11.9149
250667_at	AT5G07090	Ribosomal protein S4 (RPS4A) family protein	11.5606	11.435	11.3466	11.6354	11.6299	11.6998	11.4061	11.5848	11.5718	11.2931	11.3614	11.5655	11.5776	11.5573	11.5706	11.6453	11.5928	11.4691	11.418	11.719	11.5791
262951_at	AT1G75500	Walls Are Thin 1	11.558	11.6048	11.9826	11.6048	11.0168	10.664	11.3396	11.6053	11.5096	11.7382	11.9912	11.9342	11.6048	11.5142	11.7374	11.48	11.3721	11.8855	11.6544	11.7408	11.8789
255674_at	AT4G00430	plasma membrane intrinsic protein 1;4	11.5531	11.8077	11.6705	12.1734	11.7771	11.7651	11.6681	11.6796	11.6062	11.62	11.6599	11.5868	11.321	11.467	11.5247	11.4418	11.4838	11.6761	11.7137	11.5768	11.6488
245023_at	ATCG00080	photosystem II reaction center protein I	11.5516	10.9184	10.3565	11.3703	11.2211	11.2771	11.2436	11.0918	10.4791	11.3339	10.9124	11.2572	12.0565	11.0693	11.455	11.6339	11.3599	11.0742	11.4341	11.4247	11.2572
266897_at	AT2G45820	Remorin family protein	11.5485	11.9836	11.899	10.8413	11.2781	11.3913	11.5646	11.8537	11.6683	11.5278	11.6937	11.6337	11.5908	11.7975	11.9001	11.6263	11.9562	12.0329	11.6529	12.0625	12.0006
249070_at	AT5G44030	cellulose synthase A4	11.5481	11.7015	12.0134	11.0994	10.693	10.5841	11.5297	11.6837	11.8837	12.0717	12.1241	12.2329	11.7524	11.8763	11.8921	11.5784	11.9471	11.822	11.6393	11.8052	11.6743
266210_at	AT2G27530	Ribosomal protein L1p/L10e family	11.5458	11.4963	11.5526	11.88	11.752	11.8074	11.7232	11.7066	11.7912	11.5296	11.5648	11.5071	11.6183	11.5427	11.604	11.6065	11.6401	11.5333	11.6996	11.5613	11.5359
255629_at	AT4G00860	Protein of unknown function (DUF1138)	11.5442	11.4948	11.6111	11.5707	11.2566	11.3209	11.5277	11.5343	11.4625	11.5971	11.6181	11.6845	11.4546	11.6366	11.5176	11.4749	11.6601	11.5282	11.3776	11.5506	11.6226
252974_at	AT4G38800	methylthioadenosine nucleosidase 1	11.5423	11.7648	11.7066	11.3805	11.6339	11.5096	11.3545	11.5521	11.5588	11.423	11.4051	11.4264	11.5423	11.6831	11.7271	11.5554	11.6916	11.6711	11.3749	11.4769	11.5296
261129_at	AT1G04820	tubulin alpha-4 chain	11.5355	11.9654	12.023	10.914	10.8927	10.6298	11.1912	11.7412	11.5468	11.7028	12.2996	12.2079	11.4793	11.8833	11.7096	11.5394	11.9322	11.7805	11.6407	11.814	11.8196
251338_at	AT3G60600	vesicle associated protein	11.5301	11.8106	11.8544	11.691	11.4856	11.5439	11.4667	11.601	11.6529	11.5144	11.5908	11.5587	11.5093	11.7773	11.7117	11.529	11.8003	11.7714	11.3856	11.7593	11.7114
249582_at	AT5G37780	calmodulin 1	11.529	11.5089	11.4411	12.0403	11.5615	11.6568	11.6454	11.7008	11.7506	11.7203	11.6599	11.7886	11.4929	11.4154	11.6243	11.5146	11.7006	11.4804	11.5399	11.8742	11.729
254551_at	AT4G19840	phloem protein 2-A1	11.5222	10.9834	10.9631	12.0371	11.3908	11.4377	11.9587	11.6095	11.6568	11.9079	11.1489	11.128	11.6368	10.9271	11.0525	11.608	10.8012	10.8047	11.7145	11.1948	11.0355
256745_at	AT3G29360	UDP-glucose 6-dehydrogenase family protein	11.5214	11.659	11.6802	11.1307	10.9889	10.7416	11.537	11.6871	11.5773	11.8658	12.0685	12.1181	11.6754	11.5648	11.6749	11.6869	11.4777	11.7866	11.6138	11.6473	11.7803
266075_s_at	AT4G37680;AT4G38290;AT2G40710	[AT4G37680, heptahelical protein 4];[AT4G38290, Haemolysin-III related integral membrane protein];[AT2G40710, Haemolysin-III related integral membrane protein]	11.5206	11.2056	11.1482	11.2934	11.1922	11.2446	11.1781	11.0107	11.1818	11.2045	10.9819	11.2673	11.4634	11.2445	11.3803	11.4108	11.2105	11.169	11.3737	11.278	11.1518
247194_at	AT5G65480	unknown protein; FUNCTIONS IN: molecular_function unknown; INVOLVED IN: biological_process unknown; LOCATED IN: chloroplast; EXPRESSED IN: 24 plant structures; EXPRESSED DURING: 15 growth stages; BEST Arabidopsis thaliana protein match is: unknown protein (TAIR:AT4G38060.2); Has 1807 Blast hits to 1807 proteins in 277 species: Archae - 0; Bacteria - 0; Metazoa - 736; Fungi - 347; Plants - 385; Vi…	11.5203	11.5291	11.394	11.1682	11.2766	11.3778	11.3766	11.3118	11.5684	11.2945	11.2398	11.3021	11.3776	11.4978	11.4268	11.5067	11.6717	11.4394	11.2818	11.7197	11.5128
265996_at	AT2G24200	Cytosol aminopeptidase family protein	11.5197	11.4997	11.2882	11.6713	11.7109	11.6047	11.6676	11.4241	11.4658	11.5754	11.4633	11.2837	11.5102	11.4951	11.2338	11.584	11.3115	11.2478	11.6904	11.3213	11.2604
255284_at	AT4G04610	APS reductase 1	11.517	11.095	10.9902	11.4196	11.4571	11.3441	11.8017	11.4168	11.327	11.5722	11.4068	11.4478	11.8475	11.1129	11.2169	11.7588	11.0269	11.1435	11.7578	11.1062	11.3841
258040_at	AT3G21190	O-fucosyltransferase family protein	11.5158	11.4883	11.8327	10.5573	10.3357	10.204	11.2008	11.6808	11.5912	11.7268	11.9545	12.0045	11.7153	11.4914	11.8019	11.4936	11.6954	11.8925	11.3886	11.5795	11.6831
258285_at	AT3G16140	photosystem I subunit H-1	11.5154	11.4969	11.4446	10.2778	11.2256	11.1867	11.087	10.9683	11.0314	11.0699	10.9701	11.1163	11.3706	11.4058	11.3991	11.4908	11.4524	11.4459	11.1957	11.179	11.2782
262060_at	AT1G80170	Pectin lyase-like superfamily protein	11.5151	12.078	11.867	9.15495	10.4884	10.4134	11.1171	11.8027	12.0136	11.337	11.6532	11.8008	11.484	11.9302	11.995	11.7101	12.0305	11.9411	10.7556	11.4971	11.6871
251984_at	AT3G53260	phenylalanine ammonia-lyase 2	11.5146	11.5581	11.6893	10.6913	10.6435	10.1937	11.1562	11.3065	11.2166	11.4128	11.5753	11.5729	11.5248	11.597	11.4956	11.4146	11.6051	11.6813	11.1972	11.4335	11.369
248331_at	AT5G52650	RNA binding Plectin/S10 domain-containing protein	11.5144	11.5144	11.4669	11.8033	11.8387	11.7198	11.6322	11.5517	11.5671	11.4052	11.4476	11.2466	11.4772	11.6287	11.2701	11.4569	11.5945	11.2651	11.5806	11.4285	11.3115
252372_at	AT3G48000	aldehyde dehydrogenase 2B4	11.5138	11.38	11.3457	11.8314	11.9858	12.0774	11.7347	11.7231	11.8619	11.8329	11.7475	11.7798	11.6345	11.4614	11.5028	11.6093	11.4317	11.4788	11.5621	11.5444	11.5972
254225_at	AT4G23670	Polyketide cyclase/dehydrase and lipid transport superfamily protein	11.5103	11.0311	10.6158	11.7497	10.4229	11.255	11.4072	10.7937	10.9526	11.227	10.0981	10.9145	11.4401	10.9843	11.1097	11.478	10.9214	10.6232	11.3042	11.2895	10.8338
258210_at	AT3G13920	eukaryotic translation initiation factor 4A1	11.5081	11.7736	11.7236	11.7194	12.1325	12.2354	11.681	11.8466	11.8435	11.8854	11.8571	11.8638	11.5493	11.7329	11.689	11.5145	11.5929	11.7396	11.6587	11.6513	11.6372
245410_at	AT4G17220	microtubule-associated proteins 70-5	11.5055	11.0341	10.7914	10.6688	10.4177	9.89972	11.5974	12.0411	12.3116	12.4337	12.0631	12.3676	11.546	11.174	11.4064	11.6702	11.2611	11.1514	11.0081	11.3742	11.2352
257946_at	AT3G21710	unknown protein; Has 42 Blast hits to 42 proteins in 10 species: Archae - 0; Bacteria - 0; Metazoa - 0; Fungi - 0; Plants - 42; Viruses - 0; Other Eukaryotes - 0 (source: NCBI BLink).	11.505	11.6326	11.7104	11.6552	10.5672	10.6535	11.5801	11.7336	11.7904	11.6849	11.8711	11.846	11.357	11.4999	11.7634	11.4599	11.4257	11.6252	11.6538	11.7982	11.7076
251221_at	AT3G62550	Adenine nucleotide alpha hydrolases-like superfamily protein	11.503	11.8943	11.1262	8.84756	11.2843	11.421	10.8952	11.3578	11.434	11.0167	10.8361	11.0555	11.0645	11.4115	11.1969	11.6238	11.5653	10.7864	11.1986	11.5965	11.2411
260014_at	AT1G68010	hydroxypyruvate reductase	11.503	11.5342	11.5096	9.77895	11.6272	11.8635	11.3813	11.2692	11.503	11.1069	10.9349	11.1662	11.546	11.6566	11.5849	11.6201	11.5825	11.5751	11.4534	11.4924	11.604
253304_at	AT4G33640	unknown protein; Has 30201 Blast hits to 17322 proteins in 780 species: Archae - 12; Bacteria - 1396; Metazoa - 17338; Fungi - 3422; Plants - 5037; Viruses - 0; Other Eukaryotes - 2996 (source: NCBI BLink).	11.5001	11.6368	11.5969	11.4404	11.4374	11.5657	11.4197	11.47	11.5611	11.5156	11.5288	11.7222	11.3607	11.7494	11.5236	11.5499	11.9093	11.5154	11.3541	11.768	11.5556
261979_at	AT1G37130	nitrate reductase 2	11.4939	11.3253	11.5632	11.5417	11.6665	11.9458	11.9326	11.3968	11.6299	11.6754	11.6639	11.5283	11.6512	11.5499	11.4727	11.5914	11.1732	11.3683	11.9832	11.4656	11.4887
256301_at	AT1G69510	cAMP-regulated phosphoprotein 19-related protein	11.4936	11.4091	11.4408	11.4032	11.1155	11.3541	11.2915	11.2519	11.6473	11.2979	11.373	11.55	11.6504	11.3275	11.6561	11.504	11.5813	11.5228	11.3351	11.56	11.3439
251396_at	AT3G60750	Transketolase	11.4935	11.4275	11.3984	10.8306	11.5706	11.721	11.5275	11.2049	11.4448	11.3483	11.3573	11.2509	11.5432	11.4239	11.4019	11.6334	11.2517	11.4572	11.5422	11.2624	11.4018
256231_at	AT3G12630	A20/AN1-like zinc finger family protein	11.4924	11.9186	11.8211	11.8268	11.6735	11.5698	11.382	11.6543	11.704	11.5271	11.6837	11.7276	11.2802	11.8892	11.6424	11.4267	11.8551	11.7296	11.4569	11.8281	11.7415
249466_at	AT5G39740	ribosomal protein L5 B	11.4922	11.3312	11.3533	11.8201	11.7554	11.6708	11.6166	11.535	11.6321	11.4704	11.4285	11.4859	11.4365	11.1104	11.3989	11.4539	11.279	11.1542	11.5113	11.3995	11.4084
258958_at	AT3G01390	vacuolar membrane ATPase 10	11.4901	11.4017	11.3823	11.285	11.4019	11.4455	11.2777	11.2806	11.5971	11.403	11.514	11.698	11.5516	11.4813	11.6597	11.4499	11.7167	11.319	11.1673	11.7725	11.6781
245355_at	AT4G17390	Ribosomal protein L23/L15e family protein	11.4827	11.5063	11.3635	11.4736	11.7891	11.6952	11.4264	11.5152	11.4606	11.3577	11.3725	11.324	11.5029	11.4507	11.3263	11.4937	11.5546	11.4106	11.3848	11.3621	11.4831
245195_at	AT1G67740	photosystem II BY	11.4781	11.481	11.5936	10.3549	11.4365	11.5424	11.1806	11.1395	11.3459	11.1365	11.0574	11.1618	11.3514	11.4366	11.4039	11.5305	11.4559	11.4014	11.161	11.2713	11.3566
266458_at	AT2G47710	Adenine nucleotide alpha hydrolases-like superfamily protein	11.4768	11.9817	11.8069	12.1503	12.1462	12.2523	11.7184	11.9748	11.7894	11.6513	11.6093	11.5241	11.3433	11.7226	11.6725	11.5312	11.7639	11.7821	11.7093	11.9514	11.8254
260541_at	AT2G43530	Scorpion toxin-like knottin superfamily protein	11.4761	10.4008	10.1461	11.7589	11.1548	11.1594	11.8702	11.291	11.4281	11.5069	10.85	10.798	10.9858	10.1019	10.3251	11.0847	10.5048	10.2488	11.6604	10.8416	10.4456
259149_at	AT3G10340	phenylalanine ammonia-lyase 4	11.4754	11.7599	12.0262	9.52302	8.06876	6.86223	10.7179	11.237	11.1603	10.8837	10.9701	11.0995	11.4079	11.9705	11.7962	11.3868	12.115	12.0528	10.6745	11.3512	11.2622
262717_s_at	AT1G16410;AT1G16400	[AT1G16410, cytochrome p450 79f1];[AT1G16400, cytochrome P450, family 79, subfamily F, polypeptide 2]	11.4734	10.8996	10.3918	10.5618	11.2916	11.5015	11.4202	10.8709	10.8712	11.1652	10.7466	11.1883	11.8491	11.0499	11.1125	11.6451	11.034	10.9355	11.2897	10.7545	10.9753
259925_at	AT1G75040	pathogenesis-related gene 5	11.4733	11.9229	12.6238	12.8112	10.8649	10.143	11.9895	11.7192	11.4454	12.5559	12.3723	11.6175	11.6438	12.4412	12.3017	11.4557	12.371	12.1804	11.9776	11.959	11.8902
255706_at	AT4G00100	ribosomal protein S13A	11.4727	11.56	11.6388	11.6554	11.7611	11.7784	11.591	11.5795	11.6895	11.4613	11.4661	11.5186	11.4288	11.5653	11.534	11.4165	11.6735	11.4397	11.4523	11.5096	11.6184
262676_at	AT1G75950	S phase kinase-associated protein 1	11.4723	11.731	11.6868	11.4718	11.6453	11.7864	11.5276	11.5764	11.6111	11.5143	11.4981	11.4619	11.424	11.5891	11.6209	11.3843	11.6163	11.6365	11.3167	11.5415	11.6055
255379_at	AT4G03520	Thioredoxin superfamily protein	11.4688	11.3637	11.3	10.5154	11.3327	11.447	11.1093	11.1141	11.2636	11.0198	11.0277	11.1617	11.4411	11.4321	11.3363	11.4594	11.3187	11.2871	11.1051	11.2053	11.2518
266981_at	AT2G39460	ribosomal protein L23AA	11.4637	11.3049	11.1677	11.7083	11.6839	11.6104	11.474	11.6032	11.5557	11.4637	11.4341	11.4997	11.5493	11.1985	11.4194	11.4597	11.4188	11.3457	11.4181	11.4637	11.5754
252591_at	AT3G45600	tetraspanin3	11.463	11.5111	11.5754	11.2876	11.1886	11.3327	11.4489	11.571	11.613	11.6143	11.5764	11.7293	11.5062	11.4154	11.7115	11.4775	11.5124	11.3746	11.4425	11.663	11.6326
263350_at	AT2G13360	alanine:glyoxylate aminotransferase	11.4602	11.4815	11.7137	9.74327	11.5097	11.9661	11.4978	11.1961	11.5252	11.2003	10.9372	10.9357	11.4394	11.5471	11.5291	11.5107	11.4394	11.4001	11.4106	11.4594	11.4194
260426_at	AT1G72370	40s ribosomal protein SA	11.4601	11.728	11.55	11.8123	12.0485	11.8957	11.6891	11.6362	11.7127	11.6211	11.6792	11.4772	11.4224	11.6957	11.4311	11.5639	11.6131	11.577	11.6318	11.483	11.6939
262684_s_at	AT1G20260;AT1G76030	[AT1G20260, ATPase, V1 complex, subunit B protein];[AT1G76030, ATPase, V1 complex, subunit B protein]	11.4598	11.478	11.471	11.258	11.4015	11.7603	11.3528	11.3601	11.7289	11.4327	11.3524	11.6414	11.6234	11.3634	11.7132	11.5052	11.5957	11.4334	11.3232	11.6154	11.6455
256223_at	AT1G56200	embryo defective 1303	11.4598	11.7172	11.7523	11.7859	12.1172	12.0925	11.5714	11.7171	11.8241	11.4113	11.3796	11.2615	11.3354	11.604	11.5943	11.5306	11.5943	11.6251	11.4774	11.6264	11.6035
246029_at	AT5G21090	Leucine-rich repeat (LRR) family protein	11.4592	11.5221	11.5745	11.8317	11.4415	11.4814	11.655	11.7116	11.546	11.7838	11.8005	11.6217	11.3046	11.2889	11.5234	11.3878	11.3687	11.5678	11.6405	11.4289	11.3584
258092_at	AT3G14595	Ribosomal protein L18ae family	11.4585	11.7913	11.8491	10.9318	11.2297	11.3282	11.3389	11.5788	11.7128	11.5556	11.671	11.6959	11.4347	11.8683	11.7416	11.4907	11.8202	11.6829	11.2484	11.7471	11.6167
251218_at	AT3G62410	CP12 domain-containing protein 2	11.4583	11.3208	11.3822	9.11055	11.2778	11.2083	11.3271	11.2755	11.2269	10.9811	10.8058	10.7571	11.2608	11.394	11.3119	11.5025	11.2503	11.1631	11.4401	11.319	11.1964
264590_at	AT2G17710	unknown protein; Has 39 Blast hits to 39 proteins in 14 species: Archae - 0; Bacteria - 0; Metazoa - 0; Fungi - 0; Plants - 39; Viruses - 0; Other Eukaryotes - 0 (source: NCBI BLink).	11.4529	12.0403	12.1193	11.0084	10.7089	10.9224	11.1584	11.7041	11.7561	11.388	11.6788	11.6788	11.3437	12.0652	12.0052	11.4176	12.1914	12.0952	11.2802	11.9622	11.9187
261304_at	AT1G48440	B-cell receptor-associated 31-like	11.4525	11.5017	11.5509	11.5506	11.4625	11.2871	11.5675	11.5299	11.5396	11.5843	11.569	11.4525	11.2397	11.3256	11.3785	11.3269	11.3024	11.4159	11.4601	11.3018	11.3373
255776_at	AT1G18540	Ribosomal protein L6 family protein	11.4511	11.1219	11.1149	11.9899	11.6103	11.6625	11.6805	11.4566	11.4544	11.5795	11.4773	11.329	11.4793	11.0706	11.236	11.3923	11.2365	11.1465	11.7249	11.2899	11.2102
260007_at	AT1G67870	glycine-rich protein	11.4484	11.1302	11.0695	10.8251	11.0854	11.204	11.6032	11.3709	11.3338	11.6496	11.3379	11.118	11.5384	11.2034	10.9401	11.6127	10.7348	11.1223	11.6366	11.265	11.0808
266716_at	AT2G46820	photosystem I P subunit	11.4479	11.1872	11.2301	9.71405	11.0513	11.1176	10.9823	10.7431	10.9318	10.6458	10.5274	10.706	11.2725	11.2208	11.2181	11.4989	11.2904	11.2132	11.0928	10.9617	11.0174
259431_at	AT1G01620	plasma membrane intrinsic protein 1C	11.4451	11.3985	11.4389	10.4328	10.4568	10.772	11.0374	10.9474	10.9904	10.9146	10.9829	11.2227	11.3543	11.3666	11.4249	11.4236	11.3637	11.2291	11.3452	11.2075	11.329
261484_at	AT1G14400	ubiquitin carrier protein 1	11.4436	11.5239	11.6838	11.5774	11.3786	11.4378	11.3697	11.5881	11.4996	11.6179	11.5622	11.7188	11.3867	11.4769	11.6536	11.4446	11.4577	11.5514	11.4776	11.5761	11.6363
260637_at	AT1G62380	ACC oxidase 2	11.4426	11.2562	11.2636	10.2985	12.2157	12.0665	11.1581	10.9819	11.2101	10.7048	10.9569	10.9889	11.4372	11.1364	11.1402	11.3367	11.3666	11.4519	10.8951	11.0695	10.9182
254270_at	AT4G23100	glutamate-cysteine ligase	11.4411	11.4991	11.4418	11.2363	11.5278	11.4536	11.5554	11.5375	11.3977	11.3216	11.5519	11.3278	11.4592	11.4467	11.3788	11.4613	11.5176	11.4156	11.3846	11.4566	11.4048
258837_at	AT3G07110	Ribosomal protein L13 family protein	11.4407	11.4042	11.3509	11.7515	11.7761	11.6552	11.5953	11.5907	11.5638	11.4143	11.4742	11.4129	11.4422	11.326	11.2994	11.4462	11.226	11.3455	11.5382	11.245	11.4288
250404_at	AT5G10960	Polynucleotidyl transferase, ribonuclease H-like superfamily protein	11.4396	11.3745	11.4836	11.9241	11.4465	11.4908	11.5893	11.7195	11.5256	11.5031	11.4577	11.3641	11.3725	11.4969	11.543	11.4375	11.3835	11.3371	11.5031	11.5639	11.3441
255255_at	AT4G05070	Wound-responsive family protein	11.4342	11.5025	11.0791	11.5441	11.7981	11.8108	11.3918	11.348	11.4101	11.2015	10.717	10.724	11.2852	11.6104	11.2668	11.5013	11.5564	11.2207	11.1832	11.592	11.2652
258715_at	AT3G09630	Ribosomal protein L4/L1 family	11.4335	11.3194	11.3772	11.7446	11.854	11.8839	11.5676	11.4906	11.5451	11.5449	11.4618	11.2899	11.4308	11.4711	11.3457	11.3713	11.4155	11.4155	11.5414	11.403	11.3663
261723_at	AT1G76200	unknown protein; Has 96 Blast hits to 96 proteins in 48 species: Archae - 0; Bacteria - 0; Metazoa - 0; Fungi - 47; Plants - 38; Viruses - 0; Other Eukaryotes - 11 (source: NCBI BLink).	11.4325	11.4576	11.4711	11.3963	11.3064	11.2512	11.4125	11.2912	11.4134	11.342	11.524	11.3498	11.3239	11.5085	11.42	11.4323	11.5288	11.4266	11.4142	11.5349	11.3756
245928_s_at	AT5G24770;AT5G24780	[AT5G24770, vegetative storage protein 2];[AT5G24780, vegetative storage protein 1]	11.4311	10.7173	9.63785	12.7124	11.2463	11.6008	11.8515	10.2194	11.9667	11.2763	9.6234	10.2197	10.7009	9.50531	9.21211	10.3789	9.39412	10.68	10.6668	9.77999	9.98478
245668_at	AT1G28330	dormancy-associated protein-like 1	11.4306	12.0222	12.1084	11.3849	11.9548	12.3501	11.7198	12.013	12.255	11.4823	11.4692	11.4604	11.0993	12.0654	12.0134	11.4599	12.02	11.8946	11.4705	12.0588	11.8946
256766_at	AT3G22231	pathogen and circadian controlled 1	11.4297	11.1495	10.8315	12.2397	11.4818	11.1488	11.55	11.8416	10.9452	11.6208	11.702	10.5956	11.4521	10.938	11.0711	11.5584	11.3329	10.7388	11.282	11.3003	10.9527
247149_at	AT5G65660	hydroxyproline-rich glycoprotein family protein	11.4246	11.4786	11.6751	11.6235	11.3784	11.503	11.3391	11.3998	11.5327	11.2935	10.9829	11.289	11.3594	11.5034	11.5392	11.4687	11.6649	11.6235	11.0824	11.3042	11.5772
259279_at	AT3G01120	Pyridoxal phosphate (PLP)-dependent transferases superfamily protein	11.4221	11.4682	11.3829	10.9441	11.4259	11.4557	11.2738	11.3093	11.3422	11.2886	11.3652	11.362	11.5293	11.4132	11.3889	11.5373	11.437	11.4443	11.3331	11.179	11.4193
250832_at	AT5G04950	nicotianamine synthase 1	11.42	10.7948	10.5693	11.1946	11.6627	12.2231	11.7751	11.1346	11.6001	11.3677	10.8771	11.2039	11.563	10.7863	10.8619	11.4562	10.601	10.456	11.7512	10.9427	10.9885
247523_at	AT5G61410	D-ribulose-5-phosphate-3-epimerase	11.4192	11.5137	11.5364	11.1286	11.9568	12.0421	11.4354	11.4001	11.6148	11.217	11.1601	11.0635	11.4193	11.3564	11.4941	11.4405	11.3588	11.5248	11.3947	11.4643	11.5333
257699_at	AT3G12780	phosphoglycerate kinase 1	11.418	11.0912	11.0684	10.6371	11.215	11.3385	11.2746	10.9849	11.1711	10.9278	10.9123	10.9763	11.4209	11.2167	11.1542	11.4754	11.1357	11.0067	11.2576	11.0751	10.9207
264837_at	AT1G03600	photosystem II family protein	11.4179	11.3904	11.4694	10.6116	11.5647	11.6518	11.0954	10.9109	11.3595	10.6945	10.541	10.9594	11.2883	11.3556	11.464	11.3705	11.3716	11.4064	11.0912	11.1116	11.0889
260538_at	AT2G43460	Ribosomal L38e protein family	11.4163	11.4345	11.3545	11.2982	11.44	11.4288	11.225	11.551	11.3889	11.1793	11.3426	11.4896	11.3808	11.3317	11.4797	11.4468	11.6277	11.3779	11.2405	11.5016	11.4879
265998_at	AT2G24270	aldehyde dehydrogenase 11A3	11.4149	11.343	11.3825	10.4342	11.067	11.2885	11.3159	11.2994	11.632	11.1993	11.0925	11.3191	11.4446	11.4503	11.5112	11.4575	11.4983	11.4782	11.1572	11.343	11.3868
256385_at	AT1G66580	senescence associated gene 24	11.4132	11.3587	11.4242	11.7954	11.4781	11.6156	11.4665	11.3245	11.4796	11.3023	11.3112	11.3578	11.3371	11.4293	11.4013	11.3104	11.425	11.2569	11.5288	11.4127	11.2486
253162_at	AT4G35630	phosphoserine aminotransferase	11.4108	10.8551	10.9646	11.7302	11.3739	11.2138	11.729	11.5383	11.2358	11.2756	11.5787	11.224	11.4192	11.0643	10.9481	11.3918	11.0157	11.0596	11.6021	11.2068	10.9069
264433_at	AT1G61810	beta-glucosidase 45	11.4107	11.0972	11.1318	11.2301	11.5916	11.8987	11.6858	11.6164	11.4798	11.3208	11.0896	11.3145	11.5154	10.9004	11.4431	11.4727	11.1292	11.3133	11.5616	11.3562	11.4509
250119_at	AT5G16470	zinc finger (C2H2 type) family protein	11.4078	11.6172	11.7217	11.9772	11.6834	11.7718	11.5449	11.5874	11.6442	11.4468	11.5013	11.5341	11.3588	11.7587	11.6307	11.3805	11.8385	11.5599	11.4453	11.8094	11.6358
263874_at	AT2G21870	copper ion binding;cobalt ion binding;zinc ion binding	11.4073	11.5458	11.4524	11.208	11.4822	11.4714	11.2981	11.487	11.5367	11.3368	11.4288	11.5263	11.4679	11.5332	11.4997	11.4179	11.6191	11.5834	11.3556	11.4714	11.6087
244971_at	ATCG00670	plastid-encoded CLP P	11.4065	10.8284	10.3745	11.6989	11.2033	11.1681	11.4858	11.4142	10.5196	11.6751	11.1027	10.5939	11.6895	10.4252	10.6053	11.4928	10.6994	10.8274	11.4606	11.0146	11.0534
254618_at	AT4G18780	cellulose synthase family protein	11.4051	11.3859	11.538	10.6041	10.2604	10.0545	11.2009	11.4593	11.4071	11.6811	11.7163	11.8702	11.5077	11.561	11.663	11.3714	11.6752	11.5898	11.3545	11.4593	11.4593
247654_at	AT5G59850	Ribosomal protein S8 family protein	11.4046	11.3809	11.1023	11.6305	11.4687	11.3879	11.4374	11.3663	11.3534	11.242	11.3648	11.3785	11.3505	11.2028	11.2893	11.3256	11.3335	11.1509	11.4005	11.3395	11.3545
259842_at	AT1G73602;AT1G73600	[AT1G73602, conserved peptide upstream open reading frame 32];[AT1G73600, S-adenosyl-L-methionine-dependent methyltransferases superfamily protein]	11.4046	10.6839	10.5493	8.49715	9.82563	10.6595	10.5642	10.1281	10.6509	10.5544	9.90428	10.7706	11.6617	10.7827	11.0055	11.5698	10.4444	10.7962	11.2019	10.4288	10.7979
248419_at	AT5G51550	EXORDIUM like 3	11.4042	11.1036	11.2306	11.1603	10.5083	10.4547	11.1799	11.2009	11.1663	11.1915	11.4302	11.4015	11.3388	11.1144	11.2367	11.3722	11.1022	11.1655	11.3415	11.1214	11.2197
253436_at	AT4G32470	Cytochrome bd ubiquinol oxidase, 14kDa subunit	11.4041	11.569	11.3993	11.2227	11.1341	11.1316	11.2954	11.3186	11.2696	11.375	11.4271	11.4448	11.1818	11.4495	11.2732	11.3965	11.4411	11.1853	11.2924	11.3001	11.2618
258772_at	AT3G10860	Cytochrome b-c1 complex, subunit 8 protein	11.404	11.4476	11.3888	11.5621	11.3274	11.3387	11.3309	11.4088	11.4899	11.3895	11.2947	11.4342	11.3025	11.4622	11.3028	11.3409	11.5885	11.2439	11.3082	11.5106	11.4596
251341_at	AT3G60770	Ribosomal protein S13/S15	11.403	11.4712	11.4388	11.6762	11.7725	11.6875	11.4112	11.5845	11.4926	11.3444	11.4647	11.5425	11.4255	11.4711	11.467	11.4969	11.5406	11.5479	11.5301	11.5024	11.5699
258486_at	AT3G02560	Ribosomal protein S7e family protein	11.3987	11.4631	11.4558	11.463	11.8385	11.8897	11.3785	11.423	11.5934	11.1561	11.2777	11.2345	11.2972	11.5933	11.4703	11.4202	11.6771	11.263	11.327	11.5739	11.5568
262173_at	AT1G74920	aldehyde dehydrogenase 10A8	11.3981	11.6697	11.6109	11.7169	11.8802	11.7913	11.5704	11.5414	11.6514	11.4945	11.3845	11.4677	11.4554	11.6019	11.5187	11.5244	11.5726	11.6747	11.5704	11.5399	11.5891
251324_at	AT3G61430	plasma membrane intrinsic protein 1A	11.3963	11.4376	11.5545	10.9354	11.6427	11.7776	11.4746	11.2806	11.4461	11.3125	11.3191	11.3049	11.4621	11.45	11.5149	11.4714	11.5598	11.6204	11.4347	11.5356	11.5725
260619_at	AT1G08110	lactoylglutathione lyase family protein / glyoxalase I family protein	11.3957	11.3785	11.5684	11.7763	11.6111	11.8876	11.5229	11.5624	11.7545	11.3999	11.3104	11.3772	11.2702	11.2188	11.5546	11.2765	11.326	11.3389	11.4524	11.6001	11.4613
263206_at	AT1G10590	Nucleic acid-binding, OB-fold-like protein	11.3942	11.6332	11.5303	11.8475	11.7185	11.5869	11.5371	11.6392	11.6402	11.4127	11.4399	11.3146	11.3665	11.5948	11.4983	11.4195	11.5316	11.5348	11.3957	11.5909	11.4796
251305_at	AT3G62030	rotamase CYP 4	11.3922	10.8519	10.6009	10.0247	11.0688	11.0871	11.1578	10.8429	11.1091	10.7039	10.4388	10.701	11.4771	10.8706	10.9156	11.4329	10.9332	10.8181	10.9517	10.7672	10.8246
247656_at	AT5G59890	actin depolymerizing factor 4	11.3914	11.3598	11.2703	11.2569	10.8202	10.7411	11.1396	11.3099	11.2371	11.4437	11.3253	11.6403	11.5862	11.4616	11.4935	11.4041	11.7031	11.2039	11.1667	11.665	11.5173
259416_at	AT1G02305	Cysteine proteinases superfamily protein	11.3882	11.5415	11.368	11.388	11.6128	11.6743	11.3652	11.5601	11.5088	11.4861	11.4672	11.4523	11.3772	11.3955	11.4946	11.4388	11.4523	11.4455	11.3643	11.4831	11.3921
256617_at	AT3G22240	unknown protein; BEST Arabidopsis thaliana protein match is: unknown protein (TAIR:AT3G22235.2); Has 177 Blast hits to 177 proteins in 14 species: Archae - 0; Bacteria - 0; Metazoa - 0; Fungi - 0; Plants - 177; Viruses - 0; Other Eukaryotes - 0 (source: NCBI BLink).	11.3858	11.3814	11.1436	11.4269	11.0667	10.3675	11.0957	11.4617	11.1694	11.314	11.6192	11.1594	11.0855	11.2127	10.9196	11.4247	11.4109	10.8035	11.0253	10.9749	10.7481
251486_at	AT3G59540	Ribosomal L38e protein family	11.3824	11.3944	11.1599	11.6118	11.4975	11.6142	11.3529	11.4035	11.562	11.2917	11.1883	11.4035	11.3234	11.4142	11.4491	11.2739	11.6174	11.1758	11.1293	11.6666	11.4726
266123_at	AT2G45180	Bifunctional inhibitor/lipid-transfer protein/seed storage 2S albumin superfamily protein	11.3764	11.4905	11.3243	8.06895	12.2728	12.0902	11.0626	11.1864	11.6615	9.41008	11.0624	10.5682	11.2935	11.4848	11.3993	11.3377	11.7583	11.3804	10.3661	10.8937	10.8208
250898_at	AT5G03300	adenosine kinase 2	11.375	11.5209	11.735	11.0526	10.6782	10.5749	11.1594	11.4495	11.376	11.5406	11.7728	11.8832	11.5848	11.5313	11.56	11.4322	11.6277	11.6096	11.3393	11.3719	11.4826
245285_s_at	AT4G14030;AT4G14040	[AT4G14030, selenium-binding protein 1];[AT4G14040, selenium-binding protein 2]	11.3716	10.7582	10.5463	10.5776	11.1377	11.2348	11.1794	10.7039	10.9625	10.8414	10.5719	10.8514	11.5198	10.8629	10.8629	11.2728	10.8336	10.4523	11.1866	10.8775	10.5211
262304_at	AT1G70890	MLP-like protein 43	11.3713	11.419	11.346	9.07932	10.3506	10.8649	10.4388	10.5809	10.8919	9.78054	9.80254	10.4584	11.411	11.2452	11.5133	11.3357	11.3813	11.3438	10.6267	11.1681	11.1412
262884_at	AT1G64720	Polyketide cyclase/dehydrase and lipid transport superfamily protein	11.3684	11.5296	11.4183	10.2911	11.5094	11.5371	11.0715	11.13	11.2888	10.7808	10.5648	10.893	11.3928	11.4416	11.5711	11.3514	11.6239	11.4931	10.9174	11.4108	11.4506
248833_at	AT5G47120	BAX inhibitor 1	11.3682	11.5528	11.7412	11.2517	11.134	11.0652	11.3794	11.4617	11.5149	11.5329	11.6175	11.7069	11.3765	11.4922	11.5694	11.3985	11.4371	11.6377	11.3993	11.5287	11.5598
247720_at	AT5G59290	UDP-glucuronic acid decarboxylase 3	11.3659	11.446	11.7638	10.5843	9.87435	9.6131	11.1379	11.3304	11.3541	11.6206	11.6834	11.7906	11.3508	11.4693	11.5311	11.3518	11.4697	11.3664	11.259	11.6244	11.5855
247009_at	AT5G67600	unknown protein; LOCATED IN: plasma membrane; EXPRESSED IN: 22 plant structures; EXPRESSED DURING: 13 growth stages; BEST Arabidopsis thaliana protein match is: unknown protein (TAIR:AT3G49845.1); Has 30201 Blast hits to 17322 proteins in 780 species: Archae - 12; Bacteria - 1396; Metazoa - 17338; Fungi - 3422; Plants - 5037; Viruses - 0; Other Eukaryotes - 2996 (source: NCBI BLink).	11.3649	11.8532	11.8919	11.2335	10.8917	10.7203	11.4293	11.6554	11.5143	11.9506	12.1417	12.0429	11.3127	11.8444	11.6197	11.4661	11.8414	11.5605	11.2115	11.7232	11.7061
266229_at	AT2G28840	XB3 ortholog 1 in Arabidopsis thaliana	11.3595	11.6863	11.8837	11.4546	11.2447	11.2905	11.3687	11.7374	11.7213	11.4678	11.5675	11.5091	11.4109	11.7202	11.691	11.3622	11.6514	11.7733	11.2572	11.6945	11.7198
247652_at	AT5G59910	Histone superfamily protein	11.3561	11.2777	11.1803	11.405	10.9936	10.7688	11.2511	11.3439	11.2015	11.2777	11.5272	11.525	11.2777	11.4302	11.2385	11.2527	11.3923	11.2603	11.1349	11.3977	11.2777
256648_at	AT3G13580	Ribosomal protein L30/L7 family protein	11.3552	11.5064	11.6191	11.7159	11.8055	11.9408	11.4903	11.7565	11.9093	11.3886	11.4162	11.4156	11.4026	11.5408	11.7496	11.2818	11.7407	11.5529	11.5473	11.8871	11.8266
258649_at	AT3G09840	cell division cycle 48	11.3514	11.8009	11.7937	11.7581	11.6784	11.8326	11.7099	11.5893	11.7284	11.7324	11.8137	11.7508	11.356	11.9194	11.6723	11.4726	11.7099	11.7283	11.6728	11.7534	11.6962
246042_at	AT5G19440	NAD(P)-binding Rossmann-fold superfamily protein	11.3513	11.2561	11.1076	11.4219	11.5109	11.3867	11.2499	11.2903	11.2352	11.5295	11.5059	11.4499	11.4317	11.2004	11.2317	11.3978	11.2445	11.2987	11.2263	11.119	11.2938
267590_at	AT2G39700	expansin A4	11.3498	11.5013	11.7427	11.52	10.7243	10.397	11.4799	11.7941	11.2527	11.9144	11.9494	11.9456	11.52	11.2599	11.6081	11.3335	11.2134	11.6554	11.7938	11.4723	11.7922
251704_at	AT3G56360	unknown protein; FUNCTIONS IN: molecular_function unknown; INVOLVED IN: biological_process unknown; LOCATED IN: chloroplast; EXPRESSED IN: 24 plant structures; EXPRESSED DURING: 15 growth stages; BEST Arabidopsis thaliana protein match is: unknown protein (TAIR:AT5G05250.1); Has 45 Blast hits to 45 proteins in 13 species: Archae - 0; Bacteria - 0; Metazoa - 0; Fungi - 0; Plants - 45; Viruses - 0;…	11.349	11.1159	11.3031	11.713	9.99345	9.8778	11.6137	11.3086	11.0936	11.4179	11.1732	11.1689	11.4251	11.2004	11.2148	11.3466	11.0005	11.2907	11.5918	11.1991	11.2064
AFFX-Athal-GAPDH_M_s_at	AT3G04120	glyceraldehyde-3-phosphate dehydrogenase C subunit 1	11.3473	11.3814	11.3649	11.5552	11.465	11.6134	11.325	11.2598	11.4279	11.4064	11.4651	11.546	11.3882	11.2896	11.4121	11.2643	11.4659	11.2854	11.2926	11.4003	11.3747
245400_at	AT4G17040	CLP protease R subunit 4	11.3466	11.4072	11.5986	11.4568	11.8405	11.8405	11.3766	11.4342	11.4455	11.2152	11.29	11.2123	11.3633	11.3688	11.4484	11.2983	11.3396	11.5645	11.325	11.4832	11.6311
260154_at	AT1G52740	histone H2A protein 9	11.3339	11.6708	11.6385	11.5779	11.673	11.7593	11.2672	11.5066	11.5457	11.3574	11.1912	11.2081	11.2537	11.6091	11.593	11.2931	11.6682	11.5261	11.2035	11.6005	11.5954
264428_at	AT1G61790	Oligosaccharyltransferase complex/magnesium transporter family protein	11.3332	11.139	11.1378	11.2211	11.1843	11.076	11.1942	11.2493	11.3276	11.2179	11.3437	11.4273	11.2865	11.1483	11.3698	11.2694	11.2493	11.1828	11.1695	11.2493	11.2317
258090_at	AT3G14600	Ribosomal protein L18ae/LX family protein	11.3317	11.4096	11.4665	11.6626	11.8774	11.915	11.4473	11.5536	11.6538	11.4283	11.2412	11.2147	11.4421	11.355	11.4448	11.3757	11.4621	11.4623	11.4538	11.4935	11.5071
257832_at	AT3G26740	CCR-like	11.3267	11.3706	11.3273	10.7768	11.1222	11.4682	11.437	11.2043	11.5112	11.2233	10.9476	11.0138	11.1541	11.3247	11.3125	11.392	11.4422	10.948	11.2167	11.5878	11.236
265060_at	AT1G52150	Homeobox-leucine zipper family protein / lipid-binding START domain-containing protein	11.3265	11.8035	11.7322	11.247	11.8793	11.933	11.3523	11.5169	11.5874	11.5137	11.5713	11.5169	11.3306	11.5887	11.4538	11.4054	11.5169	11.6647	11.4086	11.5644	11.6675
251509_at	AT3G59010	pectin methylesterase 61	11.3263	11.5279	11.8095	10.5573	9.28744	9.29792	10.9976	11.5699	11.1906	11.3844	11.8683	11.6938	11.4809	11.5312	11.6385	11.2063	11.5874	11.6236	11.3914	11.8307	11.8335
252075_at	AT3G51730	saposin B domain-containing protein	11.3256	11.4701	11.5621	11.258	11.1181	11.1987	11.3691	11.3639	11.5454	11.4913	11.5625	11.6061	11.1278	11.3671	11.4748	11.3138	11.3898	11.4103	11.3606	11.4495	11.3904
264727_at	AT1G22840	CYTOCHROME C-1	11.3253	11.5361	11.5641	11.518	11.4209	11.5249	11.3562	11.3786	11.5019	11.3705	11.5452	11.6043	11.4087	11.4767	11.4515	11.386	11.5827	11.4935	11.3913	11.5369	11.5003
262944_at	AT1G79550	phosphoglycerate kinase	11.3244	11.3728	11.3445	11.3474	11.291	11.1964	11.3306	11.3641	11.2623	11.5678	11.506	11.6263	11.3748	11.3505	11.2762	11.4208	11.2147	11.3754	11.4603	11.2994	11.3251
253231_at	AT4G34450	coatomer gamma-2 subunit, putative / gamma-2 coat protein, putative / gamma-2 COP, putative	11.3238	11.3988	11.4695	11.4065	11.5946	11.7032	11.4599	11.4631	11.5335	11.4599	11.5822	11.5869	11.4163	11.4599	11.3867	11.4035	11.475	11.4085	11.3558	11.4914	11.5299
257906_at	AT3G25520	ribosomal protein L5	11.323	10.9991	11.0117	11.5388	11.5489	11.5075	11.3209	11.2358	11.3078	11.1302	11.0154	11.0277	11.2065	10.8284	10.957	11.2006	11.0191	10.8962	11.1795	10.9988	11.1795
248760_at	AT5G47570	unknown protein; Has 30201 Blast hits to 17322 proteins in 780 species: Archae - 12; Bacteria - 1396; Metazoa - 17338; Fungi - 3422; Plants - 5037; Viruses - 0; Other Eukaryotes - 2996 (source: NCBI BLink).	11.323	11.5494	11.2693	11.2016	11.468	11.2879	11.1857	11.1962	11.2693	11.2699	11.3426	11.2634	11.1255	11.4393	11.1748	11.2339	11.4148	11.2228	11.2257	11.3284	11.2653
250498_at	AT5G09660	peroxisomal NAD-malate dehydrogenase 2	11.3187	11.1396	11.251	8.91258	11.0494	11.2191	11.1603	11.0063	11.2477	10.7581	10.6353	10.904	11.2717	11.2215	11.3075	11.3514	11.1667	11.3336	11.1837	11.1622	11.2465
248512_at	AT5G50460	secE/sec61-gamma protein transport protein	11.3183	11.3265	11.3412	11.6659	11.1956	11.1995	11.2092	11.2454	11.1653	11.2562	11.303	11.4562	11.2988	11.3357	11.3738	11.2654	11.5432	11.2086	11.2582	11.2988	11.3213
244978_at	ATCG00740	RNA polymerase subunit alpha	11.3171	10.2474	10.0397	11.1314	11.1176	11.5806	11.0866	10.9148	10.9042	11.3069	10.5018	10.7883	11.5704	10.5084	10.5335	11.2178	10.6184	9.97643	11.183	10.9158	10.7104
250055_at	AT5G17770	NADH:cytochrome B5 reductase 1	11.314	11.7014	11.726	10.8889	10.8662	10.7846	11.1117	11.4412	11.4695	11.5612	11.7489	11.8862	11.3335	11.6302	11.5391	11.3559	11.7184	11.7188	11.3195	11.4884	11.5928
264611_at	AT1G04680	Pectin lyase-like superfamily protein	11.3116	11.3028	11.7048	10.7505	9.62394	9.10117	11.0486	11.2961	10.8795	11.4821	11.7654	11.7704	11.4224	11.1066	11.4345	11.3514	11.1574	11.5056	11.5531	11.1774	11.6427
264279_s_at	AT1G78820;AT1G78830	[AT1G78820, D-mannose binding lectin protein with Apple-like carbohydrate-binding domain];[AT1G78830, Curculin-like (mannose-binding) lectin family protein]	11.3112	11.0457	10.6773	10.8084	11.1842	11.3268	11.1679	10.9143	10.9733	10.7422	10.527	10.4729	11.1237	11.0231	11.0299	11.0187	10.9612	10.783	10.8615	10.8013	10.676
247267_at	AT5G64140	ribosomal protein S28	11.3102	11.4016	11.2702	11.5091	11.5771	11.434	11.3795	11.3919	11.3599	11.2271	11.2051	11.3649	11.1978	11.4427	11.3461	11.3926	11.6181	11.1797	11.2861	11.5205	11.4432
248103_at	AT5G55160	small ubiquitin-like modifier 2	11.3087	11.2763	11.2982	11.7713	11.3651	11.3886	11.4616	11.4709	11.5377	11.2907	11.3229	11.252	11.2421	11.5001	11.3149	11.2644	11.3475	11.114	11.4993	11.4623	11.327
261864_s_at	AT1G50480;AT2G12280;AT2G12200	[AT1G50480, 10-formyltetrahydrofolate synthetase];[AT2G12280, P-loop containing nucleoside triphosphate hydrolases superfamily protein];[AT2G12200, P-loop containing nucleoside triphosphate hydrolases superfamily protein]	11.3038	11.2642	11.1759	11.2042	11.679	11.9218	11.3215	11.2006	11.4887	11.1397	10.9941	11.1182	11.2669	11.5099	11.3146	11.3023	11.4285	11.199	11.2285	11.3324	11.286
257722_at	AT3G18490	Eukaryotic aspartyl protease family protein	11.3013	11.5921	11.6581	10.7376	11.3719	11.548	11.3781	11.4537	11.4368	11.4979	11.3326	11.4735	11.4191	11.5585	11.4909	11.4083	11.4683	11.4049	11.5927	11.5219	11.6495
256035_at	AT1G07140	Pleckstrin homology (PH) domain superfamily protein	11.3003	11.3707	11.3687	11.2228	11.2544	11.1409	11.1426	11.3385	11.286	11.198	11.3713	11.3935	11.3597	11.1727	11.3422	11.2233	11.3411	11.4034	11.1755	11.3142	11.3998
265121_at	AT1G62560	flavin-monooxygenase glucosinolate S-oxygenase 3	11.2993	10.7087	10.8486	10.8629	11.1483	11.4416	11.5263	10.8732	11.01	11.2255	11.0449	10.9228	11.6073	10.9809	11.0691	11.4115	10.9685	10.8657	11.572	10.9788	11.0425
246595_at	AT5G14780	formate dehydrogenase	11.2985	11.742	11.1685	10.8497	12.2906	12.555	11.4206	11.195	11.6222	11.2713	10.8717	10.6767	11.3403	11.5582	11.0319	11.396	11.331	11.1587	11.204	11.2722	10.8578
258296_at	AT3G23390	Zinc-binding ribosomal protein family protein	11.2978	11.1028	10.9589	11.4767	11.421	11.3771	11.2492	11.3336	11.3904	11.0976	11.0869	11.2175	11.302	11.1687	11.1917	11.2363	11.3841	11.0417	11.2862	11.3942	11.3564
255788_at	AT2G33310	auxin-induced protein 13	11.2975	11.4718	11.6474	11.8311	10.538	10.5318	11.3506	11.5016	11.3916	11.6502	11.6871	11.9083	11.3916	11.48	11.5882	11.1962	11.4012	11.5734	11.551	11.6321	11.6047
267214_at	AT2G43970	RNA-binding protein	11.2975	11.3266	11.2665	11.6037	11.5864	11.6401	11.4054	11.5397	11.5449	11.5762	11.3961	11.3397	11.3523	11.305	11.3489	11.2528	11.4246	11.2056	11.4086	11.465	11.4288
263810_at	AT2G04520	Nucleic acid-binding, OB-fold-like protein	11.296	10.9553	10.8415	11.53	11.1026	11.3315	11.276	11.171	11.205	10.9829	10.8182	11.1565	11.2473	10.9951	11.2192	11.0626	11.1589	10.8199	11.2504	11.3358	10.8999
250397_at	AT5G10980	Histone superfamily protein	11.2957	11.3455	11.4133	11.6879	11.2455	11.3161	11.5435	11.3895	11.443	11.5448	11.4779	11.4704	11.1493	11.4112	11.3683	11.2684	11.3525	11.0901	11.4433	11.3773	11.4252
266317_at	AT2G27030	calmodulin 5	11.2956	10.9657	10.9891	11.6921	11.022	10.8278	11.3267	11.2196	11.3489	11.2493	11.1029	11.5037	11.3334	11.1752	11.3794	11.2148	11.2582	11.1397	11.2915	11.4219	11.1785
261639_at	AT1G50010	tubulin alpha-2 chain	11.2935	11.6606	11.5682	10.1563	10.3756	9.89812	10.7853	11.402	11.2225	11.3784	11.7723	11.8949	11.341	11.5599	11.4324	11.3435	11.6079	11.4826	11.1508	11.4012	11.6209
265460_at	AT2G46600	Calcium-binding EF-hand family protein	11.2933	11.5945	11.2496	11.3592	11.0606	10.7636	11.4468	11.3779	11.2039	11.6021	11.59	11.749	11.2152	11.7065	11.1822	11.0907	11.6391	11.0088	11.3919	11.8535	11.1902
263289_at	AT2G36170	Ubiquitin supergroup;Ribosomal protein L40e	11.29	11.3756	11.3167	11.3877	11.4524	11.446	11.1583	11.4169	11.3927	11.0823	11.1253	11.2104	11.2743	11.4564	11.3746	11.1366	11.5043	11.2804	11.1295	11.453	11.4262
261276_at	AT1G26670	Vesicle transport v-SNARE family protein	11.2878	11.7841	11.7048	10.8773	10.8058	10.9394	10.9993	11.3303	11.4383	11.1425	11.2348	11.3157	11.272	11.4609	11.6818	11.3113	11.6401	11.6193	11.042	11.4593	11.5476
253215_at	AT4G34950	Major facilitator superfamily protein	11.2846	10.9457	11.0634	11.5359	12.1203	12.1127	11.4539	11.0792	11.2344	11.0396	11.0843	10.8257	11.268	10.9073	10.8808	11.271	10.6539	11.095	11.2628	10.7562	10.8719
245048_at	ATCG00040	maturase K	11.2799	9.93039	9.50571	11.2467	10.3713	9.80861	10.6379	10.4779	9.75356	10.7654	10.3266	10.5807	11.7293	10.6812	10.5137	11.3386	11.1529	10.4456	10.6386	11.0272	10.2172
250863_at	AT5G04750	F1F0-ATPase inhibitor protein, putative	11.2786	11.4948	11.269	11.4306	11.4889	11.5244	11.0594	11.1752	11.2831	11.2535	11.1609	11.1804	11.1233	11.2373	11.2564	11.2535	11.4134	11.1028	11.0956	11.4893	11.1587
248162_at	AT5G54500	flavodoxin-like quinone reductase 1	11.2758	11.6909	11.6717	11.1119	10.6869	10.7353	11.3227	11.5818	11.2309	11.801	11.6969	11.6286	11.3146	11.5171	11.4796	11.3263	11.5651	11.5198	11.4154	11.6618	11.6512
253534_at	AT4G31500	cytochrome P450, family 83, subfamily B, polypeptide 1	11.2697	11.3109	10.9583	11.6038	11.5621	11.4514	12.0865	11.8734	11.6761	11.647	11.7685	11.1369	11.3855	11.3745	11.0267	11.3342	11.1461	11.0193	11.7249	11.4047	10.9514
256865_at	AT3G23820	UDP-D-glucuronate 4-epimerase 6	11.2694	11.3063	11.4365	10.6482	10.7575	10.6165	11.1542	11.3351	10.9753	11.1673	11.4295	11.3001	11.4046	11.3326	11.3511	11.2811	11.3452	11.6037	11.289	11.2945	11.4827
245993_at	AT5G20700	Protein of unknown function (DUF581)	11.2652	10.919	10.6871	11.541	11.3984	11.3669	11.435	11.4364	11.2094	11.0169	10.921	10.875	11.5135	10.947	11.2167	11.2729	10.9246	11.1238	11.4796	11.1677	10.9492
253420_at	AT4G32260	ATPase, F0 complex, subunit B/B', bacterial/chloroplast	11.2636	11.4423	11.5915	10.075	11.3026	11.4445	11.1442	11.1224	11.2105	10.6895	10.9342	11.0238	11.2397	11.4658	11.3557	11.3734	11.2554	11.3574	11.1993	11.1904	11.3248
251733_at	AT3G56240	copper chaperone	11.2636	11.274	11.0442	11.1417	10.0275	10.063	10.9639	11.0202	10.8396	11.2576	10.9445	11.0889	11.211	11.227	11.2305	11.2067	11.2196	11.1632	11.1329	11.2753	11.1417
262593_at	AT1G15120	Ubiquinol-cytochrome C reductase hinge protein	11.2597	11.473	11.364	11.3792	11.173	11.3003	11.2517	11.3601	11.5326	11.1037	11.3526	11.5105	11.216	11.4395	11.4307	11.2094	11.6114	11.2695	11.2996	11.5466	11.4293
261572_at	AT1G01170	Protein of unknown function (DUF1138)	11.2588	11.2246	10.9068	11.3809	11.6258	11.8062	11.2901	11.0816	11.3771	10.9523	10.6494	10.8737	11.126	11.238	11.1846	11.2893	11.4816	10.8887	11.0115	11.3628	11.2273
245956_s_at	AT5G42020;AT5G28540	[AT5G42020, Heat shock protein 70 (Hsp 70) family protein];[AT5G28540, heat shock protein 70 (Hsp 70) family protein]	11.2586	11.2407	11.3344	11.9221	11.4268	11.357	11.385	11.4271	11.258	11.5503	11.5623	11.4639	11.3335	11.2679	11.3611	11.1389	11.2242	11.4052	11.4046	11.1471	11.3827
248263_at	AT5G53370	pectin methylesterase PCR fragment F	11.2553	11.4736	11.4503	10.4593	10.6632	10.8265	11.0888	11.1786	11.2796	11.2426	11.496	11.6099	11.2973	11.4525	11.4942	11.2961	11.5321	11.4235	11.0779	11.4323	11.4817
252413_at	AT3G47370	Ribosomal protein S10p/S20e family protein	11.2527	11.2238	11.0695	11.2967	11.6505	11.4806	11.3017	11.3097	11.3147	11.101	11.2039	11.1809	11.1831	11.2543	11.0641	11.2239	11.1772	11.0303	11.3105	11.1168	11.0864
247968_at	AT5G56670	Ribosomal protein S30 family protein	11.2513	11.2192	11.1668	11.5265	11.3287	11.3373	11.2888	11.2866	11.28	11.2552	11.2759	11.2333	11.2782	11.2661	11.2488	11.2782	11.344	11.1501	11.2485	11.3424	11.3157
244986_at	ATCG00820	ribosomal protein S19	11.2512	9.44131	9.44801	11.4058	10.6318	11.1526	10.9857	10.4104	10.0837	11.1647	9.95185	10.5054	11.7222	9.25717	10.5104	11.1912	10.7067	10.0579	10.8427	10.6901	10.4534
254492_at	AT4G20260	plasma-membrane associated cation-binding protein 1	11.2485	11.6197	11.5745	11.1529	11.472	11.4568	11.4551	11.5027	11.4677	11.5124	11.3981	11.3717	11.1643	11.4476	11.3875	11.2238	11.7342	11.5356	11.3016	11.7384	11.5455
261218_at	AT1G20020	ferredoxin-NADP(+)-oxidoreductase 2	11.2484	10.738	10.5453	9.04166	10.6842	10.7094	10.8189	10.6995	10.7434	10.3629	10.4205	10.6449	11.1211	10.5696	10.7916	11.1542	10.486	10.5777	10.8936	10.7126	10.6116
248905_at	AT5G46250	RNA-binding protein	11.2428	11.3567	11.3681	10.9959	11.1865	11.4578	11.1595	11.3848	11.5235	11.2139	11.2396	11.1609	11.198	11.2149	11.3882	11.2043	11.3073	11.247	11.2633	11.4447	11.4733
261833_at	AT1G10670	ATP-citrate lyase A-1	11.2426	11.2389	11.4919	10.6719	10.4151	10.2664	11.0943	11.3207	11.3158	11.4538	11.7632	11.8006	11.2935	11.2717	11.3416	11.278	11.2717	11.412	11.2449	11.251	11.3306
258412_at	AT3G17210	heat stable protein 1	11.2426	11.1563	11.2024	10.7426	11.2044	11.3859	11.1165	11.1752	11.4687	11.1117	11.1025	11.2826	11.2271	11.1062	11.354	11.2898	11.3388	11.0465	10.91	11.1334	11.257
251524_at	AT3G58990	isopropylmalate isomerase 1	11.2398	10.7594	10.7518	10.5098	11.07	11.281	11.442	10.8966	10.8954	10.959	10.9828	10.7951	11.4071	10.6566	10.8436	11.4364	10.6779	10.7145	11.1565	10.539	10.5924
256072_at	AT1G18080	Transducin/WD40 repeat-like superfamily protein	11.2369	11.5309	11.3422	11.3148	11.6185	11.6398	11.3297	11.3802	11.4199	11.3718	11.3665	11.293	11.1318	11.3965	11.169	11.3422	11.3209	11.3335	11.2882	11.344	11.3732
247450_at	AT5G62350	Plant invertase/pectin methylesterase inhibitor superfamily protein	11.2367	10.9027	10.8106	10.8221	11.1694	10.8582	11.7344	11.9565	10.7913	11.4612	11.4805	11.0665	11.1945	10.7796	11.0506	11.2026	10.8369	11.0241	11.6123	10.8546	11.025
257293_at	AT3G15580	Ubiquitin-like superfamily protein	11.2294	11.2829	11.3193	11.4423	11.2248	11.3882	11.2667	11.3573	11.45	11.4476	11.3349	11.3339	11.1138	11.2089	11.2899	11.1925	11.4228	11.1207	11.2268	11.4597	11.2476
263924_at	AT2G36530	Enolase	11.229	11.2788	11.2527	11.4576	11.3602	11.4014	11.3993	11.3207	11.2584	11.4228	11.4424	11.4146	11.3212	11.3762	11.2975	11.3292	11.3405	11.2723	11.3325	11.2802	11.4007
267212_at	AT2G44060	Late embryogenesis abundant protein, group 2	11.2268	11.1168	10.953	10.8751	10.8603	10.9275	11.0969	10.9597	11.071	11.2555	11.1366	11.2401	11.236	11.0198	11.1683	11.1066	11.1737	10.9334	11.1553	11.2605	11.2424
264162_at	AT1G65290	mitochondrial acyl carrier protein 2	11.2267	11.3004	11.195	11.288	11.364	11.381	11.1921	11.2455	11.2957	11.2104	11.2498	11.2608	11.1357	11.1985	11.163	11.245	11.353	11.1455	11.0438	11.3624	11.4432
256143_at	AT1G48830	Ribosomal protein S7e family protein	11.2264	10.9919	10.9651	11.3731	11.1381	11.2186	11.299	11.2872	11.2421	11.1181	11.1785	11.1461	11.2772	11.1833	11.0993	11.2222	11.3881	11.1116	11.1806	11.3279	11.2888
255590_at	AT4G01610	Cysteine proteinases superfamily protein	11.2261	11.3092	11.2467	11.925	11.3983	11.4012	11.2881	11.3068	11.2558	11.5002	11.3023	11.2742	11.1893	11.0381	11.2148	10.9777	10.9086	11.1468	11.3812	11.4303	11.0191
247188_at	AT5G65430	general regulatory factor 8	11.221	11.5773	11.4981	11.0115	11.1612	11.0907	11.0027	11.1925	11.0085	10.9695	11.151	11.1501	11.0956	11.5322	11.3327	11.1549	11.4572	11.2574	11.2294	11.4694	11.2862
245999_at	AT5G20650	copper transporter 5	11.2191	11.5525	11.5255	10.7375	10.8547	11.0335	10.9241	11.2472	11.1695	11.235	11.3373	11.303	11.0284	11.4934	11.3559	11.1616	11.5577	11.3318	10.9059	11.406	11.3336
244940_at	ATCG01230;ATCG00905	[ATCG01230, ribosomal protein S12B];[ATCG00905, ribosomal protein S12C]	11.216	9.35278	8.45688	11.5782	10.2292	10.4008	11.0201	10.3129	9.02514	11.1794	9.63995	9.74202	11.5449	8.3341	9.60759	11.258	9.72706	9.74347	10.9357	9.88194	9.65378
250334_at	AT5G11770	NADH-ubiquinone oxidoreductase 20 kDa subunit, mitochondrial	11.2155	11.4172	11.4235	11.0184	11.3828	11.3987	11.175	11.1407	11.2263	11.1429	11.2572	11.1733	11.0606	11.3178	11.1943	11.2263	11.1756	11.2523	11.155	11.0529	11.1354
247719_at	AT5G59305	unknown protein; FUNCTIONS IN: molecular_function unknown; INVOLVED IN: biological_process unknown; LOCATED IN: endomembrane system; EXPRESSED IN: 8 plant structures; EXPRESSED DURING: F mature embryo stage, petal differentiation and expansion stage, E expanded cotyledon stage, D bilateral stage; Has 30201 Blast hits to 17322 proteins in 780 species: Archae - 12; Bacteria - 1396; Metazoa - 17338;…	11.2144	11.2501	11.4009	9.07068	9.64486	8.97077	11.0811	11.3488	11.1359	10.9931	11.295	11.501	10.8286	11.0164	11.4428	10.9662	11.5446	11.353	10.6592	11.3004	11.5642
247331_at	AT5G63530	farnesylated protein 3	11.21	11.2985	11.1814	10.7426	10.6979	11.0211	10.9739	11.2188	11.2258	11.21	11.137	11.224	11.2655	11.043	11.415	11.2111	11.5146	11.3357	11.0743	11.4384	11.528
264028_at	AT2G03680	spiral1	11.2091	11.4214	11.3407	11.1089	11.0173	11.0872	11.2684	11.1829	11.3995	11.1949	11.4407	11.516	11.343	11.3737	11.3875	11.294	11.4951	11.3951	11.1569	11.3209	11.4629
258284_at	AT3G16080	Zinc-binding ribosomal protein family protein	11.2047	11.0438	10.9444	11.6264	11.3498	11.2984	11.2406	11.3498	11.2312	11.2124	11.3036	11.1693	11.1788	11.1557	11.0988	11.1932	11.2414	11.0872	11.2312	11.2281	11.2603
257194_at	AT3G13110	serine acetyltransferase 2;2	11.2027	11.1051	10.7794	11.0521	11.2571	11.3267	11.5747	11.0756	11.0292	11.225	11.1831	10.8982	11.1083	11.1387	10.8222	11.1439	10.7938	10.8322	11.4293	10.8312	10.6776
249134_at	AT5G43150	unknown protein; FUNCTIONS IN: molecular_function unknown; INVOLVED IN: biological_process unknown; LOCATED IN: mitochondrion; EXPRESSED IN: 22 plant structures; EXPRESSED DURING: 13 growth stages; Has 1807 Blast hits to 1807 proteins in 277 species: Archae - 0; Bacteria - 0; Metazoa - 736; Fungi - 347; Plants - 385; Viruses - 0; Other Eukaryotes - 339 (source: NCBI BLink).	11.1988	11.3826	11.2439	9.94211	10.3922	10.4838	11.1763	11.3851	11.2739	11.0746	11.3405	11.449	10.9609	11.2636	11.3871	11.0392	11.4436	11.2125	10.9139	11.4871	11.3915
254951_at	AT4G10840	Tetratricopeptide repeat (TPR)-like superfamily protein	11.1961	11.5425	11.6013	10.5128	10.9427	10.5718	11.0044	11.5321	11.3707	11.609	11.8658	11.832	11.2218	11.4202	11.4714	11.1786	11.3925	11.562	11.0515	11.1493	11.4535
265894_at	AT2G15050	lipid transfer protein	11.1961	11.3414	11.2699	10.0648	10.6034	10.6544	10.8202	11.3294	11.2385	11.076	11.1167	11.2125	11.2338	11.2605	11.3033	11.3558	11.3333	11.3376	11.3212	11.3414	11.5309
266517_at	AT2G35120	Single hybrid motif superfamily protein	11.1946	11.6464	11.6265	10.8027	10.9071	10.7991	11.1349	11.2	11.3665	11.4334	11.483	11.68	11.3226	11.5765	11.5811	11.3115	11.6585	11.5066	11.1786	11.5432	11.5809
263517_at	AT2G21620	Adenine nucleotide alpha hydrolases-like superfamily protein	11.1913	11.6253	11.6312	11.4349	11.7391	11.7357	11.3733	11.4903	11.4498	11.3109	11.4379	11.2875	11.2246	11.4513	11.4268	11.3591	11.4228	11.4447	11.3898	11.5084	11.5227
252463_at	AT3G47070	LOCATED IN: thylakoid, chloroplast thylakoid membrane, chloroplast, chloroplast envelope; EXPRESSED IN: 22 plant structures; EXPRESSED DURING: 13 growth stages; CONTAINS InterPro DOMAIN/s: Thylakoid soluble phosphoprotein TSP9 (InterPro:IPR021584); Has 37 Blast hits to 37 proteins in 10 species: Archae - 0; Bacteria - 0; Metazoa - 0; Fungi - 0; Plants - 37; Viruses - 0; Other Eukaryotes - 0 (sour…	11.1878	11.0581	10.9404	8.95464	10.8423	11.0697	10.8004	10.5191	10.8773	10.3642	10.2717	10.5713	11.0662	11.1383	11.0528	11.2148	11.2413	10.8253	10.8356	10.9094	10.8294
249711_at	AT5G35680	Nucleic acid-binding, OB-fold-like protein	11.1874	10.9831	10.804	11.4503	11.1912	11.0899	11.1699	11.0818	11.0818	11.2266	11.2409	11.1885	11.1064	10.6854	10.9389	11.1229	11.0818	10.8577	10.8999	11.182	10.9281
261843_at	AT1G16180	Serinc-domain containing serine and sphingolipid biosynthesis protein	11.187	11.4139	11.3104	11.0198	11.2536	11.3174	11.0688	11.1977	11.1277	11.1691	11.251	11.2863	11.2018	11.3604	11.2723	11.2482	11.2373	11.3324	11.1068	11.1848	11.2373
253387_at	AT4G33010	glycine decarboxylase P-protein 1	11.1833	11.394	11.3248	9.04539	11.0773	11.1768	11.1444	10.9873	11.0684	11.2062	10.8402	11.0263	11.3664	11.374	11.3162	11.4079	11.0047	11.3539	11.378	11.0028	11.2092
250316_at	AT5G12140	cystatin-1	11.1825	11.1288	11.006	11.0967	10.9567	11.0483	11.238	10.9021	11.0888	11.1905	11.2309	11.407	11.1363	11.1344	11.1127	11.1127	11.1119	10.7793	11.079	11.4013	11.063
246192_at	AT5G20920	eukaryotic translation initiation factor 2 beta subunit	11.1823	11.1668	11.1393	11.5629	11.409	11.3159	11.2968	11.2399	11.195	11.1466	11.0778	10.8984	11.0502	11.1671	11.0046	10.9962	11.1203	10.9776	11.2727	11.1626	11.0045
264302_at	AT1G78900	vacuolar ATP synthase subunit A	11.1803	11.1613	10.9611	10.8253	11.2238	11.3853	10.9694	11.0925	11.1641	11.264	11.1745	11.3473	11.3459	11.0423	11.2039	11.1581	11.1474	11.1711	11.0843	11.1069	11.1641
259675_at	AT1G77710	CONTAINS InterPro DOMAIN/s: Ubiquitin-like, Ufm1 (InterPro:IPR005375); Has 244 Blast hits to 244 proteins in 106 species: Archae - 0; Bacteria - 0; Metazoa - 149; Fungi - 0; Plants - 47; Viruses - 0; Other Eukaryotes - 48 (source: NCBI BLink).	11.1799	11.5313	11.3492	11.4489	11.3005	11.5386	11.255	11.3556	11.4886	11.1956	11.113	11.426	11.148	11.4569	11.4312	11.2497	11.594	11.2459	11.2054	11.6426	11.4303
265284_at	AT2G20230	Tetraspanin family protein	11.1795	11.3424	11.485	10.4105	11.1449	11.3511	11.0636	11.0228	11.2784	10.8996	11.1351	11.0387	11.0272	11.4944	11.3195	11.2478	11.4131	11.259	10.9411	11.3986	11.2408
245386_at	AT4G14010	ralf-like 32	11.1795	11.6421	11.7107	10.4486	9.13636	8.17659	10.8387	11.1444	11.0418	10.9839	11.0137	11.062	10.8884	11.6897	11.4629	10.9977	11.6098	11.3629	11.1444	11.5465	11.2981
263952_s_at	AT2G35810;AT2G35830	[AT2G35810, unknown protein; BEST Arabidopsis thaliana protein match is: unknown protein (TAIR:AT2G35830.2); Has 153 Blast hits to 153 proteins in 52 species: Archae - 0; Bacteria - 62; Metazoa - 0; Fungi - 0; Plants - 82; Viruses - 0; Other Eukaryotes - 9 (source: NCBI BLink).];[AT2G35830, unknown protein; BEST Arabidopsis thaliana protein match is: unknown protein (TAIR:AT2G35810.1); Has 155 Bl…	11.1793	11.382	11.1169	11.1077	11.0659	11.2097	11.0629	11.1998	11.2134	10.9968	11.0566	11.3369	11.2077	11.4866	11.4615	11.2899	11.4864	11.1738	11.0838	11.3452	11.3395
259801_at	AT1G72230	Cupredoxin superfamily protein	11.1791	11.5544	11.7465	10.8141	10.0877	9.73303	11.2393	11.4523	11.1674	11.9913	12.2577	12.2784	11.2034	11.3977	11.2546	11.2331	11.415	11.3477	11.4968	11.5912	11.5619
266700_at	AT2G19740	Ribosomal protein L31e family protein	11.1728	11.2461	11.1604	11.3746	11.5814	11.5585	11.0867	11.3409	11.3298	11.1175	10.9097	11.0148	11.1664	11.2072	11.2178	11.0944	11.4982	11.0738	11.1458	11.4635	11.2335
244982_at	ATCG00780	ribosomal protein L14	11.1721	8.72479	7.95737	11.1304	10.3657	10.4061	10.706	10.5298	9.41356	11.0344	9.7949	9.91083	11.5333	8.83599	9.5026	11.018	9.53101	9.31259	10.9405	10.1152	9.28832
267196_at	AT2G30950	FtsH extracellular protease family	11.1718	11.0266	10.9863	10.2369	11.0726	11.2189	10.8596	10.6085	10.6817	10.6623	10.5306	10.7409	11.2889	11.0194	10.9519	11.2231	10.7583	11.0574	11.0154	10.9197	10.9519
248045_at	AT5G56030	heat shock protein 81-2	11.1712	10.9943	10.8436	11.6294	11.1547	11.1365	11.3451	11.328	10.9306	11.147	11.1389	11.1018	11.409	10.9844	10.8883	11.1289	10.8523	11.0178	11.3787	11.0447	11.026
255626_at	AT4G00780	TRAF-like family protein	11.1692	10.5526	10.5209	11.1915	10.6215	10.9754	11.5197	11.068	11.0256	11.3928	10.7972	10.9875	11.3624	10.6374	10.8142	11.3423	10.4456	10.6367	11.5287	11.1045	10.8156
252565_at	AT3G46000	actin depolymerizing factor 2	11.1668	10.9921	11.0275	11.1107	10.8987	11.1488	11.0802	11.0895	11.1132	11.1107	11.0658	11.1859	11.2801	11.1107	11.3947	10.9656	11.2037	11.0312	11.0682	11.2726	11.0365
263250_at	AT2G31390	pfkB-like carbohydrate kinase family protein	11.1654	11.2785	11.314	10.9413	10.2213	9.82053	11.0077	11.2213	10.9216	11.3919	11.6753	11.6274	11.1229	11.1938	11.13	11.158	11.3039	11.2908	11.1926	11.1937	11.2861
262796_at	AT1G20850	xylem cysteine peptidase 2	11.1601	11.2621	11.4541	10.3642	9.16153	9.23257	10.7642	10.7224	10.9877	11.2882	11.2244	11.2238	11.2713	11.5139	11.252	11.1219	11.17	11.6461	10.3463	10.8727	10.8645
253482_at	AT4G31985	Ribosomal protein L39 family protein	11.16	11.2062	11.1192	11.3875	11.4288	11.4348	11.3046	11.4433	11.3309	11.1561	11.1745	11.2039	11.1905	11.2244	11.2343	11.3396	11.3201	11.0873	11.3295	11.3741	11.2851
267213_at	AT2G44120	Ribosomal protein L30/L7 family protein	11.1599	11.2499	11.051	11.6233	11.7647	11.7213	11.2121	11.258	11.4596	11.0573	11.0776	11.0033	11.1542	11.2518	11.1046	11.1868	11.386	11.163	11.165	11.2148	11.2894
265481_at	AT2G15960	unknown protein; Has 14 Blast hits to 14 proteins in 5 species: Archae - 0; Bacteria - 0; Metazoa - 0; Fungi - 0; Plants - 14; Viruses - 0; Other Eukaryotes - 0 (source: NCBI BLink).	11.1588	11.4153	11.2168	10.6848	11.6351	12.0767	10.9095	10.9424	11.0483	10.5131	10.2677	10.5688	11.0425	11.3522	11.5144	11.0014	11.5549	11.1791	10.9235	11.3999	11.2931
265083_at	AT1G03820	unknown protein; FUNCTIONS IN: molecular_function unknown; INVOLVED IN: biological_process unknown; LOCATED IN: endomembrane system; EXPRESSED IN: 21 plant structures; EXPRESSED DURING: 13 growth stages; Has 1345 Blast hits to 1122 proteins in 102 species: Archae - 2; Bacteria - 28; Metazoa - 28; Fungi - 30; Plants - 109; Viruses - 0; Other Eukaryotes - 1148 (source: NCBI BLink).	11.1561	10.9841	11.0994	10.7347	9.48318	9.31135	10.7234	11.2252	10.5283	11.3368	11.3749	11.6116	11.3508	10.3714	11.3422	11.0751	11.0278	11.0994	11.1528	11.1157	11.4063
260686_at	AT1G17620	Late embryogenesis abundant (LEA) hydroxyproline-rich glycoprotein family	11.1536	11.335	11.828	10.6563	10.3616	9.9267	11.4274	11.8527	11.7234	11.9731	12.4461	12.2548	11.2506	11.4222	11.5443	11.1952	11.4599	11.6623	11.1543	11.4288	11.4401
259237_at	AT3G11630	Thioredoxin superfamily protein	11.1529	10.9242	10.9448	10.2091	11.0749	11.2726	10.8716	10.6019	10.9956	10.524	10.6402	10.7145	11.2491	10.8981	10.9191	11.3825	10.9191	10.8492	10.9765	10.7736	10.8466
249310_at	AT5G41520	RNA binding Plectin/S10 domain-containing protein	11.1496	11.4392	11.3538	11.4793	11.4609	11.4773	11.3428	11.3511	11.3734	11.1086	11.3541	11.2116	11.2235	11.3933	11.1998	11.2787	11.4236	11.2518	11.4145	11.3511	11.2865
249710_at	AT5G35630	glutamine synthetase 2	11.1474	11.1724	11.3062	10.1387	11.1955	11.3441	11.0238	10.8484	11.1263	10.9168	10.8224	10.9856	11.3061	11.3045	11.2563	11.2644	11.1	11.0462	11.2121	11.0339	11.1002
253927_at	AT4G26710	ATPase, V0 complex, subunit E	11.1474	11.2746	11.4908	10.515	11.0062	10.9957	10.9277	11.0769	11.2492	11.0613	11.1143	11.1811	11.0386	11.2248	11.3222	11.1215	11.3413	11.3506	10.9276	11.1686	11.1173
260587_at	AT1G53210	sodium/calcium exchanger family protein / calcium-binding EF hand family protein	11.1453	11.2567	11.3178	10.8733	11.1206	11.2723	11.3795	11.2303	11.3145	11.2978	11.3861	11.2472	11.1905	11.4107	11.2461	11.2645	11.205	11.2603	11.2939	11.2853	11.2904
245168_at	AT2G33150	peroxisomal 3-ketoacyl-CoA thiolase 3	11.1426	11.2669	11.17	11.0352	11.2464	11.3695	11.2264	11.2452	11.2829	11.3714	11.3289	11.2803	11.0517	11.2093	11.1054	11.2017	11.1519	11.0847	11.0237	11.0747	11.0218
263841_at	AT2G36870	xyloglucan endotransglucosylase/hydrolase 32	11.1415	11.4151	11.4509	8.54307	10.8069	10.8763	10.0898	10.8038	11.2956	9.98774	10.6339	10.8578	11.2995	11.3102	11.6764	11.0466	11.5593	11.5367	10.3467	11.1336	11.3304
264399_at	AT1G61780	postsynaptic protein-related	11.1408	11.0162	11.0348	11.2758	10.989	10.8958	11.1011	11.0038	11.1108	11.0446	10.8069	11.1148	10.9967	10.9984	11.1123	11.0903	11.0713	10.966	10.9391	11.0227	10.9702
252670_at	AT3G44110	DNAJ homologue 3	11.1389	11.2744	11.3939	11.5658	11.416	11.5037	11.3239	11.3956	11.3265	11.3826	11.4689	11.4248	11.2184	11.2206	11.3025	11.1929	11.1924	11.3452	11.2588	11.2956	11.4134
251739_at	AT3G56170	Ca-2+ dependent nuclease	11.1386	11.2328	11.2871	10.649	10.0159	9.78912	10.8654	11.4891	11.3262	11.3984	11.634	11.6932	11.1722	11.134	11.278	11.1163	11.1737	11.2351	10.953	11.1039	10.9902
246489_at	AT5G16050	general regulatory factor 5	11.1365	11.2867	11.3726	11.592	11.302	11.4238	11.2891	11.2545	11.1996	11.4903	11.534	11.3346	10.9384	11.2734	10.9269	11.1342	11.2188	11.0463	11.3222	11.3833	11.2378
246623_at	AT1G48920	nucleolin like 1	11.1361	11.181	10.9992	11.98	11.8773	11.7665	11.4157	11.4351	11.3286	11.321	11.5023	11.1667	11.332	11.2076	11.0395	11.3517	11.1613	11.0546	11.4013	11.3968	11.1404
254166_at	AT4G24190	Chaperone protein htpG family protein	11.136	11.2892	11.5306	12.0281	11.3058	11.2052	11.4663	11.4394	11.2818	11.6073	11.6275	11.3389	11.296	11.326	11.4749	11.1861	11.2811	11.5345	11.4606	11.1856	11.4069
260385_at	AT1G74090	desulfo-glucosinolate sulfotransferase 18	11.1347	10.7933	10.6405	10.2327	10.9875	10.8992	11.0454	10.6783	10.4732	10.7217	10.7201	10.5815	11.2306	10.7115	10.7212	11.3326	10.6252	10.7508	10.9174	10.4453	10.4972
245642_at	AT1G25275	unknown protein; FUNCTIONS IN: molecular_function unknown; INVOLVED IN: response to karrikin; LOCATED IN: endomembrane system; EXPRESSED IN: 23 plant structures; EXPRESSED DURING: 13 growth stages; Has 18 Blast hits to 18 proteins in 4 species: Archae - 0; Bacteria - 0; Metazoa - 0; Fungi - 0; Plants - 18; Viruses - 0; Other Eukaryotes - 0 (source: NCBI BLink).	11.1341	11.1759	11.0084	12.0286	11.2822	11.0884	11.362	11.3139	11.0356	11.2074	11.1857	10.8435	11.0691	11.0407	10.9746	11.1341	11.109	10.8264	11.249	11.2373	11.1032
245885_at	AT5G09440	EXORDIUM like 4	11.1334	11.5728	11.5067	8.04016	10.2381	10.0938	10.5499	10.9253	10.9339	10.5708	11.0523	11.2488	11.059	11.417	11.3813	11.2438	11.3764	11.4033	10.7368	11.1512	11.5079
256437_s_at	AT3G08530;AT3G11130	[AT3G08530, Clathrin, heavy chain];[AT3G11130, Clathrin, heavy chain]	11.1312	11.101	11.2316	11.1404	11.2431	11.3454	11.2151	11.195	11.2232	11.4419	11.4591	11.5298	11.3753	11.1439	11.2431	11.2232	11.0891	11.2959	11.2302	11.0487	11.4345
258223_at	AT3G15840	post-illumination chlorophyll fluorescence increase	11.131	10.9759	10.827	10.0991	10.9078	11.1221	11.0802	11.0193	10.9441	10.8394	10.4988	10.7754	11.1627	10.8861	10.9924	11.1385	10.7327	10.7487	11.1614	11.0197	10.824
265463_at	AT2G37090	Nucleotide-diphospho-sugar transferases superfamily protein	11.1274	10.8779	11.0463	3.64122	2.88358	3.06641	10.8049	11.1378	11.0637	11.5443	11.6695	11.9508	11.129	10.9204	11.1775	11.0557	11.2423	11.0842	10.9156	11.2327	11.3382
265615_at	AT2G25450	2-oxoglutarate (2OG) and Fe(II)-dependent oxygenase superfamily protein	11.1252	10.5359	10.1547	11.5011	11.5783	12.1923	11.7046	10.4554	10.886	11.1907	10.3437	10.3928	11.4978	10.3548	10.5073	11.5366	10.6319	10.3711	11.2305	10.5197	10.3863
254999_at	AT4G09830	Uncharacterised conserved protein UCP009193	11.1252	11.5538	11.7433	11.6059	11.4407	11.7109	11.3239	11.6474	11.6886	11.2632	11.3652	11.3392	11.0469	11.5518	11.5779	11.0773	11.5513	11.5327	11.3237	11.6904	11.6314
260956_at	AT1G06040	B-box zinc finger family protein	11.1246	11.3755	11.3761	10.7588	11.2164	11.3256	11.1601	11.2901	11.4759	11.247	11.3236	11.3893	11.1292	11.3468	11.3479	11.181	11.2901	11.3808	11.2669	11.3909	11.3731
267607_s_at	AT2G26740;AT2G26750	[AT2G26740, soluble epoxide hydrolase];[AT2G26750, alpha/beta-Hydrolases superfamily protein]	11.1242	11.1164	11.2021	12.2464	11.796	11.8433	11.6208	11.1435	11.5507	11.5331	11.3812	11.4121	11.0394	11.0893	11.115	11.1467	10.9358	11.0339	11.2151	11.0989	10.9323
266326_at	AT2G46650	cytochrome B5 isoform C	11.1201	10.6801	10.5607	10.6493	10.952	11.0172	11.2101	10.9255	10.8881	10.8487	10.8458	10.792	11.095	10.7234	10.7873	11.1043	10.6035	10.6107	11.0417	10.5671	10.5055
257251_at	AT3G24160	putative type 1 membrane protein	11.1201	11.0767	11.1516	10.7995	10.9958	11.0136	11.0136	10.9393	11.14	11.0366	11.1889	11.03	11.0272	10.8949	11.0663	11.0136	10.9557	11.0889	11.0088	10.9267	10.9346
256988_s_at	AT3G28715;AT3G28710	[AT3G28715, ATPase, V0/A0 complex, subunit C/D];[AT3G28710, ATPase, V0/A0 complex, subunit C/D]	11.1187	11.0994	11.0594	10.7811	11.0399	11.1306	10.8905	11.1136	11.0934	10.9686	11.0017	11.0713	11.0721	11.2583	11.126	11.0685	11.1917	11.1282	10.8816	11.1883	11.0773
259440_at	AT1G01550	Protein of unknown function (DUF793)	11.1179	11.1502	11.2203	11.4151	10.9888	11.1838	11.2229	11.3933	11.2847	11.414	11.3499	11.2366	11.0494	11.1321	11.1298	10.9982	11.089	11.1345	11.09	11.2657	11.2545
256235_at	AT3G12490	cystatin B	11.1162	11.3963	11.198	11.287	11.3517	11.2605	11.175	11.198	11.1737	11.1944	11.1707	11.1528	11.0397	11.3157	11.1041	11.206	11.2887	11.2028	11.1731	11.2136	11.113
261901_at	AT1G80920	Chaperone DnaJ-domain superfamily protein	11.1128	10.7402	10.5879	10.311	10.9183	11.2089	10.8576	10.7748	10.8329	10.6435	10.264	10.4585	11.1521	10.7275	10.9313	11.1089	10.9725	10.5923	10.7038	10.9156	10.552
253280_at	AT4G34110	poly(A) binding protein 2	11.1104	11.6282	11.5247	11.2609	11.21	11.234	11.3805	11.3963	11.3632	11.4126	11.6237	11.3963	11.0617	11.6734	11.2825	11.3105	11.6507	11.3963	11.3374	11.476	11.5013
246006_at	AT5G08290	mRNA splicing factor, thioredoxin-like U5 snRNP	11.1068	11.1292	11.1895	11.07	10.941	10.9917	11.1323	11.2125	11.1009	11.2091	11.1742	11.3179	10.9999	11.178	11.0857	11.1161	11.2771	11.1347	11.0303	11.1342	11.1867
256001_at	AT1G29850	double-stranded DNA-binding family protein	11.104	10.6409	10.6937	11.3013	11.0922	11.1714	11.0552	10.9643	11.0213	11.087	10.8689	10.9617	10.9982	10.8069	10.9485	10.8907	10.8485	10.6159	10.9369	11.1312	10.937
248121_at	AT5G54690	galacturonosyltransferase 12	11.1023	11.367	11.635	10.435	9.85833	9.30272	11.033	11.5871	11.4157	11.9169	12.2349	12.1411	11.3156	11.2302	11.3512	11.2113	11.3156	11.4273	10.9717	11.3286	11.3132
245096_at	AT2G40880	cystatin A	11.0965	11.131	10.9614	11.0255	10.8685	11.1269	11.0222	10.9781	10.9575	11.0121	10.7951	11.0548	11.0284	11.0516	11.3013	11.1005	11.2099	10.9955	11.0566	11.3899	11.1036
267366_at	AT2G44310	Calcium-binding EF-hand family protein	11.0941	11.1918	11.1013	10.9271	11.0995	11.035	10.8879	11.0029	11.0918	10.8975	11.0379	11.0724	11.057	11.2916	11.1228	11.1619	11.5028	11.0904	10.9449	11.2103	11.3189
245939_at	AT5G19760	Mitochondrial substrate carrier family protein	11.0931	11.4154	11.343	10.9888	11.0158	10.8699	11.0335	11.1887	11.1775	11.138	11.2404	11.0932	10.9705	11.1268	11.1376	11.0946	11.2566	11.1443	11.1205	11.095	11.2428
256113_at	AT1G16810	unknown protein; CONTAINS InterPro DOMAIN/s: Protein of unknown function DUF1754, eukaryotic (InterPro:IPR013865); Has 395 Blast hits to 394 proteins in 162 species: Archae - 0; Bacteria - 0; Metazoa - 181; Fungi - 91; Plants - 65; Viruses - 0; Other Eukaryotes - 58 (source: NCBI BLink).	11.0923	11.0375	10.8902	11.451	11.1542	11.4051	11.1277	11.1351	11.2024	11.011	11.0734	11.072	11.1563	11.0129	11.1986	11.0162	11.2543	11.0368	11.2273	11.4897	11.1775
258977_s_at	AT3G02020;AT5G14060	[AT3G02020, aspartate kinase 3];[AT5G14060, Aspartate kinase family protein]	11.0917	10.9987	10.8887	10.4806	11.1837	11.48	11.3657	10.9946	11.057	11.0954	10.9106	10.9324	11.4086	10.9671	11.0775	11.2314	10.8075	11.0034	11.1344	10.7376	10.9067
252297_at	AT3G48930	Nucleic acid-binding, OB-fold-like protein	11.0917	11.1062	11.028	11.5404	11.1466	11.0875	11.0812	11.0912	11.0772	11.0392	11.0947	11.0947	11.0947	11.0946	11.0547	10.999	11.2507	10.8891	11.1147	11.2137	11.1051
244979_at	ATCG00750	ribosomal protein S11	11.0915	9.9079	10.2989	10.726	11.2479	11.5652	10.9854	11.0704	10.9778	11.0535	10.7778	10.8181	11.5304	9.64598	10.5174	11.1306	9.70456	10.5771	11.2947	10.3224	10.5493
265210_at	AT2G36620	ribosomal protein L24	11.0895	10.856	10.8683	11.2512	11.0892	10.8326	11.0295	11.0015	11.0029	10.9192	10.956	10.9516	10.9987	10.8329	10.8655	11.0296	10.9962	10.7962	11.0883	10.8689	11.0098
262442_at	AT1G47420	succinate dehydrogenase 5	11.0855	11.0228	11.0631	11.0261	11.1455	11.0444	10.9646	10.983	11.0863	10.8463	11.0529	11.0223	11.0431	11.0575	11.0659	11.0629	11.0413	11.0765	11.1051	11.0636	11.036
245323_at	AT4G16500	Cystatin/monellin superfamily protein	11.0846	11.2099	10.9842	11.2208	11.8813	11.6238	11.9937	11.4339	11.1884	11.201	11.4361	10.9689	10.9385	11.3025	10.8765	11.1278	11.1772	11.0085	11.0855	11.1304	10.7739
256772_at	AT3G13750	beta galactosidase 1	11.0842	11.0356	11.1081	10.0427	11.48	11.7223	10.9229	10.6954	10.8977	10.3374	10.379	10.6333	11.0716	10.9456	11.1439	11.2046	11.0079	11.213	10.8627	10.5073	10.8998
264303_s_at	AT1G16890;AT1G78870	[AT1G16890, ubiquitin-conjugating enzyme 36];[AT1G78870, ubiquitin-conjugating enzyme 35]	11.0809	11.0501	11.0358	11.3405	11.0108	11.1453	11.1271	11.149	11.0526	11.178	10.9916	11.1638	11.134	10.9691	11.1267	11.038	11.0863	10.9381	11.0823	11.1629	10.9588
258532_at	AT3G06700	Ribosomal L29e protein family	11.0801	10.7644	10.7227	11.4213	11.252	11.3824	11.2072	11.208	11.1964	10.9098	11.0185	11.0619	11.0518	10.9024	10.8913	11.0175	11.0101	10.673	11.1999	11.0274	10.8127
256241_at	AT3G12390	Nascent polypeptide-associated complex (NAC), alpha subunit family protein	11.0794	11.1857	11.0486	11.2512	11.5751	11.5567	11.049	11.2877	11.2115	11.0926	11.075	11.0164	11.1667	11.2033	11.149	11.2311	11.2469	11.2705	11.2105	11.2307	11.2561
267093_at	AT2G38170	cation exchanger 1	11.0772	11.0115	10.7863	9.97443	11.8118	11.5082	11.4093	11.1778	11.4725	10.9838	11.2582	11.4264	11.0172	10.6686	10.7329	10.9316	10.7285	10.855	11.3841	11.0561	11.0236
245024_at	ATCG00120	ATP synthase subunit alpha	11.0708	9.55219	8.97121	10.7084	10.2027	9.89227	10.6686	10.6177	8.37894	11.156	10.3456	9.98575	11.702	9.50259	9.98481	11.2911	9.95344	10.1554	11.1084	10.2327	9.82888
253125_at	AT4G36040	Chaperone DnaJ-domain superfamily protein	11.0696	11.3155	10.8369	11.0024	11.747	11.8565	11.0937	11.1852	11.5271	11.1553	10.9529	10.8684	10.64	11.1548	10.8484	11.0645	11.1579	10.8052	10.7753	11.0696	10.9986
263865_at	AT2G36910	ATP binding cassette subfamily B1	11.0672	11.5265	11.5798	11.0414	10.8585	10.9256	10.8257	11.2152	11.0363	11.1932	11.2822	11.1172	11.3145	11.3493	11.4409	11.1994	11.3484	11.7379	11.0612	11.203	11.5311
266614_at	AT2G14910	unknown protein; LOCATED IN: chloroplast; EXPRESSED IN: 24 plant structures; EXPRESSED DURING: 15 growth stages; BEST Arabidopsis thaliana protein match is: unknown protein (TAIR:AT5G14970.1); Has 605 Blast hits to 425 proteins in 102 species: Archae - 0; Bacteria - 300; Metazoa - 25; Fungi - 0; Plants - 89; Viruses - 0; Other Eukaryotes - 191 (source: NCBI BLink).	11.0665	11.3683	11.4457	10.8077	11.2109	11.3412	10.8189	11.1811	11.1642	10.673	10.9477	10.8451	11.1105	11.1894	11.4657	11.1642	11.2677	11.4943	10.9362	11.1911	11.4318
252012_at	AT3G52730	ubiquinol-cytochrome C reductase UQCRX/QCR9-like family protein	11.0647	11.0366	10.8758	11.2401	10.9224	10.8163	10.998	10.9566	11.0301	10.9909	10.93	11.1771	10.9913	10.9748	11.0372	11.0008	11.2609	10.7886	10.9725	11.2059	11.0582
246161_at	AT5G20900	jasmonate-zim-domain protein 12	11.0618	11.0763	11.1164	11.4675	11.1958	11.3894	11.4198	11.3848	11.0711	11.378	11.2819	11.124	10.8312	10.7915	11.0138	11.0445	10.7996	11.1081	11.2134	11.01	11.0002
253205_at	AT4G34490	cyclase associated protein 1	11.0615	11.2166	11.2843	10.468	10.8577	10.6722	10.8411	11.1222	11.0743	11.0546	11.3384	11.3588	11.2336	11.1924	11.1497	11.1668	11.1234	11.4149	11.0169	11.1132	11.3378
247584_at	AT5G60670	Ribosomal protein L11 family protein	11.0595	10.9873	10.8337	11.421	11.2576	11.1696	11.0703	11.2378	11.1351	10.8711	10.7561	10.7295	11.1625	10.9536	10.8827	11.1221	11.0338	10.7204	10.9017	10.9563	11.0338
261210_at	AT1G12840	vacuolar ATP synthase subunit C (VATC) / V-ATPase C subunit / vacuolar proton pump C subunit (DET3)	11.058	11.0267	11.1985	10.8075	10.9647	10.9815	10.9548	11.1614	11.1401	11.1206	11.315	11.382	11.0956	11.0639	11.1316	11.1174	10.9631	11.2087	11.0794	10.9636	11.115
263761_at	AT2G21330	fructose-bisphosphate aldolase 1	11.0572	11.1453	11.2136	9.64157	11.0775	11.3599	11.0533	10.8565	11.2583	10.7967	10.469	10.7252	11.0208	11.3229	11.1243	11.1882	11.1609	11.1094	10.9387	10.9656	11.0993
254684_at	AT4G13850	glycine-rich RNA-binding protein 2	11.0561	11.1223	10.936	11.6384	11.4475	11.1846	11.3735	11.2742	11.1319	11.2489	11.3145	11.1051	11.0122	11.0996	10.861	11.1948	11.1838	10.9121	11.2195	11.2087	10.969
258774_at	AT3G10740	alpha-L-arabinofuranosidase 1	11.0552	10.9316	11.1289	10.2825	9.94454	10.4445	10.9536	11.103	11.1896	11.4005	11.3496	11.3981	11.4385	11.3543	11.4436	11.2436	11.2382	11.491	10.6977	11.1031	11.1767
246627_s_at	AT2G45300;AT1G48860	[AT2G45300, RNA 3'-terminal phosphate cyclase/enolpyruvate transferase, alpha/beta];[AT1G48860, RNA 3'-terminal phosphate cyclase/enolpyruvate transferase, alpha/beta]	11.0531	11.1584	11.2065	10.6167	10.5933	10.4896	10.7365	11.0545	11.0487	11.1326	11.0733	11.2423	11.1239	11.3442	11.1504	11.0846	11.147	11.2789	10.891	11.022	11.048
262399_at	AT1G49500	unknown protein; FUNCTIONS IN: molecular_function unknown; INVOLVED IN: biological_process unknown; LOCATED IN: endomembrane system; EXPRESSED IN: 19 plant structures; EXPRESSED DURING: 10 growth stages; BEST Arabidopsis thaliana protein match is: unknown protein (TAIR:AT3G19030.1); Has 24 Blast hits to 24 proteins in 2 species: Archae - 0; Bacteria - 0; Metazoa - 0; Fungi - 0; Plants - 24; Virus…	11.0518	10.6002	10.0488	8.75218	10.988	11.5157	10.9944	9.72609	10.5894	9.49029	8.05781	8.64698	10.8557	10.6226	10.6791	11.0913	10.6112	10.5279	10.3468	10.0311	10.0505
257674_at	AT3G20390	endoribonuclease L-PSP family protein	11.0512	10.7889	10.9488	11.0132	11.1077	11.1547	11.1089	10.8425	10.9899	10.8149	10.6861	10.7078	10.9805	10.7001	10.9066	10.917	10.7917	10.8546	10.8408	10.6091	10.5665
258862_at	AT3G02090	Insulinase (Peptidase family M16) protein	11.0504	11.1309	11.0879	11.0753	11.185	11.2491	10.936	11.0934	10.9376	11.1211	11.2582	11.1349	11.066	11.096	11.1678	11.1606	11.0246	11.213	11.1669	10.9723	11.1229
258102_at	AT3G23600	alpha/beta-Hydrolases superfamily protein	11.0476	11.2334	11.1379	11.4065	11.0419	11.2201	11.0258	11.1001	11.0836	11.1379	11.0255	11.1043	11.1356	11.0549	11.1542	11.0325	11.2354	11.0352	11.0895	11.3089	11.1912
255720_at	AT1G32060	phosphoribulokinase	11.0476	10.8555	10.97	9.23758	10.9312	11.2962	10.8703	10.8484	11.0201	10.8609	10.5654	10.9331	11.1215	11.0804	11.1033	11.2551	10.9774	11.0632	10.8587	10.9512	11.1712
266636_at	AT2G35370	glycine decarboxylase complex H	11.0473	10.9516	10.9226	9.2052	10.7127	10.8087	10.658	10.7033	10.8354	10.4057	10.1036	10.6	11.0092	10.9968	11.0411	11.1919	11.191	10.9417	10.6397	10.9785	10.9923
252956_at	AT4G38580	farnesylated protein 6	11.0449	11.6196	11.662	11.1655	11.2857	11.2177	11.1229	11.3648	11.4408	11.3607	11.5533	11.5539	11.0912	11.461	11.451	11.2044	11.4308	11.5799	11.1987	11.368	11.6188
257611_at	AT3G26580	Tetratricopeptide repeat (TPR)-like superfamily protein	11.0446	11.0405	10.9143	10.715	11.076	11.3868	10.9509	11.1134	11.038	10.8105	10.7066	10.8654	10.9941	10.9698	11.083	11.072	10.9746	10.9394	10.9919	11.0784	11.1214
245915_s_at	AT5G19780;AT5G19770	[AT5G19780, tubulin alpha-5];[AT5G19770, tubulin alpha-3]	11.0438	11.2469	11.3001	10.4547	10.9231	10.5851	10.7628	11.0538	10.9755	10.9715	11.2585	11.1568	11.0728	11.1106	11.0061	11.1148	11.1593	11.2574	10.9151	10.9883	11.2069
254012_at	AT4G26230	Ribosomal protein L31e family protein	11.0429	10.9781	10.8795	11.23	11.3318	11.3867	11.1023	11.1106	11.2412	10.8301	10.87	10.8673	10.9442	10.9331	10.9886	11.0014	11.1277	10.8786	11.0258	11.0628	10.9907
258847_at	AT3G03100	NADH:ubiquinone oxidoreductase, 17.2kDa subunit	11.0428	11.2531	11.2769	11.1277	10.983	11.0101	10.9847	11.1257	11.2109	11.0789	11.0966	11.0746	10.8252	11.2904	11.2238	10.9191	11.2967	11.1116	11.0132	11.2487	11.1489
249441_at	AT5G39730	AIG2-like (avirulence induced gene) family protein	11.0418	11.2209	10.9184	10.7885	10.7539	10.7011	10.8952	11.1	11.0381	11.0943	11.0513	11.2504	10.8304	10.7961	10.9828	10.9338	11.1247	10.9809	10.8853	11.1478	11.0444
257824_at	AT3G25290	Auxin-responsive family protein	11.041	11.0923	11.2997	10.2719	9.08613	9.13323	10.7026	11.0881	10.9221	11.1843	11.5155	11.5329	10.9422	10.9359	11.0343	10.8991	10.7461	10.8375	10.9867	10.9339	10.9951
260350_at	AT1G69410	eukaryotic elongation factor 5A-3	11.0382	10.9352	10.876	11.5371	11.3485	11.4963	11.2556	10.971	11.2085	11.2476	10.8879	10.995	11.1387	10.954	10.9882	11.0475	10.8861	10.8775	11.1761	11.141	10.8645
AFFX-r2-Ec-bioD-3_at	no_match	no_match	11.0373	10.8491	11.1628	11.2968	11.133	11.6986	11.212	11.27	11.4901	11.3146	10.9698	11.4047	11.4751	11.4435	11.7265	11.016	11.7852	11.4603	11.4636	11.6066	11.3565
248120_at	AT5G54540	Uncharacterised conserved protein (UCP012943)	11.0368	11.1328	11.0331	10.6034	11.0079	11.0639	10.8889	10.9289	11.0934	10.9276	10.761	10.9083	10.9955	11.2545	11.0945	10.9112	11.2422	11.056	10.9188	11.0992	11.0098
255028_at	AT4G09890	Protein of unknown function (DUF3511)	11.0327	10.9874	10.9242	11.7446	10.4579	10.5235	10.9332	11.1087	11.1229	11.1955	10.8382	11.3493	11.0756	10.9364	11.3586	10.7633	11.3239	10.8091	10.8874	11.6497	11.2752
262781_s_at	AT3G26340;AT1G13060	[AT3G26340, N-terminal nucleophile aminohydrolases (Ntn hydrolases) superfamily protein];[AT1G13060, 20S proteasome beta subunit E1]	11.0308	11.2229	11.1408	11.2971	11.1969	11.074	11.0397	11.0161	11.0562	11.2297	11.2217	11.2223	10.9425	11.0603	10.9531	11.0475	11.0797	11.064	10.9475	11.0811	11.1479
261769_at	AT1G76100	plastocyanin 1	11.0306	10.8963	10.6862	10.5328	11.2468	11.0512	10.8419	10.6364	10.7865	10.6451	10.3464	10.5983	10.8282	10.9358	10.8751	11.0344	10.9409	10.8419	10.8177	10.8324	10.8751
264873_at	AT1G24100	UDP-glucosyl transferase 74B1	11.0298	10.7214	10.5524	10.6597	10.9696	11.0067	11.2053	10.7694	10.7457	10.6366	10.802	10.6246	11.1868	10.7255	10.6907	11.1252	10.4611	10.5832	11.1777	10.622	10.411
260867_at	AT1G43790	tracheary element differentiation-related 6	11.0274	11.1666	11.1984	10.3993	9.20451	8.99541	10.4474	10.3796	10.5162	10.7722	10.6397	10.8198	10.969	11.2253	11.1047	10.9203	11.1723	11.1395	10.42	10.9313	10.8722
250096_at	AT5G17190	FUNCTIONS IN: molecular_function unknown; INVOLVED IN: intracellular protein transport; LOCATED IN: endomembrane system, integral to membrane, endoplasmic reticulum; EXPRESSED IN: 23 plant structures; EXPRESSED DURING: 13 growth stages; CONTAINS InterPro DOMAIN/s: B-cell receptor-associated 31-like (InterPro:IPR008417); BEST Arabidopsis thaliana protein match is: unknown protein (TAIR:AT3G03160.1…	11.027	11.2892	11.2902	10.8652	10.9391	10.9396	11.0458	11.1848	11.1813	11.2161	11.3484	11.3222	10.9799	11.3125	11.1576	11.0104	11.3635	11.1264	11.0444	11.324	11.1633
259771_at	AT1G29470	S-adenosyl-L-methionine-dependent methyltransferases superfamily protein	11.0267	11.0877	11.1697	10.4626	10.9128	10.6335	10.7737	11.0518	10.9456	10.8894	11.2331	11.1896	11.1518	11.0553	11.1312	11.042	11.1798	11.3069	11.0399	10.9077	11.2025
247851_at	AT5G58070	temperature-induced lipocalin	11.0261	11.6615	11.5071	10.892	11.2278	11.6393	11.2422	11.2268	11.4712	11.3535	11.3249	11.3477	10.9649	11.5156	11.37	11.1398	11.5451	11.4048	11.1399	11.4823	11.4826
263856_at	AT2G04410	RPM1-interacting protein 4 (RIN4) family protein	11.0249	10.8984	11.133	10.7059	10.7122	10.9855	10.8111	10.9361	11.1054	10.7361	10.5672	10.8246	10.775	10.9411	11.0732	10.8497	11.1294	10.9046	10.7082	11.1354	10.8985
247852_at	AT5G58060	SNARE-like superfamily protein	11.0222	11.2353	11.2214	10.6244	10.9721	11.0742	10.9107	11.0523	11.129	11.0248	11.0496	11.2038	10.9775	11.0614	11.0131	10.8964	11.0006	11.1746	10.9147	11.0884	11.1266
255816_at	AT2G33470	glycolipid transfer protein 1	11.0212	10.8546	11.0072	11.0631	10.8293	10.6973	10.9115	11.0538	10.8723	11.0346	11.1051	11.106	10.937	10.8248	10.9962	10.937	10.9961	10.9108	10.8393	10.9688	10.9941
258071_s_at	AT3G26070;AT3G26080	[AT3G26070, Plastid-lipid associated protein PAP / fibrillin family protein];[AT3G26080, plastid-lipid associated protein PAP / fibrillin family protein]	11.02	10.5933	10.5969	10.8877	10.62	10.9255	10.7412	10.6708	10.6516	10.616	10.4355	10.619	11.0841	10.6951	10.8667	10.88	10.9305	10.6903	10.6581	10.8288	10.8257
256115_at	AT1G16880	uridylyltransferase-related	11.0196	10.7425	10.8999	9.72469	10.6793	10.8395	11.0912	10.847	10.8749	10.7986	10.8353	10.6735	11.0483	10.8613	11.0055	11.1689	10.8718	10.847	10.9189	10.6272	10.6823
253715_at	AT4G29390	Ribosomal protein S30 family protein	11.0179	10.8247	10.7948	11.4957	11.1876	11.1215	11.2281	11.0161	11.1759	11.0333	11.0224	11.0143	10.9536	10.8257	10.9115	10.9577	10.9599	10.6269	11.2233	11.1063	11.0178
259434_at	AT1G01490	Heavy metal transport/detoxification superfamily protein	11.0176	10.9086	10.6868	11.1132	11.1105	11.0741	10.9787	10.965	10.9263	11.0305	10.8331	10.8401	11.055	10.8467	11.0473	11.0016	11.0642	10.8906	11.0409	11.0794	11.0382
264089_at	AT2G31200	actin depolymerizing factor 6	11.0154	10.8391	10.7808	10.8259	10.4485	10.635	10.8632	10.8973	11.0131	10.9837	10.8737	11.0004	10.8972	10.8308	10.9652	10.837	11.0514	10.673	10.8599	11.1096	10.7077
249815_at	AT5G23900	Ribosomal protein L13e family protein	11.0136	11.0625	11.1656	11.143	11.5744	11.4196	10.9593	11.0616	11.1913	10.8202	10.6792	10.7348	10.8909	11.202	11.0217	10.9314	11.2477	11.0436	10.8383	11.0936	11.0128
263867_at	AT2G36830	gamma tonoplast intrinsic protein	11.0094	11.0063	11.0406	9.2017	9.84772	9.91481	10.6412	10.3774	10.3994	10.4612	10.6029	10.7234	11.0644	10.7943	10.9498	10.9211	10.7942	10.955	11.1783	10.9252	10.912
255221_at	AT4G05150	Octicosapeptide/Phox/Bem1p family protein	11.009	11.4333	11.4242	11.0936	11.4196	11.7614	11.0301	11.2105	11.4108	10.977	10.9459	11.1518	11.1904	11.3223	11.5495	11.1426	11.3274	11.5432	10.9943	11.3703	11.4421
249862_at	AT5G22920	CHY-type/CTCHY-type/RING-type Zinc finger protein	11.0082	11.1523	11.1156	10.5063	10.1137	9.83911	10.3466	10.9417	10.8062	10.4804	10.633	10.6329	10.7132	11.0247	11.005	10.8419	11.2481	10.955	10.7684	10.7844	11.0627
258607_at	AT3G02730	thioredoxin F-type 1	11.0077	10.6907	10.6165	9.4808	10.7338	10.9585	10.6493	10.4415	10.7822	10.3906	10.2501	10.6512	10.9073	10.6641	10.8984	10.944	10.6667	10.5403	10.6016	10.6329	10.5968
253955_at	AT4G27000	RNA-binding (RRM/RBD/RNP motifs) family protein	11.0077	11.4642	11.3962	11.4106	11.6324	11.986	11.2303	11.4093	11.5821	10.9758	10.953	11.0938	11.1223	11.3312	11.4308	11.0027	11.3997	11.3818	11.0895	11.4888	11.5829
256091_at	AT1G20693	high mobility group B2	11.0071	11.3389	11.1098	11.0978	10.6085	10.6952	10.9437	11.119	11.1806	11.2577	11.1797	11.3729	10.8896	11.358	11.3489	11.1156	11.4589	11.1047	10.933	11.4278	11.2421
267492_at	AT2G30620	winged-helix DNA-binding transcription factor family protein	11.0063	11.1273	11.0462	11.1335	10.784	10.6022	10.8712	11.0355	11.0131	11.0489	11.0225	11.0753	10.8346	11.2832	11.1089	10.9637	11.2844	11.0872	11.1239	11.168	10.9715
258151_at	AT3G18080	B-S glucosidase 44	11.0063	10.4835	10.2585	9.83151	10.0309	9.8341	10.1227	10.2073	10.3928	10.0956	10.334	10.4684	11.1201	10.2992	10.7296	10.9057	10.6144	10.4736	10.2444	10.4208	10.5
261224_at	AT1G20160	Subtilisin-like serine endopeptidase family protein	11.0036	10.7009	10.6387	11.8248	9.77217	9.39374	11.1077	11.117	11.1126	11.478	10.9982	10.871	11.0329	10.9263	10.6555	11.0985	10.404	10.8644	11.0547	10.8895	10.5814
250236_at	AT5G13450	delta subunit of Mt ATP synthase	11.0009	11.0052	11.0422	10.7308	10.9347	11.0238	10.848	10.9928	10.9629	10.9336	11.114	11.1564	11.0088	10.9851	11.0186	11.064	10.9928	11.0931	10.9754	10.8242	11.1717
245350_at	AT4G16830	Hyaluronan / mRNA binding family	11.0006	11.0946	11.1279	11.2414	11.1964	11.1455	11.2435	10.9758	11.0136	11.2086	11.0916	11.026	10.9619	11.095	10.9343	11.0352	10.9407	11.0244	11.0559	11.149	11.0916
256144_at	AT1G48630	receptor for activated C kinase 1B	10.9989	10.6228	10.5956	10.9001	10.8676	10.4796	10.8221	10.7311	10.6119	10.5795	10.7384	10.7231	10.832	10.7231	10.5838	10.8428	10.6069	10.7933	10.8186	10.6171	10.7167
254331_s_at	AT4G22690;AT4G22710	[AT4G22690, cytochrome P450, family 706, subfamily A, polypeptide 1];[AT4G22710, cytochrome P450, family 706, subfamily A, polypeptide 2]	10.9986	11.3246	10.9003	10.6428	10.9632	10.5659	10.919	11.1017	10.9136	11.0093	11.3815	10.8434	11.1458	11.4031	10.9816	11.0996	11.084	11.0444	11.1041	11.1045	11.0349
250243_at	AT5G13630	magnesium-chelatase subunit chlH, chloroplast, putative / Mg-protoporphyrin IX chelatase, putative (CHLH)	10.9978	10.8987	10.8827	9.83571	11.2308	11.2709	10.825	10.5108	10.891	10.6026	10.3393	10.6628	11.2792	11.1499	10.9825	11.2535	10.9138	11.0756	10.7069	10.7265	10.9364
253135_at	AT4G35830	aconitase 1	10.9958	10.9157	10.9429	10.9123	11.0524	11.3482	11.0454	10.9977	11.1898	11.1091	11.0442	11.1938	11.0974	11.0543	11.0823	10.9954	10.8963	10.9665	10.9574	10.9567	10.8613
252561_at	AT3G45980	Histone superfamily protein	10.9905	10.7997	10.7628	10.9618	10.0712	10.283	10.5609	10.6488	10.6997	10.8927	10.7209	11.0557	10.9314	10.9858	11.1202	10.8393	11.1193	10.611	10.6167	11.0489	10.9538
265656_at	AT2G13820	Bifunctional inhibitor/lipid-transfer protein/seed storage 2S albumin superfamily protein	10.9882	10.7469	10.7845	10.5837	9.51294	9.05149	10.3736	10.5657	10.5171	10.7681	10.8492	10.929	10.9242	10.6831	10.6792	11.0455	10.6922	10.8325	10.9101	10.5374	10.9216
249228_at	AT5G42190	E3 ubiquitin ligase SCF complex subunit SKP1/ASK1 family protein	10.9877	11.1881	11.163	11.0241	11.1176	11.1595	10.9526	11.0983	11.0659	10.9067	10.9121	10.9647	10.8919	11.0467	11.0822	10.9257	11.0304	11.087	10.9216	11.0819	11.1883
245394_at	AT4G16450	unknown protein; FUNCTIONS IN: molecular_function unknown; INVOLVED IN: photorespiration; LOCATED IN: mitochondrion, mitochondrial membrane, mitochondrial respiratory chain complex I, respiratory chain complex I, membrane; EXPRESSED IN: 25 plant structures; EXPRESSED DURING: 15 growth stages; Has 30201 Blast hits to 17322 proteins in 780 species: Archae - 12; Bacteria - 1396; Metazoa - 17338; Fun…	10.9855	10.7969	10.9622	10.7252	10.7722	10.8146	10.7876	10.758	10.9234	10.7847	10.9036	10.8598	10.8556	10.98	10.8122	10.9693	10.9845	10.735	10.8641	10.9202	10.7912
254372_at	AT4G21620	glycine-rich protein	10.9834	10.8401	10.8347	11.1445	10.155	9.72834	10.9056	10.8127	10.5506	11.0373	10.8497	10.6163	10.9198	10.8416	10.6756	11.0433	10.7276	10.6577	10.9936	10.9898	10.7343
256224_at	AT1G56330	secretion-associated RAS 1B	10.983	10.9542	11.0922	10.7912	10.7464	10.5237	10.9233	10.8346	10.9367	10.7774	11.026	11.1369	10.888	10.8635	10.9761	10.8721	10.8707	10.9812	10.8992	10.8149	10.9631
252115_at	AT3G51600	lipid transfer protein 5	10.9828	11.0687	11.0039	7.26181	10.4792	10.5377	10.2136	10.8678	10.457	9.62065	10.6681	10.6889	10.7652	10.8202	10.9646	10.9824	10.9986	10.9007	10.4949	10.6309	10.8533
262119_s_at	AT1G02930;AT1G02920	[AT1G02930, glutathione S-transferase 6];[AT1G02920, glutathione S-transferase 7]	10.9824	11.1467	10.8447	12.4804	10.7324	9.53925	11.4946	11.3852	11.0287	11.6043	11.6346	10.5367	10.6901	10.9236	10.9899	10.4747	10.6936	10.9459	11.4954	10.8821	10.4504
258709_at	AT3G09500	Ribosomal L29 family protein	10.9804	11.2713	11.105	11.0677	11.318	11.433	11.0347	11.1801	11.3171	10.9339	10.9303	11.1428	10.9978	11.3199	11.1811	10.9865	11.4556	11.0378	11.0079	11.3811	11.3575
262346_at	AT1G63980	D111/G-patch domain-containing protein	10.9796	10.6002	10.5254	10.9595	11.0651	11.2963	10.7034	11.2425	11.2999	10.7993	10.6692	11.041	11.214	10.6625	11.2095	10.8438	11.0899	10.8721	10.9325	11.3052	11.1356
266579_at	AT2G23930	probable small nuclear ribonucleoprotein G	10.9791	10.5778	10.5379	11.2316	10.9215	10.8014	10.8796	10.8859	10.8675	10.7577	10.6133	10.7739	10.8444	10.8536	10.7275	10.729	10.9887	10.512	10.7789	10.9747	10.69
248881_at	AT5G46020	CONTAINS InterPro DOMAIN/s: Casein kinase substrate, phosphoprotein PP28 (InterPro:IPR019380); Has 30201 Blast hits to 17322 proteins in 780 species: Archae - 12; Bacteria - 1396; Metazoa - 17338; Fungi - 3422; Plants - 5037; Viruses - 0; Other Eukaryotes - 2996 (source: NCBI BLink).	10.9755	10.8458	10.6862	11.2136	11.1731	11.1624	10.9164	11.0802	11.0587	10.8742	10.7033	10.8941	10.9746	10.8634	10.9863	11.0205	11.031	10.8378	10.8889	11.1645	11.0744
258846_at	AT3G03070	NADH-ubiquinone oxidoreductase-related	10.9755	11.1419	11.0936	10.7388	11.0048	11.1021	10.9327	11.0692	10.9541	11.0118	10.966	11.0145	10.8663	10.9114	11.1473	10.9065	11.0429	11.049	10.9246	10.9918	11.1033
262929_at	AT1G65720	unknown protein; FUNCTIONS IN: molecular_function unknown; INVOLVED IN: biological_process unknown; LOCATED IN: endomembrane system; EXPRESSED IN: 24 plant structures; EXPRESSED DURING: 15 growth stages; Has 44 Blast hits to 44 proteins in 14 species: Archae - 0; Bacteria - 0; Metazoa - 0; Fungi - 0; Plants - 44; Viruses - 0; Other Eukaryotes - 0 (source: NCBI BLink).	10.9742	11.1615	11.2937	10.4837	10.6833	10.7068	10.8159	11.0644	10.9186	11.1343	11.1318	11.0089	10.9185	11.1607	11.0099	10.9279	11.084	11.0384	10.8729	10.9851	11.187
245289_at	AT4G15470	Bax inhibitor-1 family protein	10.9736	11.2357	11.2912	10.6218	10.8224	10.8622	11.1001	11.2588	11.0366	11.3167	11.4927	11.3174	10.9433	11.15	11.0721	11.0677	11.1819	11.2593	11.0503	11.0666	11.1162
263692_at	AT1G26850	S-adenosyl-L-methionine-dependent methyltransferases superfamily protein	10.9735	11.0082	11.1135	10.7037	10.9034	10.8754	10.9418	10.924	10.9145	10.9466	11.0872	11.1357	11.0131	10.9723	11.091	10.9367	10.7982	11.2357	11.0861	10.8331	11.0622
251297_at	AT3G62020	germin-like protein 10	10.9733	11.3685	11.52	10.424	9.69389	9.10733	10.8495	11.4079	11.2798	11.5735	11.8634	11.9439	11.3256	11.2692	11.4182	11.1783	11.3606	11.5178	10.9147	11.1994	11.4243
257002_at	AT3G14100	RNA-binding (RRM/RBD/RNP motifs) family protein	10.9724	11.1592	11.2472	11.2258	11.2538	11.4457	11.2503	11.266	11.4447	11.0927	11.0954	11.0695	10.9885	11.0827	11.2099	10.9848	11.0055	11.0814	11.1064	11.1192	11.1276
265287_at	AT2G20260	photosystem I subunit E-2	10.9722	10.956	10.7891	9.98188	10.7929	10.9068	10.3818	10.5219	10.6207	10.322	10.3865	10.5866	10.9532	10.8049	10.9231	11.0353	11.0477	10.6707	10.5725	10.8517	10.8553
259090_at	AT3G04920	Ribosomal protein S24e family protein	10.9709	10.9185	10.9491	11.4832	11.3431	11.4164	11.0456	10.9108	11.3215	10.9868	10.8554	11.2287	11.2067	10.7542	11.3621	10.9613	11.0703	11.0598	11.0823	11.3481	11.1988
248983_at	AT5G45130	RAB homolog 1	10.9701	11.0465	11.0081	11.3031	11.0802	10.9864	10.9569	11.0925	11.075	11.0667	10.9913	10.9606	10.8834	10.9652	11.0799	10.8218	11.0014	11.0957	10.8702	11.0129	11.0818
247131_at	AT5G66190	ferredoxin-NADP(+)-oxidoreductase 1	10.9685	10.8825	10.8507	10.2701	11.2265	11.3375	10.8516	10.826	10.8341	10.6976	10.4815	10.6339	10.9877	10.972	10.9235	11.0919	10.9136	10.8825	10.7713	10.8413	10.9728
250058_at	AT5G17870	plastid-specific 50S ribosomal protein 6	10.9685	11.0573	10.9823	10.0756	10.6599	10.5806	10.6877	10.7414	10.8902	10.4213	10.5856	10.6585	10.8287	11.1519	10.859	11.0524	11.1719	10.7525	10.8062	10.9176	10.9231
265330_at	AT2G18440	GUT15 (GENE WITH UNSTABLE TRANSCRIPT 15); other RNA	10.9685	10.3976	10.435	11.1405	11.0392	11.2462	11.0842	10.7334	10.9232	11.0028	10.3471	10.7334	10.8916	10.373	10.8565	10.7334	10.2775	10.5002	10.7967	10.8604	10.5363
264849_at	AT2G17360	Ribosomal protein S4 (RPS4A) family protein	10.9683	10.8187	10.7573	11.3593	11.2355	11.4503	10.9435	10.8951	11.1389	10.7384	10.6998	11.116	10.9683	10.8249	11.1795	10.8905	10.9807	10.8428	10.8023	11.0704	11.0152
255622_at	AT4G01070	UDP-Glycosyltransferase superfamily protein	10.9675	11.0069	11.0968	10.8685	10.6476	10.908	11.2671	11.1514	11.4338	11.3182	11.2738	11.3027	11.0863	11.0609	11.1616	11.132	10.9165	11.2069	11.0813	11.0943	11.088
255819_s_at	AT2G40590;AT2G40510	[AT2G40590, Ribosomal protein S26e family protein];[AT2G40510, Ribosomal protein S26e family protein]	10.9675	10.7917	10.7308	11.1107	10.8	11.0522	10.8884	10.6445	10.9679	10.7224	10.6895	11.0149	10.9508	10.8675	10.8323	10.886	10.8648	10.4737	10.8675	10.9884	10.7697
251557_at	AT3G58730	vacuolar ATP synthase subunit D (VATD) / V-ATPase D subunit / vacuolar proton pump D subunit (VATPD)	10.9657	11.1507	11.088	10.6613	11.0402	11.2976	10.8956	10.9527	11.1616	11.0663	11.0814	11.242	11.0775	11.1449	11.1773	10.9045	11.255	11.0644	10.7983	11.1608	11.1421
259538_at	AT1G12310	Calcium-binding EF-hand family protein	10.9647	11.2023	11.1439	10.9788	10.6378	10.7215	10.8066	10.9589	10.927	10.9414	11.0641	11.2067	10.8652	11.2487	11.0907	11.0184	11.3202	10.9706	10.8982	11.1718	11.2104
261831_at	AT1G10630	ADP-ribosylation factor A1F	10.9628	11.0959	11.1127	10.9622	10.6527	10.5008	10.9359	10.9398	11.0476	11.1175	11.2782	11.3096	10.9929	11.2842	11.1016	10.9479	11.2739	11.0521	10.8119	11.1765	11.237
259096_at	AT3G04840	Ribosomal protein S3Ae	10.9626	10.8713	10.7956	11.0706	11.1847	11.1445	11.0536	11.0251	11.075	10.9405	10.9127	10.8317	10.945	10.7473	10.95	10.851	10.9207	10.8437	10.9861	10.8183	10.7872
259184_at	AT3G01520	Adenine nucleotide alpha hydrolases-like superfamily protein	10.959	11.3688	11.3196	10.6112	11.3149	11.4783	10.6442	11.1287	11.2268	10.7729	10.8936	11.0097	10.9754	11.2344	11.3801	10.9513	11.5085	11.3436	10.6787	11.2491	11.2808
265968_at	AT2G37410	translocase inner membrane subunit 17-2	10.9579	11.2446	11.2131	11.3558	11.7383	11.6253	11.0931	11.0639	11.1407	10.863	10.8026	10.6079	10.6422	11.1187	11.055	10.8061	10.872	11.1988	10.9922	11.0077	10.9898
264595_at	AT1G04750	vesicle-associated membrane protein 721	10.9575	11.1539	11.0449	11.1752	10.8694	10.6835	10.9196	11.0922	11.0753	11.1062	11.2195	11.2466	10.9911	11.1045	11.1728	10.9395	11.1479	11.0559	10.9322	11.2556	11.2674
245372_at	AT4G15000	Ribosomal L27e protein family	10.9573	10.8466	10.7764	11.0737	11.0389	11.1798	10.9249	10.9383	10.9871	10.7289	10.7378	10.977	10.948	10.8588	10.9973	10.9168	11.1328	10.7046	10.8921	11.1215	11.01
264495_at	AT1G27380	ROP-interactive CRIB motif-containing protein 2	10.9548	10.5641	10.862	10.0751	9.71243	9.01902	10.7188	11.0586	11.0564	11.5874	11.62	11.6914	10.9261	10.6612	11.0192	10.8689	10.9074	10.6455	10.7054	11.0541	10.7882
247791_at	AT5G58710	rotamase CYP 7	10.9548	10.8668	10.8225	11.1951	11.1535	11.2316	10.9201	10.9999	11.1692	11.0644	10.9319	11.1932	10.9795	10.9105	11.0678	10.9398	10.9899	10.8124	10.9954	11.0338	11.0031
265247_at	AT2G43030	Ribosomal protein L3 family protein	10.9538	10.8704	10.6415	9.645	11.0199	11.0622	10.5555	10.5487	10.8443	10.1638	10.019	10.4339	10.9487	10.8621	10.7594	11.1082	11.002	10.7807	10.4812	10.6075	10.7585
262602_at	AT1G15270	Translation machinery associated TMA7	10.9501	10.6602	10.5603	10.825	10.4389	10.506	10.821	10.7892	10.8995	10.7989	10.6398	10.9878	11.0905	10.8764	11.0641	10.8494	11.0243	10.7498	10.7822	10.9803	10.7286
261272_at	AT1G26665	Mediator complex, subunit Med10	10.9493	11.0093	11.2181	11.395	11.3671	11.7037	10.8445	11.1056	11.2969	10.7024	10.6737	10.9918	10.8812	11.2256	11.3816	10.8601	11.3441	11.0672	10.903	11.2956	11.1917
263714_at	AT2G20610	Tyrosine transaminase family protein	10.9484	10.6675	10.437	10.4657	10.8476	10.9346	11.1006	10.7777	10.8096	10.7087	10.8167	10.7877	11.2072	10.5175	10.6781	11.0777	10.6443	10.6545	11.0709	10.6154	10.5648
252130_at	AT3G50820	photosystem II subunit O-2	10.945	11.0534	11.0555	9.99297	11.0803	11.1636	10.9126	10.7038	11.0988	10.6462	10.5197	10.8219	10.9639	11.1265	11.0104	11.0837	11.1135	10.9087	10.6583	10.9254	10.9255
253273_at	AT4G34180	Cyclase family protein	10.9439	11.0189	10.9646	11.3601	11.2851	11.3557	10.9561	10.9977	10.9371	10.9841	10.8574	10.6688	10.8685	10.871	10.8912	10.8347	10.877	10.879	10.9629	10.9595	10.9034
257705_at	AT3G12760	CONTAINS InterPro DOMAIN/s: Defective-in-cullin neddylation protein (InterPro:IPR014764), Protein of unknown function DUF298 (InterPro:IPR005176), UBA-like (InterPro:IPR009060); BEST Arabidopsis thaliana protein match is: Domain of unknown function (DUF298) (TAIR:AT1G15860.2); Has 857 Blast hits to 855 proteins in 202 species: Archae - 0; Bacteria - 0; Metazoa - 482; Fungi - 154; Plants - 139; Vi…	10.9421	11.0169	10.873	11.5424	11.0711	10.9808	11.0051	11.2069	11.0072	11.012	10.7762	10.8766	10.9588	10.9653	10.9955	10.9955	11.0113	10.9065	11.003	10.9717	10.9945
245060_at	AT2G39770	Glucose-1-phosphate adenylyltransferase family protein	10.9388	11.1828	11.1251	10.4716	10.7326	10.4395	10.8248	11.3089	11.0838	11.149	11.3712	11.2486	10.8126	11.0834	10.9988	10.9352	11.1139	11.0704	10.8051	10.99	11.1553
247692_s_at	AT5G59970;AT5G59690	[AT5G59970, Histone superfamily protein];[AT5G59690, Histone superfamily protein]	10.9375	10.875	10.8446	10.692	10.0965	9.99122	10.5674	10.7583	10.7055	10.6563	10.9934	11.0601	10.9934	10.9687	10.7729	10.9234	10.8837	10.735	10.9211	10.782	10.9898
245321_at	AT4G15545	unknown protein; BEST Arabidopsis thaliana protein match is: unknown protein (TAIR:AT1G16520.1); Has 30201 Blast hits to 17322 proteins in 780 species: Archae - 12; Bacteria - 1396; Metazoa - 17338; Fungi - 3422; Plants - 5037; Viruses - 0; Other Eukaryotes - 2996 (source: NCBI BLink).	10.9347	10.8555	11.0963	10.5882	11.2423	11.5383	11.0019	10.9308	11.2321	10.8163	10.7046	10.7816	11.0455	10.8332	11.0792	10.9814	10.9891	11.2395	11.0033	10.9717	11.061
265940_at	AT2G19480	nucleosome assembly protein 1;2	10.9323	10.9291	10.9092	11.0907	11.1411	11.2114	10.9844	11.052	10.9895	10.9183	10.7557	10.946	11.1044	10.8069	11.1441	10.9622	11.1237	11.0462	10.9691	10.9595	11.1591
245175_at	AT2G47470	thioredoxin family protein	10.9273	11.0438	11.1131	11.3562	11.1091	10.9998	11.078	11.2616	11.1225	11.463	11.4734	11.4243	11.1154	10.9269	11.0576	10.9332	10.9878	11.1539	11.022	11.062	11.2264
253922_at	AT4G26850	mannose-1-phosphate guanylyltransferase (GDP)s;GDP-galactose:mannose-1-phosphate guanylyltransferases;GDP-galactose:glucose-1-phosphate guanylyltransferases;GDP-galactose:myoinositol-1-phosphate guanylyltransferases;glucose-1-phosphate guanylyltransferase	10.9272	11.0697	11.0394	10.1454	11.1735	11.1418	11.129	11.0977	11.0781	10.905	10.7866	10.8424	11.0887	11.1776	11.1226	11.017	10.9256	11.0524	11.0547	11.0876	11.2427
247982_at	AT5G56760	serine acetyltransferase 1;1	10.9269	11.0293	11.1284	10.716	10.8551	10.6809	11.3463	11.3341	10.942	10.94	11.1672	10.9194	10.8227	11.0023	10.821	10.9462	10.9204	11.1484	10.9662	10.8695	10.8319
246636_at	AT5G34850	purple acid phosphatase 26	10.9256	11.163	11.2856	10.4151	10.7407	10.8033	10.8516	11.1027	11.1376	11.0386	11.3102	11.2403	10.8928	11.0501	11.1444	10.8972	11.017	11.0081	10.8308	10.9112	10.9909
250367_s_at	AT5G11170;AT5G11200	[AT5G11170, DEAD/DEAH box RNA helicase family protein ];[AT5G11200, DEAD/DEAH box RNA helicase family protein ]	10.9249	10.7774	10.6265	11.3473	11.1361	11.037	10.9584	11.0119	10.9437	10.8551	10.7711	10.8892	10.8672	10.6595	10.7557	10.8562	10.6749	10.7264	10.7528	10.8309	10.9441
245121_at	AT2G47610	Ribosomal protein L7Ae/L30e/S12e/Gadd45 family protein	10.9245	10.8205	10.7933	11.2316	11.2374	11.3489	11.1163	11.0323	11.0561	10.9462	10.8128	10.7837	10.8914	10.8471	10.7904	10.808	11.0514	10.664	10.9269	10.9232	10.9354
266215_at	AT2G06850	xyloglucan endotransglucosylase/hydrolase 4	10.9227	10.8427	10.9042	10.6697	10.0694	8.95403	10.4308	10.4408	10.1955	10.4573	10.7937	10.8757	11.0168	10.7315	11.0034	11.0752	10.9003	10.9428	10.7607	10.5725	11.0328
249122_at	AT5G43850	RmlC-like cupins superfamily protein	10.9207	11.4117	11.1335	11.0869	11.2939	11.3341	10.9176	10.811	10.9914	10.964	10.7903	10.9116	10.9444	11.1303	11.063	11.0382	11.1399	11.1214	11.0323	11.1744	11.1228
265001_at	AT1G67350	unknown protein; Has 2 Blast hits to 2 proteins in 1 species: Archae - 0; Bacteria - 0; Metazoa - 0; Fungi - 0; Plants - 2; Viruses - 0; Other Eukaryotes - 0 (source: NCBI BLink).	10.9182	11.0328	10.787	10.7263	10.7667	10.4827	10.8003	10.77	10.7183	10.8197	10.9762	10.9303	10.7403	10.9561	10.8675	11.0158	11.0499	10.73	10.9296	10.9302	10.9796
254721_at	AT4G13520	small acidic protein 1	10.9158	11.1263	10.9944	11.1418	10.8348	10.9413	10.9354	10.9508	11.0486	10.8205	10.8885	11.0941	10.7891	11.0876	10.9947	10.9751	11.2137	11.0327	10.8794	11.1713	11.0941
245088_at	AT2G39850	Subtilisin-like serine endopeptidase family protein	10.9137	10.0302	10.0099	10.8545	9.7126	10.3388	11.2798	10.6554	10.6746	11.3776	10.311	10.6465	11.0201	10.0701	10.1702	10.9252	9.57051	10.0361	11.1838	10.3889	10.2231
261821_at	AT1G11530	C-terminal cysteine residue is changed to a serine 1	10.9123	11.0485	11.0461	10.2525	11.1494	11.2299	10.5834	10.9678	10.9134	10.4015	10.4893	10.625	10.602	10.9298	11.0633	10.9332	11.189	10.9267	10.7542	11.1893	11.1529
260267_at	AT1G68530	3-ketoacyl-CoA synthase 6	10.9075	10.9932	10.853	9.53563	10.1992	10.2124	10.4008	10.7109	10.684	10.5483	10.74	10.7823	10.9872	10.9436	10.9725	11.0104	10.81	10.8201	10.9991	10.8662	10.9766
261018_at	AT1G26550	FKBP-like peptidyl-prolyl cis-trans isomerase family protein	10.9071	10.7537	10.9788	11.0199	10.9104	11.0734	10.89	10.89	10.9176	10.8405	10.828	10.8277	10.8241	10.89	10.9161	10.8168	10.9627	10.9244	10.8571	10.9527	10.8578
260704_at	AT1G32470	Single hybrid motif superfamily protein	10.9069	10.6435	10.6274	9.02351	10.4678	10.5304	10.65	10.3616	10.6575	10.219	10.1793	10.3665	10.7675	10.7502	10.8023	10.8848	10.7431	10.6257	10.5601	10.5884	10.5133
261751_at	AT1G76080	chloroplastic drought-induced stress protein of 32 kD	10.9018	10.7345	10.6946	9.2259	10.772	10.7158	10.6777	10.6631	10.6435	10.2368	10.1247	10.2379	10.8433	10.8366	10.849	11.038	10.5855	10.69	10.777	10.5182	10.69
250846_at	AT5G04590	sulfite reductase	10.9006	10.7291	10.3951	10.7996	11.1622	11.1788	11.3337	10.7309	11.0156	10.893	10.7357	10.6197	11.0734	10.764	10.5961	10.9893	10.6564	10.5534	11.0929	10.6171	10.5658
244985_at	ATCG00810	ribosomal protein L22	10.8992	8.83308	9.13909	10.9444	10.189	10.8504	10.5488	10.1478	10.0536	10.7241	9.6409	10.077	11.1435	7.40709	9.66518	10.7436	9.32843	9.49674	10.6479	9.93355	9.76224
245906_at	AT5G11070	unknown protein; Has 1807 Blast hits to 1807 proteins in 277 species: Archae - 0; Bacteria - 0; Metazoa - 736; Fungi - 347; Plants - 385; Viruses - 0; Other Eukaryotes - 339 (source: NCBI BLink).	10.8982	10.9712	10.9772	10.3671	10.9244	10.6522	10.6329	10.8001	10.7867	10.4238	10.5706	10.4519	10.6354	11.0097	10.9319	10.8647	11.0323	10.8131	10.555	10.9509	10.6639
256956_at	AT3G13410	unknown protein; FUNCTIONS IN: molecular_function unknown; INVOLVED IN: biological_process unknown; LOCATED IN: endoplasmic reticulum; EXPRESSED IN: 25 plant structures; EXPRESSED DURING: 15 growth stages; BEST Arabidopsis thaliana protein match is: unknown protein (TAIR:AT1G55546.1); Has 49 Blast hits to 49 proteins in 14 species: Archae - 0; Bacteria - 0; Metazoa - 0; Fungi - 0; Plants - 48; Vi…	10.8955	10.9201	10.9201	10.686	10.9962	10.9286	10.8145	10.8977	10.9757	10.9429	11.0907	11.1834	11.0067	10.6633	10.9201	10.9746	10.807	10.9999	10.7774	10.8419	10.9624
248025_at	AT5G55850	RPM1-interacting protein 4 (RIN4) family protein	10.8954	10.8994	10.7917	10.7371	10.4344	10.5404	10.661	10.9736	10.8345	10.8833	11.0456	11.0248	10.8432	10.9365	11.028	10.7258	11.1535	10.7809	10.7817	11.0336	11.0566
252409_at	AT3G47650	DnaJ/Hsp40 cysteine-rich domain superfamily protein	10.8939	10.4982	10.5695	10.2488	10.9209	10.7063	10.7909	10.6008	10.8057	10.5279	10.235	10.4537	10.8087	10.5505	10.6008	10.9455	10.6035	10.6008	10.8239	10.5774	10.4021
255726_at	AT1G25530	Transmembrane amino acid transporter family protein	10.893	10.9479	11.0094	12.1065	10.1854	10.0605	11.1181	10.9604	11.0029	11.2992	10.9619	11.0358	10.8455	10.9231	10.9279	10.9543	10.7416	10.9553	10.8512	10.8654	10.8199
262986_at	AT1G23390	Kelch repeat-containing F-box family protein	10.8926	11.019	10.9413	10.5954	10.421	10.1583	10.506	10.8037	10.8789	10.7024	10.6679	10.8347	10.6733	11.1817	10.9595	10.861	11.2753	10.8835	10.4312	10.8674	10.7158
246092_at	AT5G20500	Glutaredoxin family protein	10.8906	11.0753	11.1625	10.7546	10.5697	10.4142	10.7999	11.0399	11.0087	11.0058	11.1765	11.2299	10.8376	11.0137	11.0499	10.8701	11.0938	10.9434	10.8613	10.9881	11.0401
248302_at	AT5G53160	regulatory components of ABA receptor 3	10.8887	10.5059	10.1985	10.7738	10.898	11.0824	10.5585	10.5056	10.7936	10.2691	10.1016	10.2653	10.7468	10.3522	10.5678	10.834	10.5585	10.5443	10.2908	10.5612	10.2947
244964_at	ATCG00580	photosystem II reaction center protein E	10.8878	10.2808	10.8098	10.3541	11.0398	11.5162	10.6977	10.678	10.8399	10.6781	10.5753	10.6433	11.0807	9.88385	10.7977	10.9434	9.92319	10.8032	10.7544	10.5226	10.5071
263491_at	AT2G42600	phosphoenolpyruvate carboxylase 2	10.887	10.7371	10.6337	10.4779	11.0968	11.4197	11.1264	10.7884	10.993	11.0085	10.412	10.7819	11.1275	10.8697	10.8713	11.1206	10.5651	10.8291	11.075	10.6952	10.9913
259681_at	AT1G77760	nitrate reductase 1	10.8861	10.3953	9.91011	10.8263	11.9622	12.2698	10.8032	9.95511	10.6287	10.4428	9.77187	9.97805	11.1369	10.3814	10.1943	11.0175	10.2566	9.98277	10.4626	9.96147	10.0599
249121_at	AT5G43830	Aluminium induced protein with YGL and LRDR motifs	10.8848	10.8926	11.0165	10.6392	10.5948	10.5264	10.7285	10.7398	10.751	10.7949	10.9158	10.8258	10.7753	10.8695	10.9051	10.9982	10.9638	10.8519	10.6999	10.7275	10.7634
258658_at	AT3G09820	adenosine kinase 1	10.8839	10.9817	11.1308	10.6649	10.5674	10.2765	10.7611	10.8705	10.875	11.0936	11.2411	11.1843	10.8873	10.8741	10.8295	10.9132	10.73	11.0036	10.8251	10.6733	10.9109
266105_at	AT2G45070	Preprotein translocase Sec, Sec61-beta subunit protein	10.8823	11.1754	11.1227	11.2391	10.8346	10.5399	10.9273	11.1813	10.7728	11.2112	11.3331	10.9752	10.8087	11.0491	10.9369	10.9697	11.0159	10.9842	11.0952	10.98	11.0082
267600_at	AT2G33040	gamma subunit of Mt ATP synthase	10.8814	10.9917	10.9131	10.6725	10.9556	10.8751	10.6243	10.8259	10.9017	10.7816	10.9105	10.8664	10.9516	10.9209	10.8937	10.938	10.8996	10.9324	10.7922	10.791	11.0058
248828_at	AT5G47110	Chlorophyll A-B binding family protein	10.8789	10.7163	10.8102	10.5085	10.8985	10.9041	10.7597	10.6613	10.9861	10.5099	10.3254	10.5633	10.9308	10.8293	10.9448	10.8031	10.8583	10.806	10.6244	10.8456	10.7425
252468_at	AT3G46970	alpha-glucan phosphorylase 2	10.8768	10.6191	10.2829	10.3002	10.6994	10.7128	10.5873	10.6931	10.5427	10.6283	10.6777	10.6784	10.7931	10.2594	10.3608	10.7986	10.3374	10.3063	10.7573	10.679	10.7445
253812_at	AT4G28240	Wound-responsive family protein	10.8764	11.1922	11.2798	10.646	10.5679	10.9086	10.7886	11.1737	10.9725	10.8883	10.8363	10.9152	10.648	11.0725	11.117	10.7262	11.4689	11.0912	10.9617	11.1659	11.127
265478_at	AT2G15890	maternal effect embryo arrest 14	10.8756	10.8441	10.4154	10.2968	11.2735	11.6931	10.4111	10.6663	10.8033	10.3046	10.0133	10.2682	10.6341	10.6521	10.7267	10.9504	10.9479	10.5334	10.2259	10.7468	10.7331
264439_at	AT1G27450	adenine phosphoribosyl transferase 1	10.8719	10.9524	11.0073	10.8346	10.8092	10.7279	10.681	10.776	10.9187	10.9241	11.0126	10.9488	10.8087	10.8478	10.8978	10.8261	10.8719	10.861	10.7615	10.8851	10.9857
265414_at	AT2G16660	Major facilitator superfamily protein	10.8712	10.7168	10.8509	12.5896	12.7494	12.7984	11.9259	10.9584	11.0077	11.058	10.5169	10.0599	10.6928	10.3921	10.3941	11.0601	10.548	10.9286	11.1759	10.4585	10.6684
267340_at	AT2G34690	Glycolipid transfer protein (GLTP) family protein	10.8706	10.9397	10.7512	11.1366	10.9703	10.889	10.9982	10.9809	11.1022	10.8232	10.7697	10.6596	10.7856	10.8112	10.8383	10.9717	10.9682	10.8058	10.8875	10.7205	10.7145
262908_at	AT1G59900	pyruvate dehydrogenase complex E1 alpha subunit	10.8648	11.0947	11.0003	11.1499	11.3002	11.5232	11.0426	10.9573	11.158	11.0053	10.9987	10.9735	10.8099	11.1097	10.9027	10.8561	11.0156	11.0821	10.9504	11.0133	10.9827
263758_s_at	AT2G21260;AT2G21250	[AT2G21260, NAD(P)-linked oxidoreductase superfamily protein];[AT2G21250, NAD(P)-linked oxidoreductase superfamily protein]	10.8625	10.5884	10.7112	10.8342	10.7112	10.7651	10.6654	10.6734	10.7617	10.7188	10.5935	10.7863	10.8718	10.3753	10.634	10.8501	10.7112	10.4834	10.6387	10.7871	10.6899
246003_at	AT5G20720	chaperonin 20	10.8598	10.6857	10.6874	10.8898	11.1423	11.1349	10.998	10.8042	11.0643	10.5472	10.6451	10.6477	11.0031	10.9027	10.7466	10.8749	10.8979	10.6544	10.8023	10.6951	10.6644
247480_at	AT5G62390	BCL-2-associated athanogene 7	10.8589	10.6069	10.7687	11.1035	10.8186	10.6744	10.8022	10.84	10.7556	10.8242	11.0056	10.8805	10.8057	10.6036	10.7585	10.893	10.5014	10.9155	10.9937	10.6383	10.925
245292_at	AT4G15093	catalytic LigB subunit of aromatic ring-opening dioxygenase family	10.8539	10.919	11.179	10.5319	10.3991	10.1318	10.6163	10.8975	10.9112	11.3099	11.4172	11.4866	10.8229	10.8025	10.925	10.7187	10.866	10.9853	10.8357	10.933	10.8911
263529_at	AT2G24765	ADP-ribosylation factor 3	10.8531	10.7626	10.85	10.8854	10.7499	10.6983	10.7292	10.7274	10.945	10.8531	10.9127	11.0796	10.8895	10.8494	11.0368	10.8694	10.8531	10.9807	10.8518	10.9094	10.775
248746_at	AT5G47890	NADH-ubiquinone oxidoreductase B8 subunit, putative	10.8531	11.0245	10.9753	10.9455	10.9496	11.16	10.8153	10.9505	11.0915	10.5231	10.7127	10.901	10.8449	11.1204	11.0977	10.8108	11.2671	10.7913	10.751	11.2404	10.9881
262629_at	AT1G06460	alpha-crystallin domain 32.1	10.8531	10.7988	10.9421	10.4697	11.3886	11.6936	10.5939	10.6362	11.0273	10.41	10.5927	10.786	10.8264	10.6519	10.955	10.8832	10.8305	10.8599	10.601	10.8977	10.8624
267262_at	AT2G22990	sinapoylglucose 1	10.8476	10.5039	10.5621	5.02059	10.4536	11.0845	10.4135	10.122	10.7415	9.60118	9.18711	10.0759	10.9599	10.3574	10.918	10.868	10.4105	10.7305	10.2633	10.2513	10.4102
258979_at	AT3G09440	Heat shock protein 70 (Hsp 70) family protein	10.8473	11.108	10.9549	11.3413	11.3485	11.0922	11.3098	11.2943	10.6473	10.9893	11.0712	10.7547	11.0582	10.9994	10.7784	10.7969	10.7701	11.0792	11.2006	10.9753	10.9265
267638_at	AT2G42210	Mitochondrial import inner membrane translocase subunit Tim17/Tim22/Tim23 family protein	10.8457	10.98	10.9356	10.8241	10.7255	10.7415	10.7832	10.9099	10.9071	10.606	10.798	10.8281	10.7979	10.9057	10.8308	10.8663	11.0648	10.8791	10.7842	10.8941	10.9964
257793_at	AT3G26960	Pollen Ole e 1 allergen and extensin family protein	10.8407	10.3011	10.3775	10.4021	10.0294	9.96294	10.9818	10.8947	10.9327	10.3907	10.3355	10.6358	10.8978	10.3763	10.8149	10.7701	10.6139	10.5601	10.4337	10.6292	10.7428
256597_at	AT3G28500	60S acidic ribosomal protein family	10.8397	11.2273	11.3083	10.9009	10.396	10.0811	10.8972	10.9793	11.0057	10.6014	11.3224	11.2989	10.7238	11.3447	11.2653	10.7132	11.4323	11.2433	10.8287	11.3394	11.156
257216_at	AT3G14990	Class I glutamine amidotransferase-like superfamily protein	10.8388	10.7055	10.4005	11.3957	11.102	11.6239	11.1682	10.6879	10.9574	10.8553	10.2888	10.3159	10.5071	10.6985	10.5231	10.7379	10.7571	10.4268	10.6674	10.7652	10.434
264419_s_at	AT5G33320;AT1G43310	[AT5G33320, Glucose-6-phosphate/phosphate translocator-related];[AT1G43310, Nucleotide-sugar transporter family protein]	10.8383	10.5076	10.657	9.99712	10.2917	10.2412	10.5677	10.4628	10.5451	10.7389	10.7159	10.6856	10.7428	10.3643	10.6425	10.8007	10.2139	10.6395	10.7366	10.3585	10.4135
260986_at	AT1G53580	glyoxalase II 3	10.8353	11.0239	10.9609	10.1817	10.6343	11.048	10.8536	10.7439	10.9349	10.6017	10.5781	10.7808	10.7934	11.0899	10.9685	10.7917	10.9284	11.0284	10.5082	11.0172	10.7805
258398_at	AT3G15360	thioredoxin M-type 4	10.8341	10.8975	10.7127	9.0904	10.5866	10.5847	10.5626	10.3291	10.4255	10.1065	10.1396	10.061	10.6146	10.7375	10.4691	10.7566	10.662	10.3589	10.515	10.5399	10.3855
267236_at	AT2G44100	guanosine nucleotide diphosphate dissociation inhibitor 1	10.834	10.8855	11.1327	11.0506	10.8667	10.9172	10.9036	11.0309	10.9681	11.0345	11.066	10.9901	10.8543	10.966	10.9233	10.8771	10.9118	11.1244	11.0429	10.9166	11.1133
262029_at	AT1G35680	Ribosomal protein L21	10.83	10.4741	10.2441	9.88339	10.8809	10.7683	10.4791	10.2214	10.566	10.1503	9.90733	10.33	10.7098	10.4533	10.4627	10.893	10.6037	10.2754	10.3964	10.2396	10.4347
256524_at	AT1G66200	glutamine synthase clone F11	10.8292	10.9223	11.0214	10.9457	11.1067	11.1911	11.0435	11.1142	11.1493	10.9174	10.999	11.1576	10.8782	10.8925	11.1317	11.0203	11.0049	10.9875	10.9839	11.0021	10.9865
266906_at	AT2G34585	unknown protein; FUNCTIONS IN: molecular_function unknown; INVOLVED IN: biological_process unknown; LOCATED IN: plasma membrane, vacuole; EXPRESSED IN: 24 plant structures; EXPRESSED DURING: 15 growth stages; Has 43 Blast hits to 43 proteins in 9 species: Archae - 0; Bacteria - 0; Metazoa - 0; Fungi - 0; Plants - 43; Viruses - 0; Other Eukaryotes - 0 (source: NCBI BLink).	10.829	11.2319	11.1249	10.298	10.8818	10.932	10.5941	10.9491	10.9979	10.5408	10.8406	10.9441	10.841	11.3399	11.1624	11.0463	11.5136	11.158	10.5536	11.1764	11.2578
249818_at	AT5G23860	tubulin beta 8	10.8286	11.2629	11.4503	9.50627	9.63717	9.37661	10.6523	11.2332	11.2278	11.3068	11.5956	11.6086	11.0091	11.23	11.259	10.983	11.318	11.3719	10.7999	11.1934	11.3498
253631_at	AT4G30440	UDP-D-glucuronate 4-epimerase 1	10.8285	11.1355	11.3274	10.7632	10.7394	10.2644	11.168	11.1399	10.9703	11.038	11.361	11.1833	11.1187	11.4471	11.1497	10.866	11.1737	11.3391	10.652	11.3422	11.1168
253139_at	AT4G35450	ankyrin repeat-containing protein 2	10.8279	10.8665	10.8217	10.3234	11.031	10.8909	10.671	10.7702	10.7505	10.5222	10.5554	10.6786	10.7572	10.9055	10.7537	10.9215	10.9584	10.9227	10.7226	10.7902	10.8461
266225_at	AT2G28900	outer plastid envelope protein 16-1	10.8278	10.5177	10.3084	10.8269	11.1642	11.1536	10.6025	10.4413	10.6598	10.3578	10.2381	10.3851	10.643	10.3406	10.3812	10.8379	10.43	10.3318	10.4816	10.4363	10.3517
267645_at	AT2G32860	beta glucosidase 33	10.8261	10.2299	10.328	9.97853	10.2291	10.5545	10.8852	11.0004	10.99	10.891	10.6872	10.6009	11.0251	10.3792	10.4643	10.8191	10.1709	10.2661	10.9667	10.8796	10.5445
266322_at	AT2G46690	SAUR-like auxin-responsive protein family	10.8261	10.5164	10.4453	10.9586	10.9962	11.3042	11.3922	11.0362	11.0601	10.7871	10.4692	10.7443	10.8538	10.4078	10.939	10.8288	10.6411	10.4664	11.1014	10.896	10.6357
260730_at	AT1G48030	mitochondrial lipoamide dehydrogenase 1	10.825	10.8499	10.8652	10.2228	10.9096	10.9239	10.6767	10.6607	10.8038	10.7534	10.6749	10.7975	10.8074	10.8483	10.7519	10.9269	10.614	10.881	10.7759	10.6077	10.6737
252166_at	AT3G50500	SNF1-related protein kinase 2.2	10.8245	11.0249	11.0807	10.9741	11.1337	11.3563	10.9224	11.0735	11.2164	11.1362	11.2551	11.1625	10.8494	10.9791	11.0124	10.9392	10.993	11.0776	10.8368	11.0986	11.0402
263585_at	AT2G25210	Ribosomal protein L39 family protein	10.8244	10.8368	10.6415	10.8441	10.9631	10.9592	10.683	10.8692	10.8077	10.4496	10.5806	10.7249	10.7195	10.7823	10.7594	10.8096	11.0508	10.4592	10.684	11.0687	10.8201
258641_at	AT3G08030	Protein of unknown function, DUF642	10.8235	10.5208	10.8528	11.0344	9.41149	9.37194	10.5793	10.8391	10.43	10.9894	10.9983	11.012	10.9679	10.6179	10.8008	10.758	10.581	10.7443	10.9558	10.6576	10.9512
259570_at	AT1G20440	cold-regulated 47	10.8229	11.3802	11.1588	8.83673	10.9051	11.2822	10.6906	10.6887	10.6171	10.7124	10.7431	10.4683	11.0203	11.0769	10.9734	10.8223	11.0313	10.8802	11.0458	11.5642	10.9269
251536_at	AT3G58610	ketol-acid reductoisomerase	10.82	10.8959	10.7674	10.8825	11.2714	11.2749	10.9779	10.9045	10.8339	10.7959	10.7919	10.568	10.7665	10.8636	10.6227	10.9568	10.7359	10.7804	10.997	10.5585	10.5797
246673_at	AT5G30510	ribosomal protein S1	10.8194	10.6737	10.4542	10.0633	10.8488	10.84	10.7572	10.66	10.5659	10.4847	10.4313	10.4803	10.8814	10.6411	10.6267	10.8513	10.5262	10.5811	10.7102	10.5664	10.66
251625_at	AT3G57260	beta-1,3-glucanase 2	10.8188	10.9285	11.6054	13.0192	11.1255	10.2213	11.96	11.3437	11.0813	12.4307	11.6084	10.9306	10.8952	11.0923	11.399	10.7698	11.177	11.2563	11.5133	11.0288	11.1361
258849_at	AT3G03250	UDP-GLUCOSE PYROPHOSPHORYLASE 1	10.8187	10.8234	11.0146	10.5248	10.3486	10.063	10.6241	10.9605	10.7909	11.1137	11.5071	11.4574	10.7785	10.8983	10.8129	10.7512	10.7753	10.7899	10.9104	10.7977	10.7317
251449_at	AT3G59920	RAB GDP dissociation inhibitor 2	10.8171	11.0767	11.1309	10.9407	10.9772	11.1398	11.0253	11.103	11.1399	11.2871	11.324	11.2999	10.9714	11.0502	11.0767	10.8915	11.0764	11.0634	11.0757	10.9972	11.2791
247810_at	AT5G58290	regulatory particle triple-A ATPase 3	10.8141	11.1539	11.1086	11.1156	11.1942	11.2175	10.9219	10.9174	10.9298	11.0051	11.1211	11.0584	10.8754	11.0534	10.9537	10.9295	10.9689	11.1538	11.028	10.961	11.1526
255433_at	AT4G03210	xyloglucan endotransglucosylase/hydrolase 9	10.8138	10.7801	10.9793	9.9832	8.91297	7.78195	10.3238	10.4751	10.7814	10.4267	10.9666	11.0945	10.8338	10.777	10.9778	10.9456	11.0506	11.0997	10.6261	10.9494	11.2609
264607_at	AT1G04690	potassium channel beta subunit 1	10.8132	10.9592	11.0769	11.1832	11.0595	10.917	11.0254	10.9408	11.0076	11.0099	11.1105	11.0984	10.8402	10.8316	10.9333	10.7782	10.8263	11.0882	11.0146	10.9916	11.1224
264152_at	AT1G02140	mago nashi family protein	10.8122	11.0004	11.0751	11.0202	10.9966	11.0642	10.9499	11.0464	11.0468	10.8833	10.9234	10.995	10.8073	11.0091	11.0075	10.7899	11.0348	10.9442	10.8796	11.0164	11.044
254722_at	AT4G13530	unknown protein; BEST Arabidopsis thaliana protein match is: unknown protein (TAIR:AT4G10080.1); Has 30201 Blast hits to 17322 proteins in 780 species: Archae - 12; Bacteria - 1396; Metazoa - 17338; Fungi - 3422; Plants - 5037; Viruses - 0; Other Eukaryotes - 2996 (source: NCBI BLink).	10.81	10.8867	10.9164	10.8895	11.0125	11.2423	10.8739	10.9753	10.9273	10.9111	10.7604	10.771	10.8099	10.8383	10.9518	10.8162	11.0153	10.9977	10.874	11.0697	10.9875
255657_at	AT4G00810	60S acidic ribosomal protein family	10.8063	10.6915	10.6058	10.8456	10.775	10.793	10.6557	10.6925	10.7703	10.5072	10.4952	10.7525	10.6421	10.6925	10.5767	10.7298	10.8659	10.5998	10.5852	10.7217	10.6266
251403_at	AT3G60300	RWD domain-containing protein	10.8049	11.052	11.1547	11.0502	11.2128	11.2788	10.7006	10.9587	11.2296	10.7438	10.6964	10.8176	10.9883	11.082	11.3219	10.9266	11.0938	11.1151	10.9707	11.1973	11.2265
248884_at	AT5G46030	unknown protein; CONTAINS InterPro DOMAIN/s: Protein of unknown function DUF701, zinc-binding putative (InterPro:IPR007808); Has 30201 Blast hits to 17322 proteins in 780 species: Archae - 12; Bacteria - 1396; Metazoa - 17338; Fungi - 3422; Plants - 5037; Viruses - 0; Other Eukaryotes - 2996 (source: NCBI BLink).	10.8039	10.6095	10.5935	11.1547	10.8069	10.8481	10.8445	10.8342	10.8268	10.7359	10.4733	10.7336	10.6418	10.5897	10.7368	10.6388	10.8242	10.6187	10.7312	10.8851	10.6887
256267_at	AT3G12260	LYR family of Fe/S cluster biogenesis protein	10.8021	10.9718	10.9729	10.6018	10.7862	10.736	10.7762	10.8626	10.8399	10.9169	10.9811	10.8871	10.565	10.8446	10.7408	10.8052	10.746	10.8093	10.7173	10.7377	10.8052
266583_at	AT2G46220	Uncharacterized conserved protein (DUF2358)	10.802	10.6659	10.6478	10.2866	11.3983	11.6599	10.6615	10.5132	10.8819	10.4013	10.0688	10.1198	10.7508	10.692	10.7415	10.8539	10.6732	10.5021	10.5877	10.6501	10.5422
253952_at	AT4G26840	small ubiquitin-like modifier 1	10.7997	11.0097	10.8201	11.2373	10.8532	10.6776	11.0552	11.0501	10.9164	10.9488	10.9611	10.8165	10.6672	11.0481	10.7508	10.8557	10.9991	10.6979	11.0186	10.951	10.9336
260530_at	AT2G47320	Cyclophilin-like peptidyl-prolyl cis-trans isomerase family protein	10.7982	10.9218	10.8752	10.7759	10.6698	10.3295	10.7336	10.9067	10.6779	10.8387	11.1015	11.0301	10.6995	10.8699	10.7774	10.708	10.9363	10.7906	10.8893	10.9793	10.9698
251118_at	AT3G63410	S-adenosyl-L-methionine-dependent methyltransferases superfamily protein	10.798	10.7583	10.6032	10.2067	10.6753	10.9228	10.6355	10.4982	10.6771	10.3444	10.4231	10.4473	10.5871	10.7604	10.4366	10.9284	10.6891	10.3525	10.5871	10.4958	10.3941
254815_at	AT4G12420	Cupredoxin superfamily protein	10.7958	10.3465	10.6012	9.90911	9.47599	8.93257	10.1254	10.3286	10.1261	10.5668	10.7237	10.828	10.8953	10.4075	10.6157	10.8015	10.3767	10.7283	10.7255	10.322	11.0399
246917_at	AT5G25280	serine-rich protein-related	10.7945	11.0021	10.956	10.591	11.2398	11.432	10.7122	10.7535	11.0953	10.6627	10.6021	10.6515	10.4123	10.7945	10.9117	10.9094	10.9911	10.8135	10.6993	10.796	10.7444
251883_at	AT3G54210	Ribosomal protein L17 family protein	10.7891	10.6304	10.4884	9.71321	10.7139	10.7999	10.4508	10.4458	10.51	10.235	10.0738	10.3454	10.7343	10.7499	10.5789	10.8477	10.8996	10.534	10.4094	10.5297	10.3962
256184_at	AT1G51650	ATP synthase epsilon chain, mitochondrial	10.7873	10.7143	10.5878	10.9046	10.6429	10.5103	10.6561	10.5442	10.6462	10.5555	10.5734	10.5145	10.5869	10.6129	10.5588	10.5869	10.8585	10.1822	10.7675	10.7162	10.4297
256145_at	AT1G48750	Bifunctional inhibitor/lipid-transfer protein/seed storage 2S albumin superfamily protein	10.7852	10.9397	10.5061	11.295	9.50851	9.57913	10.9715	10.6403	10.8762	10.768	10.4674	10.5884	10.4025	10.9838	10.4988	10.8109	10.9038	10.3075	10.5703	10.9231	10.5708
246512_at	AT5G15630	COBRA-like extracellular glycosyl-phosphatidyl inositol-anchored protein family	10.7837	10.881	11.1732	9.45039	9.26373	8.86096	10.3867	11.0266	10.8708	11.1077	11.2387	11.4582	11.0819	10.8917	11.1249	10.8267	11.0069	11.1321	10.3753	10.8231	10.9734
263498_at	AT2G42610	Protein of unknown function (DUF640)	10.7833	10.9859	10.8658	11.4406	11.8027	11.8853	10.8152	10.9145	10.9758	10.8362	11.0327	10.9782	10.6396	10.7651	10.5962	10.8281	10.9598	10.779	10.6423	10.8065	10.8361
255149_at	AT4G08150	KNOTTED-like from Arabidopsis thaliana	10.7819	11.0824	11.1125	10.7012	10.7128	10.6749	10.7434	10.9012	10.7636	10.8875	10.9827	10.9378	10.8623	10.8546	10.9701	10.9364	10.9128	11.2179	10.8931	10.8931	11.1645
262709_at	AT1G16240	syntaxin of plants 51	10.7818	11.0722	10.9526	10.7053	10.9918	10.8586	10.6699	10.9143	10.8312	10.7325	10.8797	10.857	10.6884	11.023	10.9391	10.767	10.944	11.1028	10.686	10.8586	10.9484
263799_at	AT2G24550	unknown protein; BEST Arabidopsis thaliana protein match is: unknown protein (TAIR:AT4G31510.1); Has 219 Blast hits to 219 proteins in 33 species: Archae - 0; Bacteria - 0; Metazoa - 16; Fungi - 2; Plants - 184; Viruses - 0; Other Eukaryotes - 17 (source: NCBI BLink).	10.7808	10.534	10.6711	10.4079	10.4693	10.2697	10.4756	10.6537	10.8158	10.5666	10.6519	10.6177	10.4932	10.4194	10.7452	10.7034	10.6495	10.6704	10.4976	10.564	10.599
264875_at	AT2G17390	ankyrin repeat-containing 2B	10.7727	10.9582	10.8016	10.6848	10.7527	10.6733	10.7156	10.8727	10.8264	10.7245	10.81	10.8055	10.7699	11.0126	10.8601	10.8124	10.9224	10.9403	10.6048	10.8296	10.9636
251073_at	AT5G01750	Protein of unknown function (DUF567)	10.7715	10.8619	10.7029	10.876	10.7613	10.7587	10.8108	10.7844	10.5678	10.7587	10.7937	10.6276	10.7089	10.7587	10.779	10.8401	10.6573	10.7516	10.8467	10.8357	10.7675
255773_at	AT1G18590	sulfotransferase 17	10.7712	10.0774	10.1229	10.178	10.5932	10.7625	10.8466	10.4587	10.3532	10.4519	10.5038	10.3829	10.9584	10.2959	10.3434	10.9329	10.3107	10.0103	10.8004	10.3783	10.2394
263703_at	AT1G31170	sulfiredoxin	10.77	10.7619	10.6326	10.7982	10.7683	10.8491	10.8522	10.6738	10.8768	10.8727	10.4634	10.7862	10.7002	10.7405	10.7915	10.8067	10.8893	10.4201	10.7422	10.9939	10.7969
259131_at	AT3G02180	SPIRAL1-like3	10.7683	11.0798	11.0672	10.2617	10.4477	10.3901	10.556	10.6941	10.7719	10.7125	10.892	11.057	10.836	10.9888	11.0431	10.89	11.2401	10.9691	10.7192	10.9954	11.1148
247465_at	AT5G62190	DEAD box RNA helicase (PRH75)	10.7606	10.9554	11.0028	11.5293	11.5784	11.8837	11.2499	11.0738	11.3256	10.9741	10.8912	10.8064	10.9717	10.8835	11.0873	10.9567	10.9119	10.9911	11.081	11.0453	11.1034
256828_at	AT3G22968;AT3G22970	[AT3G22968, conserved peptide upstream open reading frame 59];[AT3G22970, Protein of unknown function (DUF506) ]	10.7598	10.5907	10.3134	11.0905	11.4811	11.7573	10.7936	10.5563	10.8903	10.637	10.1207	10.6037	10.8003	10.4508	10.8083	10.8391	10.6271	10.4944	10.8203	10.6814	10.6756
259627_at	AT1G42960	expressed protein localized to the inner membrane of the chloroplast.	10.7592	10.7523	10.8094	10.3114	10.7238	10.6992	10.7034	10.7392	10.6126	10.7294	10.6265	10.7177	10.6697	10.8265	10.7012	10.7522	10.8973	10.7034	10.6186	10.6925	10.6957
253230_at	AT4G34700	LYR family of Fe/S cluster biogenesis protein	10.7584	10.7171	10.5991	10.597	10.5973	10.4985	10.4876	10.6438	10.6208	10.7113	10.6658	10.651	10.7503	10.6126	10.7067	10.756	10.7031	10.5685	10.5823	10.5923	10.5888
250190_at	AT5G14320	Ribosomal protein S13/S18 family	10.7583	10.4697	10.5248	9.74929	10.6153	10.6707	10.576	10.3686	10.5137	9.96821	9.96659	10.1006	10.4952	10.6448	10.4553	10.7927	10.5666	10.3419	10.5225	10.4142	10.3234
254157_at	AT4G24220	NAD(P)-binding Rossmann-fold superfamily protein	10.7576	11.1586	11.2047	10.4062	11.1228	11.0305	10.804	10.8837	11.008	10.6237	10.875	10.8522	10.7854	10.9988	10.9636	10.7703	11.0235	11.1153	10.7462	11.0124	10.9474
249025_at	AT5G44720	Molybdenum cofactor sulfurase family protein	10.7552	10.4377	10.2867	10.289	10.2398	10.3626	10.7329	10.508	10.4715	10.4739	10.3606	10.4393	10.8881	10.4707	10.414	10.6983	10.6659	10.4021	10.5956	10.4615	10.4024
263318_at	AT2G24762	glutamine dumper 4	10.7545	10.7356	10.3839	10.3477	9.98488	10.0702	10.5624	10.4752	10.6998	10.3885	10.1323	10.2601	10.6135	10.6216	10.5272	11.0152	10.803	10.515	10.3272	10.4806	10.4401
251094_at	AT5G01350	unknown protein; FUNCTIONS IN: molecular_function unknown; INVOLVED IN: biological_process unknown; LOCATED IN: endomembrane system; EXPRESSED IN: 24 plant structures; EXPRESSED DURING: 15 growth stages; Has 30201 Blast hits to 17322 proteins in 780 species: Archae - 12; Bacteria - 1396; Metazoa - 17338; Fungi - 3422; Plants - 5037; Viruses - 0; Other Eukaryotes - 2996 (source: NCBI BLink).	10.7539	10.9476	10.6759	11.1258	10.7578	10.9693	10.8324	10.9822	11.0583	10.8043	10.4434	10.8599	10.6927	10.8045	11.0117	10.6581	11.11	10.6089	10.4916	11.1329	10.9455
251038_at	AT5G02240	NAD(P)-binding Rossmann-fold superfamily protein	10.7527	10.5685	10.4349	10.7778	10.9978	10.7903	10.7611	10.5578	10.5013	10.5832	10.2804	10.4097	10.7104	10.4972	10.4751	10.7534	10.4518	10.4569	10.6081	10.6273	10.4364
260651_at	AT1G32460	unknown protein; Has 19 Blast hits to 19 proteins in 8 species: Archae - 0; Bacteria - 0; Metazoa - 0; Fungi - 0; Plants - 19; Viruses - 0; Other Eukaryotes - 0 (source: NCBI BLink).	10.7511	11.1201	10.9868	10.6764	10.6456	10.6298	10.7267	10.9557	10.6237	10.3976	10.8291	10.5231	10.5442	11.0923	10.7592	10.6766	11.1574	10.794	10.7474	10.952	10.8377
266206_at	AT2G27730	copper ion binding	10.751	10.7498	10.7256	10.8205	10.7586	10.6935	10.7554	10.7495	10.8834	10.951	10.9783	10.8947	10.7176	10.7455	10.6136	10.7375	10.8392	10.6544	10.7742	10.8713	10.677
246621_at	AT5G36230	ARM repeat superfamily protein	10.7507	10.8136	10.7302	10.7855	10.7534	10.8011	10.7655	10.8008	10.9722	10.7186	10.6978	10.8554	10.7049	10.7243	10.797	10.7823	10.7725	10.7274	10.7344	10.7436	10.8526
266552_at	AT2G46330	arabinogalactan protein 16	10.7501	10.7534	10.7011	10.5817	10.5738	10.0541	10.6608	10.5979	10.7298	10.8138	10.9888	10.6892	10.5966	10.9126	10.5573	10.7214	10.8688	10.6204	10.6458	10.6981	10.4448
265818_at	AT2G18040	peptidylprolyl cis/trans isomerase, NIMA-interacting 1	10.7471	10.5745	10.6173	10.8516	10.7244	10.7573	10.7014	10.8354	10.7116	10.6672	10.7022	10.6389	10.5361	10.3803	10.6151	10.6362	10.5531	10.4106	10.6389	10.7287	10.6237
263665_at	AT1G04480	Ribosomal protein L14p/L23e family protein	10.7427	10.7629	10.7539	11.1017	10.8962	10.7088	10.828	10.8679	10.8305	10.7173	10.8188	10.7864	10.6741	10.7939	10.6495	10.7519	10.8869	10.7626	10.807	10.8321	10.8608
262824_at	AT1G11650	RNA-binding (RRM/RBD/RNP motifs) family protein	10.7403	10.9232	10.9656	10.8116	11.0897	11.0713	10.8802	10.8259	10.925	10.8762	10.9341	10.7561	10.7319	10.9183	10.8303	10.7204	10.7383	10.8844	10.818	10.7952	10.6783
260387_at	AT1G74100	sulfotransferase 16	10.7336	10.4059	10.3623	10.503	10.4634	10.2449	11.1675	10.6174	10.4522	10.5988	10.9313	10.2562	10.8209	10.6806	10.1041	10.7572	10.2461	10.3949	11.0112	10.5459	9.94214
250206_at	AT5G14040	phosphate transporter 3;1	10.7325	10.7379	10.8458	10.6096	10.8282	10.7901	10.8766	10.798	10.7647	10.8766	10.9969	10.836	10.761	10.7647	10.5408	10.7647	10.6309	10.6633	10.8994	10.5342	10.6214
255902_at	AT1G17880	basic transcription factor 3	10.7323	10.673	10.7137	11.0031	11.0383	11.3385	10.8459	10.7914	11.099	10.7914	10.7094	10.7785	10.7914	10.7433	10.7416	10.7032	10.8725	10.7137	10.6512	10.8775	10.736
248267_at	AT5G53460	NADH-dependent glutamate synthase 1	10.7306	10.4926	10.4746	10.4962	10.8368	11.2815	10.7364	10.5697	10.4498	10.6105	10.4041	10.2886	10.9841	10.5932	10.443	10.8749	10.2582	10.6101	10.9634	10.4537	10.4814
253336_at	AT4G33250	eukaryotic translation initiation factor 3K	10.7301	10.8631	11.012	10.7398	11.2171	11.2854	10.6834	10.7625	10.8501	10.5586	10.6014	10.5771	10.553	10.8603	10.8703	10.6394	10.8503	10.9192	10.6714	10.7781	10.7895
253088_at	AT4G36220	ferulic acid 5-hydroxylase 1	10.7279	11.0444	10.7968	9.99614	9.42847	9.54856	10.3352	10.4343	10.4933	10.3866	10.5232	10.5153	10.7324	10.8973	10.8198	11.06	10.9188	10.8258	10.0881	10.2038	10.261
263236_at	AT1G10470	response regulator 4	10.7239	10.474	10.5512	11.2566	10.7185	10.7827	10.7859	10.6798	10.5988	10.4514	10.3595	10.514	10.6426	10.592	10.6981	10.7479	10.7911	10.5102	10.684	10.5342	10.7657
266312_at	AT2G27020	20S proteasome alpha subunit G1	10.7234	10.7601	10.6664	10.6033	10.479	10.2969	10.5112	10.6029	10.478	10.712	10.8408	10.8888	10.6469	10.5271	10.5462	10.5873	10.5307	10.6033	10.8132	10.5453	10.5593
264097_s_at	AT1G16700;AT1G79010	[AT1G16700, Alpha-helical ferredoxin];[AT1G79010, Alpha-helical ferredoxin]	10.7204	10.8268	10.8167	10.5126	10.6824	10.8442	10.5989	10.6134	10.8367	10.663	10.5641	10.9336	10.8049	10.9191	10.829	10.6452	10.984	10.7417	10.5166	10.8892	10.8661
261826_at	AT1G11580	methylesterase PCR A	10.718	10.3174	10.3395	11.763	10.9836	10.8767	11.5465	10.6611	10.682	11.0408	10.6101	10.4007	10.6877	10.1781	10.0482	10.6996	9.97094	10.1588	11.0276	10.0977	10.1447
253868_at	AT4G27500	proton pump interactor 1	10.7177	10.7855	10.6697	11.0054	10.9775	11.0598	10.8612	10.9428	10.8187	10.885	10.9068	10.8613	10.8621	10.8603	10.8361	10.7902	10.9441	10.7271	10.8976	10.954	10.8609
262712_at	AT1G16460	rhodanese homologue 2	10.7164	10.6623	10.7044	10.5259	10.8207	10.9019	10.7452	10.7407	10.8787	10.5609	10.6389	10.5855	10.6611	10.6487	10.6615	10.7092	10.5581	10.5156	10.7295	10.6229	10.465
263844_at	AT2G36930	zinc finger (C2H2 type) family protein	10.7129	10.9121	10.8418	11.2559	11.625	11.8034	10.9492	10.8803	11.1222	10.6507	10.4483	10.5067	10.5992	10.9352	10.8317	10.666	10.8827	10.8418	10.7986	10.936	10.8604
252713_at	AT3G43810	calmodulin 7	10.7128	10.7609	10.8565	10.4594	10.2683	10.0618	10.6518	10.6837	10.7205	10.7571	10.9728	11.1497	10.6504	10.8415	10.7128	10.7148	10.7846	10.6015	10.6019	10.8825	10.8081
250923_at	AT5G03455	Rhodanese/Cell cycle control phosphatase superfamily protein	10.7115	10.984	10.7652	10.8853	10.6157	10.5247	10.5248	10.5362	10.4739	10.5981	10.5704	10.5392	10.5344	10.7921	10.792	10.7167	10.8186	10.613	10.771	10.7174	10.6174
258821_at	AT3G07230	wound-responsive protein-related	10.7111	10.6998	10.4915	11.0595	10.9046	10.9454	10.7843	10.8477	10.9321	10.96	10.6458	10.9322	10.8284	10.6099	10.7278	10.8014	11.006	10.5444	10.8383	11.0082	10.8333
252206_at	AT3G50360	centrin2	10.7099	10.2876	10.0666	11.1523	10.5454	10.5524	10.7751	10.6791	10.6054	10.8285	10.6853	10.8804	10.5851	10.1557	10.5023	10.5929	10.5077	10.2182	10.5148	10.7233	10.5949
246089_at	AT5G20570	RING-box 1	10.7004	10.9591	10.8733	10.6731	10.7795	10.7883	10.528	10.7533	10.7102	10.6371	10.7065	10.7073	10.5493	10.8442	10.8273	10.6851	11.014	10.8704	10.3503	10.7917	10.7607
258851_at	AT3G03190	glutathione S-transferase F11	10.6977	10.2241	10.3356	10.0992	10.4599	10.4832	10.9109	10.5243	10.2706	10.3347	10.3172	10.3168	10.8674	10.4772	10.4555	10.9332	10.4831	10.3703	10.6627	10.3263	10.3107
261309_at	AT1G48598;AT1G48600	[AT1G48598, conserved peptide upstream open reading frame 31];[AT1G48600, S-adenosyl-L-methionine-dependent methyltransferases superfamily protein]	10.6954	10.3362	10.2886	10.4487	10.0837	10.1525	10.4742	10.4876	10.3552	10.6008	10.3143	10.6211	10.9174	10.201	10.5049	10.8159	10.4036	10.4181	10.7283	10.5316	10.7016
261119_at	AT1G75350	Ribosomal protein L31	10.6937	10.4025	10.1228	9.94769	10.6693	10.5928	10.4418	10.3499	10.3903	10.1086	9.97935	10.1927	10.6732	10.4025	10.4052	10.7857	10.6446	10.4772	10.4511	10.3649	10.5314
246294_at	AT3G56910	plastid-specific 50S ribosomal protein 5	10.6934	10.4847	10.4857	9.71549	10.5376	10.5144	10.4895	10.3616	10.4895	10.0873	10.0789	10.067	10.6568	10.8107	10.4895	10.6555	10.8953	10.3179	10.5082	10.4895	10.3817
249442_at	AT5G39590	TLD-domain containing nucleolar protein	10.6925	10.9798	10.8883	10.7298	11.2175	11.3609	10.6905	10.8921	10.8808	10.5887	10.7124	10.7955	10.6851	10.9059	10.938	10.6287	10.9116	11.0235	10.6439	10.9312	11.0367
249385_at	AT5G39950	thioredoxin 2	10.6924	10.7614	10.713	10.9284	10.9048	10.7242	10.7067	10.7529	10.6685	10.8097	10.5687	10.5879	10.5682	10.7636	10.6537	10.6047	10.7067	10.6513	10.6044	10.8249	10.6231
247316_at	AT5G64030	S-adenosyl-L-methionine-dependent methyltransferases superfamily protein	10.692	10.6605	10.82	10.3366	10.2579	10.2666	10.6308	10.8274	10.8786	11.2498	11.3062	11.6305	11.0377	10.646	10.9223	10.7607	10.831	10.965	10.7459	10.9035	10.9091
264928_at	AT1G60710	NAD(P)-linked oxidoreductase superfamily protein	10.6918	10.7259	10.959	10.4268	9.59086	9.87588	10.3285	10.5701	10.5104	10.5596	10.5132	10.4848	10.6257	10.6799	10.7177	10.6169	10.8085	10.7359	10.4205	10.5342	10.583
262374_s_at	AT1G72910;AT1G72930	[AT1G72910, Toll-Interleukin-Resistance (TIR) domain-containing protein];[AT1G72930, toll/interleukin-1 receptor-like]	10.6908	10.5332	10.6047	10.8472	10.8582	10.8512	10.8992	11.013	10.7325	10.7502	10.6801	10.2341	10.4619	10.5254	10.6962	10.6835	10.5553	10.4076	10.4617	10.7843	10.2492
254890_at	AT4G11600	glutathione peroxidase 6	10.6896	10.6788	10.6923	10.903	10.9494	11.1971	10.8237	10.6892	10.9347	10.8682	10.6663	10.7446	10.7334	10.5989	10.5936	10.7279	10.6471	10.5298	10.7544	10.9347	10.6721
258908_at	AT3G06350	dehydroquinate dehydratase, putative / shikimate dehydrogenase, putative	10.6889	10.7363	10.8643	10.2498	10.4153	10.373	10.4769	10.65	10.6689	10.7395	10.9546	10.8811	10.7777	10.7864	10.7982	10.7356	10.6477	10.8754	10.5724	10.6321	10.7682
245957_at	AT5G19590	Protein of unknown function, DUF538	10.6888	10.7312	10.7455	10.4553	10.3995	10.6242	10.5931	10.5376	10.6957	10.6383	10.5617	10.693	10.5173	10.7067	10.7076	10.6267	10.8302	10.3059	10.5165	10.7576	10.625
255104_at	AT4G08685	Pollen Ole e 1 allergen and extensin family protein	10.6877	11.0387	10.9393	9.97837	9.40002	8.50457	10.3232	10.614	10.3408	10.6872	10.7849	10.9114	10.6607	10.7656	10.7364	10.692	10.8408	10.9149	10.7618	10.7683	11.0789
262932_at	AT1G65820	microsomal glutathione s-transferase, putative	10.6876	10.8517	10.7478	11.0229	10.7244	10.6605	10.7647	10.7284	10.684	10.8622	10.9472	10.7434	10.6114	10.633	10.6579	10.6938	10.7009	10.6985	10.8769	10.8487	10.7374
252845_at	AT3G42050	vacuolar ATP synthase subunit H family protein	10.6872	10.7978	10.8175	10.5022	10.772	10.8514	10.5967	10.7342	10.8371	10.8673	10.9082	10.8639	10.6629	10.6819	10.6569	10.7106	10.7256	10.777	10.7207	10.6584	10.8126
264394_at	AT1G11860	Glycine cleavage T-protein family	10.6859	10.5865	10.6978	9.03264	10.2291	10.3276	10.5342	10.0965	10.5445	10.1928	10.2293	10.2912	10.6571	10.6814	10.5605	10.7318	10.5757	10.4531	10.3501	10.3632	10.3555
265101_at	AT1G30880	unknown protein; Has 24 Blast hits to 24 proteins in 8 species: Archae - 0; Bacteria - 0; Metazoa - 2; Fungi - 0; Plants - 22; Viruses - 0; Other Eukaryotes - 0 (source: NCBI BLink).	10.6816	10.6228	10.8408	11.1948	11.2977	11.7155	10.8038	10.7964	11.045	10.6311	10.3128	10.6802	10.6974	10.9069	10.958	10.5132	11.1892	10.5724	10.6446	11.2069	10.8408
256263_at	AT3G12290	Amino acid dehydrogenase family protein	10.6797	10.7938	10.7301	10.4745	10.6645	10.6982	10.4644	10.6105	10.6284	10.6276	10.7315	10.7028	10.646	10.7841	10.6793	10.8293	10.9262	10.7515	10.4036	10.7308	10.9113
249112_at	AT5G43780	Pseudouridine synthase/archaeosine transglycosylase-like family protein	10.6792	10.9843	10.8433	10.0253	9.97746	9.95871	10.8521	10.5292	10.6643	10.6219	10.4366	10.4151	10.8315	10.7921	10.7287	10.7636	10.8237	10.7928	10.6933	10.6971	10.5365
248566_s_at	AT5G49740;AT5G49730	[AT5G49740, ferric reduction oxidase 7];[AT5G49730, ferric reduction oxidase 6]	10.676	10.7638	10.9281	8.40462	10.78	10.9893	10.7922	10.7524	10.9476	10.608	10.4392	10.6786	10.7754	10.9433	11.0071	10.8511	10.7878	11.0329	10.8013	10.7297	10.8857
252606_at	AT3G45010	serine carboxypeptidase-like 48	10.6749	10.6976	10.8026	10.6214	9.94917	10.1499	10.588	10.7344	10.8365	11.3089	11.414	11.5556	10.8887	10.797	10.8627	10.5934	10.6615	10.8628	10.6644	10.7223	10.7836
256848_at	AT3G27960	Tetratricopeptide repeat (TPR)-like superfamily protein	10.6743	10.7849	10.8763	9.59791	9.95821	9.49554	10.3412	11.1084	10.773	11.1027	11.4508	11.4123	11.0067	10.8954	11.0732	10.8342	11.0047	11.0194	10.5238	10.8342	10.8292
247566_at	AT5G61170	Ribosomal protein S19e family protein	10.6705	10.6122	10.5844	10.7032	10.8451	10.713	10.734	10.6226	10.7389	10.4474	10.5948	10.4265	10.5267	10.4561	10.3413	10.5611	10.5715	10.3658	10.6353	10.3939	10.5042
247777_at	AT5G58740	HSP20-like chaperones superfamily protein	10.6703	10.7332	10.7272	10.9298	10.642	10.6798	10.6896	10.6368	10.7802	10.8223	10.6347	10.7449	10.6243	10.6873	10.7036	10.6082	10.6531	10.6956	10.7556	10.6716	10.6178
265446_at	AT2G37110	PLAC8 family protein	10.6698	10.945	11.0265	10.9181	10.8862	10.6937	10.7357	10.6269	10.5625	10.7503	10.8759	10.5613	10.4808	10.8632	10.5909	10.5765	10.7901	10.6675	10.7321	10.7638	10.5557
265058_s_at	AT1G52040;AT1G52030	[AT1G52040, myrosinase-binding protein 1];[AT1G52030, myrosinase-binding protein 2]	10.6668	9.16234	8.50836	11.56	10.6749	9.77176	10.5244	9.07137	10.0989	11.1667	9.08056	9.30354	9.61541	8.23678	8.59944	9.71379	8.12204	7.75596	11.1629	9.11808	9.47973
248155_at	AT5G54390	HAL2-like	10.6667	10.3895	10.0071	10.886	11.0395	11.3032	10.6298	10.3959	10.4925	10.3921	10.1291	10.1318	10.7007	10.1272	10.3206	10.7939	10.3215	10.4439	10.5853	10.2732	10.3814
258225_at	AT3G15630	unknown protein; FUNCTIONS IN: molecular_function unknown; INVOLVED IN: biological_process unknown; LOCATED IN: chloroplast; EXPRESSED IN: 24 plant structures; EXPRESSED DURING: 15 growth stages; BEST Arabidopsis thaliana protein match is: unknown protein (TAIR:AT1G52720.1); Has 61 Blast hits to 61 proteins in 13 species: Archae - 0; Bacteria - 0; Metazoa - 0; Fungi - 0; Plants - 61; Viruses - 0;…	10.6666	10.9448	10.6723	8.68293	10.0364	10.1455	9.52438	10.3539	10.4062	9.55528	9.76925	10.0035	10.2337	10.8672	10.8881	10.5575	11.0274	10.422	9.69665	10.3733	10.4844
253457_at	AT4G32060	calcium-binding EF hand family protein	10.665	10.4566	10.5187	10.454	10.4701	10.4525	10.6967	10.6033	10.4326	10.6486	10.6451	10.52	10.6505	10.734	10.4108	10.5096	10.5165	10.5106	10.7011	10.6208	10.5554
248797_at	AT5G47210	Hyaluronan / mRNA binding family	10.6644	10.582	10.4727	10.9275	10.8665	10.8603	10.8393	10.7701	10.67	10.6367	10.6898	10.5737	10.7342	10.6056	10.5373	10.6647	10.4863	10.3712	10.6753	10.6416	10.7021
262592_at	AT1G15400	unknown protein; FUNCTIONS IN: molecular_function unknown; INVOLVED IN: biological_process unknown; LOCATED IN: plasma membrane; EXPRESSED IN: 23 plant structures; EXPRESSED DURING: 13 growth stages; BEST Arabidopsis thaliana protein match is: unknown protein (TAIR:AT1G80180.1); Has 82 Blast hits to 82 proteins in 16 species: Archae - 0; Bacteria - 4; Metazoa - 0; Fungi - 0; Plants - 75; Viruses …	10.6627	10.9803	10.9734	11.3038	11.3223	11.4398	10.8436	10.8856	10.8805	10.5074	10.307	10.5157	10.5819	11.0055	11.0324	10.5697	11.1519	10.8623	10.7756	11.0022	10.8805
266701_at	AT2G19760	profilin 1	10.661	10.658	10.5859	10.4543	10.3278	10.287	10.3679	10.5187	10.5083	10.1876	10.4767	10.5105	10.5707	10.8044	10.7676	10.4737	11.0764	10.4794	10.3195	10.7847	10.5386
259426_at	AT1G01470	Late embryogenesis abundant protein	10.6603	11.093	10.991	9.88301	9.75217	9.82883	10.4724	10.3706	10.2613	10.4185	10.6334	10.3241	10.7968	10.8777	10.5146	10.4753	10.6082	10.6422	10.5146	11.0867	10.4253
254399_at	AT4G21110	G10 family protein	10.6587	10.9368	10.8407	11.0824	10.9584	10.8861	10.8212	10.8599	10.9018	10.6793	10.688	10.7121	10.5591	10.9698	10.7916	10.7226	10.9079	10.9302	10.801	10.8994	10.7277
256439_at	AT3G10920	manganese superoxide dismutase 1	10.6587	10.6041	10.5097	10.5326	10.7305	10.6256	10.5212	10.526	10.6925	10.4766	10.6341	10.5667	10.4674	10.4475	10.4526	10.5355	10.4158	10.4205	10.5726	10.4216	10.4263
245238_at	AT4G25570	Cytochrome b561/ferric reductase transmembrane protein family	10.6586	10.9541	11.0559	9.87634	10.4589	10.6256	10.4782	10.5411	10.828	10.5013	10.6328	10.6584	10.6927	10.9222	10.9946	10.704	10.9444	10.9246	10.5492	10.72	10.8366
249178_at	AT5G42890	sterol carrier protein 2	10.6567	10.8354	10.691	10.5524	10.5631	10.5876	10.3596	10.7634	10.8122	10.7911	10.7753	11.0109	10.6176	10.7742	10.7841	10.6945	11.0538	10.7362	10.5113	11.057	11.0193
256342_at	AT1G72020	unknown protein; Has 52 Blast hits to 52 proteins in 18 species: Archae - 0; Bacteria - 0; Metazoa - 0; Fungi - 0; Plants - 52; Viruses - 0; Other Eukaryotes - 0 (source: NCBI BLink).	10.6563	10.8334	10.9438	10.6508	10.694	10.8653	10.7324	10.7392	10.827	10.6411	10.7827	10.7744	10.5714	10.8863	10.8294	10.7784	11.0469	10.6796	10.6861	10.9873	10.9096
246596_at	AT5G14740	carbonic anhydrase 2	10.6542	10.2482	10.6982	3.46161	10.6361	11.0061	9.96516	9.40743	10.0218	9.13632	8.77694	9.34408	10.4429	10.3363	10.6768	10.79	10.5056	10.8034	9.97803	9.94688	10.1227
262806_at	AT1G20950	Phosphofructokinase family protein	10.6539	10.9071	10.8964	10.2897	10.3734	10.0805	10.4971	10.7645	10.6713	10.7452	10.9796	10.8847	10.7344	10.8541	10.8014	10.7344	10.666	10.9449	10.8	10.591	10.8659
250618_at	AT5G07220	BCL-2-associated athanogene 3	10.6518	10.9767	11.1525	10.5266	10.136	10.1054	10.5899	10.9998	10.9756	10.6949	11.0271	11.0658	10.7256	10.9604	11.0453	10.8611	11.0353	11.1308	10.5645	11.0053	11.0271
254958_at	AT4G11010	nucleoside diphosphate kinase 3	10.6517	10.4548	10.5396	10.623	10.4858	10.4923	10.6513	10.6088	10.6964	10.6909	10.8826	10.9787	10.696	10.4587	10.6166	10.612	10.6108	10.5578	10.6581	10.6306	10.6167
266949_s_at	AT4G30260;AT2G18840	[AT4G30260, Integral membrane Yip1 family protein];[AT2G18840, Integral membrane Yip1 family protein]	10.6507	10.4529	10.5016	10.0304	10.4102	10.3255	10.3605	10.4005	10.5569	10.5285	10.529	10.859	10.6164	10.4091	10.532	10.2949	10.4436	10.3093	10.3873	10.5377	10.452
262227_s_at	AT1G53780;AT1G53750	[AT1G53780, peptidyl-prolyl cis-trans isomerases;hydrolases;nucleoside-triphosphatases;ATP binding;nucleotide binding;ATPases];[AT1G53750, regulatory particle triple-A 1A]	10.6501	10.3862	10.4625	11.0242	10.6755	10.9401	10.6897	10.4821	10.6622	10.6588	10.8232	10.8531	10.6791	10.4088	10.5445	10.6796	10.3066	10.5281	10.7345	10.653	10.5525
251561_at	AT3G57870	sumo conjugation enzyme 1	10.6455	10.5562	10.6276	10.8207	10.4819	10.5565	10.7212	10.5021	10.4412	10.6769	10.5525	10.5555	10.6134	10.5982	10.6134	10.6658	10.6758	10.5814	10.7178	10.6872	10.5933
253670_at	AT4G30010	unknown protein; FUNCTIONS IN: molecular_function unknown; INVOLVED IN: biological_process unknown; LOCATED IN: mitochondrion, plastid; EXPRESSED IN: 26 plant structures; EXPRESSED DURING: 15 growth stages; Has 39 Blast hits to 39 proteins in 18 species: Archae - 0; Bacteria - 0; Metazoa - 0; Fungi - 0; Plants - 39; Viruses - 0; Other Eukaryotes - 0 (source: NCBI BLink).	10.6431	11.0456	10.8297	10.5585	10.5557	10.485	10.5143	10.5684	10.597	10.5636	10.5923	10.6473	10.4924	10.8442	10.7537	10.6575	11.1317	10.6431	10.4572	10.8956	10.8079
265415_at	AT2G20890	photosystem II reaction center PSB29 protein	10.6427	10.3259	10.4823	9.87459	10.538	10.6096	10.5151	10.1857	10.6115	10.3305	10.2336	10.4054	10.6548	10.3254	10.5137	10.6354	10.2673	10.3984	10.5724	10.3684	10.3873
260632_at	AT1G62360	KNOX/ELK homeobox transcription factor	10.6424	10.9408	11.0821	10.4755	10.3241	10.521	10.4678	10.9049	10.8745	10.5651	10.8362	10.8739	10.6003	10.9147	11.0038	10.4788	10.9407	11.0541	10.5929	11.0127	11.038
252024_at	AT3G52880	monodehydroascorbate reductase 1	10.6424	10.7496	10.5137	10.7769	10.6489	10.7826	10.5569	10.5669	10.5366	10.691	10.4844	10.6219	10.5752	10.6219	10.6491	10.5883	10.6092	10.579	10.6049	10.7398	10.5819
249910_at	AT5G22630	arogenate dehydratase 5	10.6412	10.9605	11.1686	9.89478	9.19801	8.12766	10.9856	11.1551	11.0438	10.9509	11.3349	10.9345	10.4491	10.9102	10.7845	10.6585	10.9005	10.9323	10.5005	10.8796	10.7181
266395_at	AT2G43100	isopropylmalate isomerase 2	10.6405	10.3188	10.1501	9.73527	10.4834	10.1022	10.6888	10.3235	9.92181	10.3956	10.2829	10.1374	10.7432	10.1499	10.1137	10.8007	10.0506	10.3254	10.3411	9.91746	10.1681
265883_at	AT2G42310	unknown protein; BEST Arabidopsis thaliana protein match is: unknown protein (TAIR:AT3G57785.1); Has 115 Blast hits to 115 proteins in 48 species: Archae - 0; Bacteria - 0; Metazoa - 4; Fungi - 44; Plants - 67; Viruses - 0; Other Eukaryotes - 0 (source: NCBI BLink).	10.6404	11.1564	11.1161	10.69	10.4467	10.4686	10.5508	10.8069	10.8712	10.5076	10.7874	10.8356	10.4937	11.13	11.087	10.6746	11.2517	10.8057	10.6902	11.0479	10.9896
255982_at	AT1G34000	one-helix protein 2	10.6399	10.457	10.4837	9.68267	10.7984	10.7953	10.6364	10.3031	10.6073	10.1568	9.88054	10.0227	10.4845	10.5792	10.5003	10.5168	10.4465	10.4465	10.4617	10.3493	10.1458
261579_at	AT1G01050	pyrophosphorylase 1	10.6399	10.6485	10.7245	10.579	10.5089	10.6237	10.547	10.6727	10.6911	10.715	10.7721	10.7688	10.6374	10.7165	10.7647	10.6937	10.8319	10.7832	10.5647	10.658	10.9245
251189_at	AT3G62650	unknown protein; BEST Arabidopsis thaliana protein match is: unknown protein (TAIR:AT2G47485.1); Has 57 Blast hits to 57 proteins in 13 species: Archae - 0; Bacteria - 0; Metazoa - 0; Fungi - 0; Plants - 57; Viruses - 0; Other Eukaryotes - 0 (source: NCBI BLink).	10.6397	10.8105	10.7611	10.8668	11.1239	11.3569	10.6703	10.617	10.6203	10.4726	10.4318	10.3589	10.466	10.7653	10.665	10.3378	10.7271	10.758	10.6463	10.8075	10.617
251519_at	AT3G59400	enzyme binding;tetrapyrrole binding	10.6369	10.5475	10.8184	9.3843	10.3939	10.5566	10.1201	9.96101	10.4165	9.9107	9.68514	10.3538	10.7412	10.6281	10.8742	10.7452	10.9867	10.9032	10.1762	10.4713	10.8717
258470_at	AT3G06035	Glycoprotein membrane precursor GPI-anchored	10.6354	10.8627	10.9501	9.53094	9.51125	9.47641	10.4109	10.8321	10.7718	10.8608	11.1753	11.2551	10.7447	10.7474	10.8754	10.6161	10.9705	11.0848	10.6779	10.8858	10.9497
246170_at	AT5G32450	RNA binding (RRM/RBD/RNP motifs) family protein	10.6337	10.4422	10.3787	10.2915	10.4619	10.2812	10.5569	10.6957	10.5319	10.4663	10.5335	10.5049	10.5628	10.4963	10.5927	10.6728	10.5425	10.6509	10.5369	10.4748	10.6675
247817_at	AT5G58375	Methyltransferase-related protein	10.6322	11.0597	10.9782	10.7395	10.4304	10.4559	10.5789	10.7055	10.7395	10.7622	10.6189	10.6589	10.6026	11.0814	10.94	10.7155	11.0996	10.8304	10.2911	10.9439	10.8349
252095_at	AT3G51000	alpha/beta-Hydrolases superfamily protein	10.6321	10.8321	10.9339	10.8802	10.7763	11.1103	10.6186	10.8101	10.9372	10.8666	10.9743	11.0224	10.5273	10.7815	10.9089	10.6048	10.7869	10.5589	10.5636	10.802	10.7143
264398_at	AT1G61730	DNA-binding storekeeper protein-related transcriptional regulator	10.6319	10.4867	10.2984	11.1503	10.7472	10.6096	10.6342	10.4895	10.4631	10.597	10.4593	10.6494	10.6433	10.5792	10.6239	10.5417	10.6467	10.5863	10.7599	10.6898	10.8793
251109_at	AT5G01600	ferretin 1	10.6305	11.4172	11.1475	10.5302	12.9975	13.0096	10.9826	11.3	11.6444	10.7096	11.2331	11.0363	10.3683	11.3854	11.1018	10.7108	11.5339	11.1908	10.2607	11.4432	10.9649
254862_at	AT4G12030	bile acid transporter 5	10.6303	10.1811	10.059	9.73709	10.7491	10.7623	10.7878	10.2903	10.283	10.5682	10.3186	10.3424	10.9794	10.2484	10.2488	10.8602	10.0753	10.1787	10.7646	10.0308	10.1644
266892_at	AT2G26080	glycine decarboxylase P-protein 2	10.6286	10.7539	10.8813	9.84005	10.4436	10.4397	10.6717	10.5813	10.6782	10.6669	10.7352	10.7848	10.7274	10.8101	10.6452	10.7157	10.6413	10.8387	10.8031	10.5265	10.5372
264847_at	AT2G17380	associated protein 19	10.6252	10.7887	10.9453	10.5444	10.5481	10.6	10.4087	10.73	10.7654	10.5591	10.7854	10.9264	10.6917	10.9052	10.8598	10.6208	11.0847	10.6983	10.5523	10.9725	10.8799
251927_at	AT3G53990	Adenine nucleotide alpha hydrolases-like superfamily protein	10.6236	11.1726	11.1084	9.00395	10.9585	11.1658	10.2874	10.4285	10.8921	9.86772	10.1593	10.2808	10.5214	10.8938	10.9166	10.6681	11.2176	10.7788	10.1967	11.1302	10.9267
264054_at	AT2G22540	K-box region and MADS-box transcription factor family protein	10.6235	10.5883	10.5705	10.9266	10.7398	10.7056	10.5807	10.604	10.6641	10.6275	10.5664	10.6275	10.5207	10.6652	10.6972	10.578	10.5851	10.5705	10.514	10.7178	10.6288
247900_at	AT5G57290	60S acidic ribosomal protein family	10.6222	10.8582	10.5653	10.8936	10.7109	10.5972	10.5961	10.7344	10.6222	10.4596	10.5924	10.5431	10.382	10.8465	10.3787	10.5492	10.8258	10.3866	10.4906	10.6494	10.6913
262247_at	AT1G48420	D-cysteine desulfhydrase	10.6209	10.7533	10.5721	10.3786	10.7254	10.8038	10.4288	10.383	10.5795	10.437	10.4069	10.5366	10.6006	10.7905	10.7326	10.5549	10.7042	10.6754	10.5138	10.6995	10.6952
267435_at	AT2G33800	Ribosomal protein S5 family protein	10.6182	10.3416	10.3782	9.42314	10.5364	10.5735	10.5222	10.1596	10.4385	10.1534	10.0947	10.1746	10.6158	10.5099	10.3819	10.6474	10.5831	10.3905	10.4939	10.2202	10.2774
255977_at	AT1G34030	Ribosomal protein S13/S18 family	10.6181	10.5371	10.324	10.8513	10.7892	10.8137	10.5959	10.5121	10.7928	10.3674	10.3966	10.5639	10.6465	10.5923	10.6079	10.5478	10.7289	10.4871	10.5598	10.8175	10.564
259476_at	AT1G19000	Homeodomain-like superfamily protein	10.6177	10.9355	11.1557	10.3245	10.8929	11.2965	10.597	10.8203	11.0036	10.569	10.5917	10.6005	10.6717	10.7309	10.9535	10.8228	10.9702	11.1617	10.5124	10.7514	10.9367
257907_at	AT3G25470	bacterial hemolysin-related	10.6145	10.5784	10.3646	10.445	10.9399	10.8289	10.5117	10.5025	10.5873	10.2638	10.2606	10.356	10.6597	10.4362	10.5866	10.7092	10.5158	10.515	10.5431	10.3906	10.504
249453_at	AT5G39510	Vesicle transport v-SNARE family protein	10.6096	10.8424	10.8388	10.4197	10.5969	10.6188	10.568	10.6912	10.7746	10.7008	10.8489	10.7268	10.5848	10.6083	10.7223	10.6739	10.7286	10.7985	10.6464	10.6164	10.6837
249299_at	AT5G41340	ubiquitin conjugating enzyme 4	10.6076	10.712	10.7338	9.59995	9.82631	9.70117	9.9549	10.4402	10.3915	10.2268	10.3631	10.6138	10.4984	10.5909	10.8209	10.5149	10.8748	10.755	10.1891	10.5939	10.5519
250095_at	AT5G17230	PHYTOENE SYNTHASE	10.6076	10.3442	10.4486	10.0785	10.3967	10.3778	10.4739	10.3399	10.3988	10.4096	10.2102	10.4234	10.5788	10.2334	10.484	10.5625	10.3248	10.6103	10.5707	10.4052	10.4193
266980_at	AT2G39390	Ribosomal L29 family protein	10.6074	10.3207	10.0743	10.517	10.6688	10.5381	10.4924	10.3597	10.4655	10.3208	10.1048	10.3293	10.6483	10.4761	10.4117	10.6191	10.5686	10.37	10.3786	10.5231	10.4368
258970_at	AT3G10410	SERINE CARBOXYPEPTIDASE-LIKE 49	10.6024	10.6756	10.4799	10.6106	10.6802	10.6804	10.4087	10.46	10.4823	10.6367	10.6155	10.6506	10.613	10.5925	10.5805	10.6858	10.5665	10.7559	10.6106	10.6923	10.5635
260482_at	AT1G10950	transmembrane nine 1	10.6023	10.6876	10.655	10.6194	10.5325	10.5314	10.571	10.581	10.6246	10.674	10.6765	10.7404	10.6679	10.6977	10.6563	10.512	10.6929	10.5041	10.6245	10.6293	10.5517
256034_at	AT1G07080	Thioredoxin superfamily protein	10.6021	11.0394	11.0821	10.4924	10.4823	10.6878	10.4541	10.7	10.7861	10.745	11.0036	10.901	10.6566	10.962	10.7381	10.5873	10.914	10.7928	10.3896	10.9073	10.7806
264004_at	AT2G22425	Microsomal signal peptidase 12 kDa subunit (SPC12)	10.6019	10.963	10.7858	10.7399	10.5362	10.3394	10.4766	10.6293	10.5937	10.6867	10.7378	10.9105	10.4948	11.0138	10.7691	10.6859	11.1506	10.7943	10.5504	10.9476	10.8982
259181_at	AT3G01690	alpha/beta-Hydrolases superfamily protein	10.6015	10.9636	10.8666	9.5986	10.1598	9.99204	10.1655	10.6945	10.6585	10.3553	10.6179	10.5274	10.5031	10.9563	10.909	10.6847	11.0075	10.9413	10.2937	10.6268	10.7253
266673_at	AT2G29630	thiaminC	10.6009	10.7398	10.5218	10.201	11.1133	11.2952	10.7309	10.8078	10.7875	10.6894	10.4729	10.4419	10.7021	10.6167	10.6563	10.8297	10.6092	10.516	10.8549	10.7383	10.7131
254578_at	AT4G19410	Pectinacetylesterase family protein	10.6003	10.6384	10.6284	10.3708	11.2963	11.2348	10.6288	10.4814	10.6749	10.1909	10.4705	10.223	10.4904	10.48	10.4215	10.527	10.4614	10.6502	10.535	10.2059	10.3546
263046_at	AT2G05380	glycine-rich protein 3 short isoform	10.6002	9.78818	9.01322	10.3533	10.4032	11.2214	11.0358	10.0767	10.3177	10.2419	9.00903	9.06665	10.2887	9.48291	8.90664	10.1748	9.14285	9.00661	10.5882	9.7766	9.17711
252514_at	AT3G46060	RAB GTPase homolog 8A	10.6002	10.9458	10.9657	10.6653	10.5322	10.595	10.6534	10.8368	10.9206	10.893	10.8604	10.9045	10.6524	10.9002	10.8922	10.4965	10.8261	10.8766	10.5784	10.8429	10.9714
250598_at	AT5G07690	myb domain protein 29	10.5963	9.86032	10.049	9.56973	10.4134	10.6303	10.6268	10.3065	10.3477	10.4754	9.93299	10.1543	11.0254	9.79285	10.3474	10.7265	9.94203	10.3695	10.6282	10.1379	10.0494
266770_at	AT2G03090	expansin A15	10.5956	10.9063	11.4422	9.60277	8.13506	8.45992	9.80709	10.3529	10.2075	10.1335	10.9019	10.729	10.5974	10.6239	11.0418	10.5246	10.6187	11.307	10.598	10.6323	11.2489
250496_at	AT5G09650	pyrophosphorylase 6	10.5938	10.0007	9.71697	10.3664	10.3508	10.2337	10.4561	10.2216	10.3835	10.1858	10.1541	10.2917	10.7526	10.0247	10.3326	10.5578	10.3635	9.58285	10.4114	10.0626	10.1108
250235_s_at	AT5G13430;AT5G13440	[AT5G13430, Ubiquinol-cytochrome C reductase iron-sulfur subunit];[AT5G13440, Ubiquinol-cytochrome C reductase iron-sulfur subunit]	10.5914	10.5148	10.6363	10.5655	10.6517	10.861	10.5736	10.6092	10.644	10.6043	10.7083	10.5736	10.5136	10.4458	10.6377	10.5383	10.5261	10.5311	10.3509	10.5164	10.5482
262481_at	AT1G17080	Ribosomal protein L18ae family	10.5908	10.8658	10.8389	10.6291	10.6092	10.4148	10.4733	10.8363	10.6943	10.7215	10.8549	10.7544	10.5164	10.7704	10.8207	10.6241	10.8663	10.7603	10.5082	10.895	10.6995
263978_at	AT2G42680	multiprotein bridging factor 1A	10.5872	10.6009	10.6133	10.9977	10.5984	10.6126	10.7903	10.6925	10.6309	10.7476	10.5254	10.5104	10.4981	10.5509	10.5263	10.5295	10.5872	10.4399	10.6264	10.6059	10.4693
254224_at	AT4G23650	calcium-dependent protein kinase 6	10.5872	10.5396	10.525	10.9141	10.5128	10.7159	10.627	10.6695	10.7076	10.6163	10.8508	10.8043	10.7116	10.665	10.8126	10.615	10.9007	10.846	10.6187	10.8605	10.9002
264285_at	AT1G62040	Ubiquitin-like superfamily protein	10.5849	10.5573	10.649	10.6415	10.4059	10.637	10.4272	10.6137	10.7502	10.5211	10.5337	10.8701	10.5983	10.7276	10.9547	10.4532	10.7927	10.6877	10.6382	10.7679	10.6455
261335_at	AT1G44800	nodulin MtN21 /EamA-like transporter family protein	10.5843	10.6343	10.675	11.4009	9.88027	9.19147	10.6171	10.7692	10.2407	11.2914	11.1461	11.0239	10.5491	10.4554	10.4758	10.3144	10.266	10.602	10.8578	10.7076	10.5922
248664_at	AT5G48580	FK506- and rapamycin-binding protein 15 kD-2	10.5839	10.43	10.1732	10.6996	10.2119	9.82725	10.4474	10.2796	10.396	10.396	10.5912	10.727	10.4896	10.3052	10.3219	10.396	10.396	10.3048	10.5421	10.3698	10.3379
263942_at	AT2G35860	FASCICLIN-like arabinogalactan protein 16 precursor	10.5833	10.6891	10.9333	9.23503	8.77228	8.83445	9.95245	10.7677	10.6683	10.8497	11.4425	11.2441	10.6792	10.7037	10.8385	10.5961	10.7381	10.9243	10.3122	10.6357	10.6278
252027_at	AT3G52850	vacuolar sorting receptor homolog 1	10.5813	10.2712	10.3194	10.897	10.8965	11.0687	10.7637	10.6724	10.7638	10.8037	10.6765	10.6923	10.6575	10.3987	10.5367	10.5803	10.3991	10.5465	10.6575	10.6665	10.6949
253223_at	AT4G35000	ascorbate peroxidase 3	10.5809	10.6903	10.7454	10.5221	10.6345	10.7592	10.5136	10.5286	10.5251	10.5039	10.4492	10.6041	10.3881	10.7152	10.6284	10.6438	10.5875	10.7078	10.5419	10.5966	10.658
248174_at	AT5G54600	Translation protein SH3-like family protein	10.5802	10.2245	10.2136	9.61924	10.4439	10.4626	10.5327	10.0069	10.493	10.0968	9.80248	10.1123	10.5788	10.2103	10.4365	10.5391	10.3641	10.1512	10.2029	10.2285	10.29
254144_at	AT4G24690	ubiquitin-associated (UBA)/TS-N domain-containing protein / octicosapeptide/Phox/Bemp1 (PB1) domain-containing protein	10.5801	10.9661	10.9759	10.7287	10.9013	11.0424	10.774	10.814	10.867	10.8337	10.878	10.7033	10.6276	10.9938	10.8168	10.5998	10.8382	10.8479	10.7608	10.8368	10.8198
262456_at	AT1G11260	sugar transporter 1	10.5797	10.7666	10.7186	9.67888	9.47873	9.42265	10.2907	10.7495	10.2631	10.4941	10.6775	10.4502	10.5369	10.8898	10.7182	10.7153	10.8439	10.7973	10.103	10.5705	10.6369
260295_at	AT1G63770	Peptidase M1 family protein	10.5787	10.3654	10.4993	10.7019	10.9479	11.2999	10.6616	10.5974	10.8031	10.6289	10.6158	10.6175	10.6876	10.4645	10.6322	10.6707	10.601	10.5879	10.4372	10.529	10.5293
254831_at	AT4G12600	Ribosomal protein L7Ae/L30e/S12e/Gadd45 family protein	10.5785	10.6585	10.4835	10.8547	11.0111	10.9127	10.7083	10.6625	10.8285	10.301	10.3295	10.3307	10.5622	10.4585	10.5828	10.7052	10.7028	10.5624	10.5868	10.5498	10.6612
253172_at	AT4G35060	Heavy metal transport/detoxification superfamily protein	10.578	11.2254	11.0072	8.46428	9.45377	9.66503	9.67431	10.5322	10.5281	9.86097	10.3567	10.6445	10.489	11.0899	10.957	10.6528	11.404	11.0018	10.1594	11.0525	11.1821
246384_at	AT1G77370	Glutaredoxin family protein	10.5759	10.6869	10.5166	10.9891	10.6049	10.6935	10.7569	10.5728	10.704	10.6884	10.4301	10.4191	10.3385	10.6403	10.3969	10.5049	10.5784	10.1987	10.4137	10.7189	10.4367
252055_at	AT3G52580	Ribosomal protein S11 family protein	10.5742	10.5572	10.5676	10.8814	10.6655	10.5742	10.628	10.662	10.6007	10.7067	10.5701	10.4947	10.4562	10.5674	10.5103	10.5742	10.6269	10.491	10.5696	10.6234	10.5382
257129_at	AT3G20100	cytochrome P450, family 705, subfamily A, polypeptide 19	10.5742	10.8189	10.7364	10.7521	10.3892	10.597	10.4241	10.3959	10.5783	10.5274	10.4425	10.8662	10.647	10.9116	10.8893	10.6419	10.8131	10.6851	10.3902	10.8708	10.7214
262246_at	AT1G48410	Stabilizer of iron transporter SufD / Polynucleotidyl transferase	10.5715	10.7411	10.8307	10.4302	10.4496	10.6243	10.5631	10.8228	10.7061	10.883	10.919	10.914	10.6894	10.6058	10.6858	10.725	10.5173	10.7927	10.6894	10.4663	10.7395
259516_at	AT1G20450	Dehydrin family protein	10.5704	11.2037	10.6914	9.66813	10.3453	10.5508	10.4096	10.614	10.2765	10.5381	10.8299	10.3432	10.7271	10.9352	10.4413	10.2973	10.7907	10.5093	10.6316	11.4095	10.662
248622_at	AT5G49360	beta-xylosidase 1	10.5698	10.9461	10.9774	4.91013	10.5656	11.4898	9.90771	10.4206	10.4412	9.57242	9.79812	10.0327	10.5266	11.1613	11.2391	10.6394	11.2719	11.0144	10.3903	10.807	10.9598
261583_at	AT1G01090	pyruvate dehydrogenase E1 alpha	10.569	10.4388	10.5485	10.0304	10.6523	10.6196	10.4853	10.2635	10.5081	10.3325	10.4354	10.3543	10.523	10.4375	10.3544	10.5084	10.2887	10.4241	10.562	10.1322	10.2804
249229_at	AT5G42090	Lung seven transmembrane receptor family protein	10.5668	10.7872	10.7021	10.3193	10.5927	10.5445	10.5085	10.6989	10.5753	10.7234	10.833	10.8846	10.6009	10.7324	10.792	10.6082	10.6817	10.6987	10.6074	10.6024	10.7149
254346_at	AT4G21980	Ubiquitin-like superfamily protein	10.5666	10.7284	10.6146	10.7621	10.4347	10.6564	10.4829	10.6117	10.6568	10.5885	10.4648	10.7366	10.3986	10.8355	10.8944	10.5626	11.1026	10.486	10.3611	11.0301	10.6691
250828_at	AT5G05250	unknown protein; BEST Arabidopsis thaliana protein match is: unknown protein (TAIR:AT3G56360.1); Has 30201 Blast hits to 17322 proteins in 780 species: Archae - 12; Bacteria - 1396; Metazoa - 17338; Fungi - 3422; Plants - 5037; Viruses - 0; Other Eukaryotes - 2996 (source: NCBI BLink).	10.5652	9.82034	10.0754	11.0231	7.15653	7.0661	10.4453	10.37	9.44862	10.5279	9.83102	9.90772	10.625	9.97507	10.0242	10.7104	9.74471	10.0265	10.7808	9.77587	10.267
258743_s_at	AT5G26751;AT3G05840	[AT5G26751, shaggy-related kinase 11];[AT3G05840, Protein kinase superfamily protein]	10.5651	10.5187	10.5633	10.6178	10.5634	10.5923	10.6543	10.5942	10.5354	10.609	10.5315	10.4514	10.4685	10.2768	10.4549	10.5864	10.1774	10.5315	10.6425	10.3944	10.3879
260180_at	AT1G70650;AT1G70660	[AT1G70650, Ran BP2/NZF zinc finger-like superfamily protein];[AT1G70660, MMS ZWEI homologue 2]	10.5605	10.6909	10.6173	10.6213	10.5554	10.6479	10.5209	10.6638	10.6625	10.5532	10.5775	10.7723	10.5615	10.6708	10.9153	10.5765	10.8076	10.7613	10.3717	10.7152	10.7794
245003_at	ATCG00280	photosystem II reaction center protein C	10.5603	8.22651	8.36736	9.67603	9.24515	9.20607	9.87091	9.1325	8.0362	10.1388	9.02155	9.21128	10.7091	8.6916	9.17764	10.605	9.01946	9.23203	9.90189	9.02943	8.45262
264984_at	AT1G27000	Protein of unknown function (DUF1664)	10.5598	10.4902	10.658	10.7053	10.6182	10.6904	10.5701	10.6144	10.5438	10.5438	10.5704	10.4759	10.2816	10.4692	10.5438	10.3981	10.4069	10.5266	10.5585	10.3847	10.4111
254920_at	AT4G11220	VIRB2-interacting protein 2	10.5569	10.9758	10.7899	10.4147	10.8869	10.7717	10.5277	10.6617	10.6112	10.6042	10.6263	10.6363	10.5491	10.8884	10.6737	10.4628	10.6841	10.7138	10.498	10.7672	10.8092
246156_at	AT5G20090	Uncharacterised protein family (UPF0041)	10.5556	10.6997	10.8088	10.3765	10.172	10.2667	10.4658	10.5233	10.431	10.3803	10.5877	10.5346	10.5102	10.8031	10.6384	10.5548	10.8117	10.7795	10.4726	10.5804	10.6481
249291_at	AT5G41210	glutathione S-transferase THETA 1	10.553	10.2843	10.2899	10.5729	10.4005	10.4612	10.5285	10.4241	10.4878	10.4645	10.4444	10.2694	10.4043	10.1512	10.3169	10.5155	10.2398	10.2581	10.4879	10.4852	10.1942
248098_at	AT5G55290	ATPase, V0 complex, subunit E	10.5506	10.6196	10.5777	10.1354	10.4111	10.2819	10.408	10.4372	10.4637	10.5329	10.5884	10.6553	10.3359	10.5208	10.4761	10.3816	10.6083	10.5365	10.3918	10.4726	10.3814
256216_at	AT1G56340	calreticulin 1a	10.5488	10.563	10.6574	11.2576	10.7304	10.7891	10.6858	10.7001	10.6404	10.9791	10.8454	10.7825	10.8927	10.6344	10.7044	10.6838	10.8559	10.6926	10.949	10.8289	10.9032
246070_at	AT5G20160	Ribosomal protein L7Ae/L30e/S12e/Gadd45 family protein	10.548	10.5874	10.4823	11.0845	10.87	10.4945	10.7753	10.5914	10.7475	10.4532	10.4331	10.3406	10.2763	10.4435	10.2371	10.5137	10.5243	10.436	10.4171	10.5064	10.3911
250892_at	AT5G03760	Nucleotide-diphospho-sugar transferases superfamily protein	10.5447	10.5576	10.9442	9.29959	8.74077	8.24395	9.93018	10.607	10.3206	10.9221	11.2648	11.2692	10.8985	10.7524	10.8968	10.6091	10.8315	11.0514	10.0446	10.6639	10.6704
262727_at	AT1G75800	Pathogenesis-related thaumatin superfamily protein	10.5429	10.7066	10.7793	10.365	10.3139	10.3715	10.2166	10.7299	10.7353	10.3627	10.5583	10.4965	10.1993	10.431	10.7001	10.4402	10.5394	10.7739	10.2964	10.5063	10.5631
259354_at	AT3G05220	Heavy metal transport/detoxification superfamily protein	10.5421	10.7796	10.7091	10.729	10.3747	10.301	10.7024	10.8033	10.4631	10.7783	10.9362	10.5347	10.3062	10.5509	10.6101	10.5342	10.4236	10.5612	10.6743	10.6863	10.625
260895_at	AT1G29250	Alba DNA/RNA-binding protein	10.5421	10.4531	10.4992	10.7068	10.5843	10.4668	10.4962	10.4494	10.5227	10.2806	10.4598	10.6014	10.5213	10.3686	10.4836	10.5959	10.573	10.4205	10.5551	10.5019	10.5333
253272_at	AT4G34190	stress enhanced protein 1	10.5405	10.4739	10.2618	9.42143	10.3938	10.2764	10.3503	10.1764	10.2341	9.85464	9.82693	10.0249	10.3276	10.5497	10.3088	10.5796	10.5711	10.025	10.1177	10.2548	10.2618
254105_at	AT4G25080	magnesium-protoporphyrin IX methyltransferase	10.5399	10.4587	10.4462	9.63945	10.502	10.5308	10.1919	10.1467	10.3575	10.0255	9.79028	10.0447	10.4884	10.5708	10.5474	10.6959	10.5525	10.5864	10.2209	10.3264	10.4908
246090_at	AT5G20520	alpha/beta-Hydrolases superfamily protein	10.5397	10.8347	11.0751	10.0763	10.8331	10.8948	10.3516	10.7117	10.8897	10.2989	10.3682	10.4194	10.4672	10.7376	10.8296	10.4158	10.7931	10.8976	10.3941	10.7992	10.784
264488_s_at	AT1G27330;AT1G27350	[AT1G27330, Ribosome associated membrane protein RAMP4];[AT1G27350, Ribosome associated membrane protein RAMP4]	10.5375	10.272	10.3217	10.9312	10.3629	10.166	10.4026	10.0987	10.4252	10.4376	10.1802	10.5802	10.5137	10.424	10.5911	10.2175	10.6897	10.0377	10.3808	10.6374	10.2365
247549_at	AT5G61420	myb domain protein 28	10.5355	9.92063	9.7754	10.6738	11.1512	11.6787	10.9268	10.4559	10.7495	10.5942	9.54819	10.0959	10.782	9.84131	10.226	10.6688	9.88325	9.89101	10.8512	10.0934	9.99042
257816_at	AT3G25140	Nucleotide-diphospho-sugar transferases superfamily protein	10.5343	10.4956	10.4656	10.3702	10.2983	10.173	10.3515	10.4794	10.4412	10.6109	10.6516	10.6477	10.5115	10.4191	10.5222	10.4719	10.4915	10.5317	10.3694	10.3926	10.4656
257761_at	AT3G23090	TPX2 (targeting protein for Xklp2) protein family	10.5336	10.5226	10.6475	8.56598	8.59845	8.095	9.78489	10.5833	10.4233	10.2677	10.704	10.7752	10.6438	10.5957	10.7874	10.6696	10.8033	10.8192	9.63985	10.3436	10.3976
265966_at	AT2G37220	RNA-binding (RRM/RBD/RNP motifs) family protein	10.5332	10.4881	10.3912	9.92859	10.6881	10.8617	10.4513	10.1274	10.4537	9.99353	9.97081	10.1007	10.4005	10.5013	10.382	10.7102	10.3106	10.3215	10.4002	10.3624	10.2178
249875_at	AT5G23120	photosystem II stability/assembly factor, chloroplast (HCF136)	10.533	9.9579	9.87677	8.69297	9.91924	9.96285	9.97122	9.76868	9.91612	9.65918	9.54485	9.71043	10.3676	9.99682	9.94604	10.418	9.78819	9.86619	10.0024	9.72718	9.74414
247030_at	AT5G67210	Protein of unknown function (DUF579)	10.5329	10.7589	11.0066	9.62511	8.84181	8.20977	10.0832	10.6568	10.4862	10.9415	11.2655	11.2724	10.6479	10.8672	10.8836	10.5684	10.9186	10.9615	10.3086	10.6834	10.8308
248186_at	AT5G53880	unknown protein; FUNCTIONS IN: molecular_function unknown; INVOLVED IN: biological_process unknown; LOCATED IN: mitochondrion, plasma membrane; EXPRESSED IN: 23 plant structures; EXPRESSED DURING: 13 growth stages; Has 30201 Blast hits to 17322 proteins in 780 species: Archae - 12; Bacteria - 1396; Metazoa - 17338; Fungi - 3422; Plants - 5037; Viruses - 0; Other Eukaryotes - 2996 (source: NCBI BL…	10.5316	10.2093	10.0512	10.7785	10.0695	10.1677	10.1091	10.1733	10.5099	10.3286	9.97124	10.4081	10.3649	9.96603	10.5889	10.3503	10.8628	9.94357	10.3389	10.8795	10.3445
256310_at	AT1G30360	Early-responsive to dehydration stress protein (ERD4)	10.5301	10.717	10.7374	9.41833	10.169	10.2217	10.4683	10.5982	10.2978	10.363	10.5791	10.4875	10.531	10.6568	10.6421	10.5521	10.4681	10.7512	10.5931	10.4771	10.6071
265480_at	AT2G15970	cold regulated 413 plasma membrane 1	10.5268	11.2294	10.9307	8.27433	9.99568	10.5656	10.4383	10.3578	10.3947	10.1856	10.0023	10.0658	10.44	10.9073	10.6	10.4708	10.707	10.6343	10.031	10.8098	10.5013
259016_at	AT3G07480	2Fe-2S ferredoxin-like superfamily protein	10.5266	10.9199	10.9235	10.4027	10.5574	10.5218	10.5194	10.666	10.6225	10.5204	10.7901	10.7116	10.4615	10.9191	10.666	10.6585	10.8915	10.778	10.4568	10.6706	10.7635
259466_at	AT1G19050	response regulator 7	10.526	10.254	10.6946	10.7138	9.29729	8.87154	9.99286	10.6291	9.8606	10.2142	10.3691	10.3903	10.2841	10.1018	10.4995	10.2795	10.4129	10.5918	10.5743	10.3691	10.7034
248398_at	AT5G51970	GroES-like zinc-binding alcohol dehydrogenase family protein	10.5256	10.4816	10.4081	10.5584	10.8138	11.0849	10.7753	10.2574	10.7117	10.5294	10.153	10.061	10.4865	10.6674	10.5415	10.6464	10.5451	10.3462	10.5779	10.6014	10.3605
259561_at	AT1G21250	cell wall-associated kinase	10.5256	10.504	10.5094	11.2504	10.6749	10.5212	10.8308	11.086	10.6938	10.7003	11.1773	10.5708	10.673	10.6938	10.7806	10.3532	10.6916	10.616	10.9189	10.8977	10.5808
245115_at	AT2G41530	S-formylglutathione hydrolase	10.5254	10.4613	10.4754	10.3173	10.7132	11.2583	10.4918	10.2848	10.6585	10.3756	10.2175	10.3527	10.5052	10.2813	10.6073	10.439	10.3258	10.4918	10.3718	10.3295	10.4651
247815_at	AT5G58420	Ribosomal protein S4 (RPS4A) family protein	10.5249	10.445	10.3979	10.8698	10.7956	10.9316	10.5342	10.4688	10.5995	10.4599	10.5195	10.6387	10.5515	10.5632	10.4781	10.5304	10.6534	10.4795	10.396	10.5894	10.5796
245022_at	ATCG00560	photosystem II reaction center protein L	10.5239	9.92877	10.2493	10.4495	10.4146	10.9797	10.5597	10.2914	10.5863	10.3715	10.1369	10.3882	11.0168	10.2177	10.7928	10.4775	10.1593	10.3784	10.5109	10.4915	10.2796
252325_at	AT3G48560	chlorsulfuron/imidazolinone resistant 1	10.5233	10.6749	10.7765	10.4029	11.2783	11.3717	10.7489	10.5337	10.8326	10.4191	10.4055	10.4233	10.5733	10.8953	10.6941	10.7057	10.5822	10.8846	10.7427	10.5248	10.5583
266789_at	AT2G29020	Rab5-interacting family protein	10.522	10.6937	10.6538	10.7894	10.5952	10.502	10.5852	10.6475	10.7168	10.4637	10.5313	10.3742	10.4022	10.7434	10.5881	10.443	10.7665	10.4964	10.612	10.6406	10.5623
252527_at	AT3G46440	UDP-XYL synthase 5	10.5205	10.5802	10.6932	10.2133	9.76938	9.88732	10.3651	10.6645	10.6698	10.8499	11.0681	11.0827	10.5573	10.4823	10.5839	10.5405	10.5205	10.5673	10.3957	10.5476	10.6057
261792_at	AT1G15950	cinnamoyl coa reductase 1	10.5197	10.8413	11.0898	10.1563	9.83208	10.1688	10.5712	10.5722	10.6692	11.0153	11.069	11.0375	10.486	10.7201	10.6708	10.5909	10.7518	10.766	10.3987	10.6822	10.7479
247884_at	AT5G57800	Fatty acid hydroxylase superfamily	10.5177	10.4502	10.7957	9.12396	9.42247	9.19726	9.8764	10.3165	9.98615	10.2652	10.4028	10.4793	10.5439	10.5346	10.8264	10.6057	10.5315	10.6382	10.4736	10.4502	10.8188
261598_at	AT1G49750	Leucine-rich repeat (LRR) family protein	10.5176	10.2752	10.1366	9.86572	10.5949	10.6094	10.3095	10.5633	10.4383	10.219	10.3617	10.1211	10.5945	10.3898	10.5722	10.4927	10.4186	10.4607	10.2783	10.3246	10.2067
247571_at	AT5G61210	soluble N-ethylmaleimide-sensitive factor adaptor protein 33	10.5162	10.6981	10.7482	10.7888	10.5072	10.4355	10.7048	10.9182	10.6538	11.0774	11.1437	11.0561	10.588	10.6634	10.6896	10.4951	10.7172	10.65	10.692	10.733	10.7157
257938_at	AT3G19820	cell elongation protein / DWARF1 / DIMINUTO (DIM)	10.5155	10.5476	10.7171	10.8796	10.5261	10.3837	10.6943	10.672	10.7022	10.7184	10.6902	10.6074	10.4971	10.6614	10.6007	10.5821	10.6117	10.6736	10.8019	10.6013	10.8125
265444_s_at	AT2G37170;AT2G37180	[AT2G37170, plasma membrane intrinsic protein 2];[AT2G37180, Aquaporin-like superfamily protein]	10.515	10.3398	9.89862	8.97804	9.89685	10.2843	10.4145	9.57774	9.65714	9.95848	9.46444	9.62965	10.3426	9.99361	9.7506	10.2067	9.97932	9.75055	10.6701	10.2969	9.57603
265799_at	AT2G35680	Phosphotyrosine protein phosphatases superfamily protein	10.514	10.5521	10.5536	10.3381	10.4704	10.6332	10.4593	10.5014	10.3634	10.6549	10.5621	10.5889	10.4806	10.6024	10.5513	10.5635	10.5272	10.6099	10.4663	10.5538	10.5048
266746_s_at	AT2G02930;AT4G02520	[AT2G02930, glutathione S-transferase F3];[AT4G02520, glutathione S-transferase PHI 2]	10.5139	10.864	10.8739	11.9673	10.4685	10.7968	10.4848	10.9002	10.6185	10.8584	10.7584	10.1609	10.4252	11.3003	10.9954	10.0632	11.0161	10.6973	10.6972	10.7095	10.2669
259194_at	AT3G01540	DEAD box RNA helicase 1	10.513	10.7119	10.5801	10.8424	10.7273	10.6809	10.5043	10.5748	10.466	10.5748	10.4504	10.2397	10.503	10.6741	10.5514	10.5326	10.692	10.7052	10.3587	10.5568	10.6351
248337_at	AT5G52310	low-temperature-responsive protein 78 (LTI78) / desiccation-responsive protein 29A (RD29A)	10.5124	11.549	10.6929	5.8669	10.418	10.4182	10.8532	11.1462	9.72493	11.0312	11.0064	10.3016	10.5468	11.0961	10.2151	10.2914	10.952	10.4462	9.89506	11.3384	10.2238
248107_at	AT5G55190	RAN GTPase 3	10.5114	10.7232	10.7913	10.7629	10.8594	11.056	10.5853	10.7296	10.7559	10.5864	10.6236	10.5143	10.4927	10.8588	10.6499	10.4748	10.9041	10.5301	10.5622	10.7241	10.7178
266646_at	AT2G29700	pleckstrin homologue 1	10.5106	10.7115	10.434	10.5913	10.3691	10.13	10.4589	10.5842	10.2359	10.3751	10.4538	10.4019	10.4538	10.6138	10.443	10.5298	10.6715	10.4923	10.5139	10.5637	10.5937
251337_at	AT3G60820	N-terminal nucleophile aminohydrolases (Ntn hydrolases) superfamily protein	10.5094	10.5335	10.4956	10.588	10.6076	10.55	10.5249	10.5149	10.6617	10.6361	10.6842	10.6605	10.4937	10.4571	10.5335	10.5389	10.4391	10.4521	10.5083	10.4477	10.747
252274_at	AT3G49680	branched-chain aminotransferase 3	10.5078	10.0047	9.89946	9.33243	10.5846	10.8066	10.3741	9.89202	10.0578	10.1475	10.0479	10.093	10.797	9.95408	10.1065	10.6219	9.86768	10.0393	10.4134	9.82642	9.88539
249959_at	AT5G18800	Cox19-like CHCH family protein	10.5077	10.6025	10.4914	10.0707	10.4798	10.5251	10.1968	10.3739	10.3834	10.093	10.2294	10.2439	10.4068	10.5993	10.5105	10.4012	10.6241	10.3971	10.2374	10.6214	10.4814
259102_at	AT3G11660	NDR1/HIN1-like 1	10.5071	10.6069	10.7674	9.71035	10.0915	10.4259	10.0646	10.4278	10.3416	10.2214	10.3374	10.4537	10.5249	10.6912	10.8184	10.3712	10.8571	10.7615	10.3694	10.717	10.8693
266172_at	AT2G39010	plasma membrane intrinsic protein 2E	10.5065	10.1124	10.294	9.3024	8.94472	9.05595	9.95926	9.59464	9.62083	9.88433	10.0795	10.2186	10.3949	10.1258	10.067	10.3127	10.1175	10.18	10.4023	9.9876	9.76762
245020_at	ATCG00540	photosynthetic electron transfer A	10.5057	7.72048	8.35512	9.68116	9.15716	8.708	9.83835	9.18805	7.81264	9.91881	8.95123	9.0358	10.6978	8.66545	8.71726	10.3687	9.58404	8.39915	9.72496	9.69211	8.30113
248792_at	AT5G47200	RAB GTPase homolog 1A	10.5056	10.5447	10.774	10.6519	10.3092	10.1946	10.5537	10.6657	10.5728	10.7907	11.1657	10.9612	10.5892	10.6129	10.6204	10.5663	10.6406	10.7814	10.6392	10.723	10.6588
265735_at	AT2G01140	Aldolase superfamily protein	10.505	10.617	10.6047	10.5002	10.4423	10.4209	10.443	10.4314	10.3931	10.4437	10.4489	10.4509	10.3522	10.6857	10.443	10.3714	10.6376	10.2986	10.3212	10.443	10.2588
253815_at	AT4G28250	expansin B3	10.5031	10.1324	10.8898	10.0678	9.29847	9.3008	9.68718	9.85209	9.70478	10.3622	10.5709	10.7668	10.6081	10.0236	10.3634	10.436	10.0049	10.7663	10.4209	10.0768	10.7431
263348_at	AT2G05710	aconitase 3	10.5031	10.5626	10.5508	10.7643	10.9948	11.1661	10.6791	10.6684	10.7291	10.6004	10.7431	10.6689	10.5652	10.6241	10.5573	10.5425	10.4014	10.5672	10.7361	10.5021	10.5465
267494_at	AT2G30410	tubulin folding cofactor A (KIESEL)	10.503	10.7602	10.8017	10.4654	10.415	10.2068	10.4124	10.6897	10.7388	10.5927	10.7399	10.9531	10.494	10.8439	10.808	10.5592	10.992	10.7031	10.3788	10.8058	10.8072
245167_s_at	AT2G33120;AT2G33110	[AT2G33120, synaptobrevin-related protein 1];[AT2G33110, vesicle-associated membrane protein 723]	10.502	10.3355	10.3351	10.6122	10.146	10.6021	10.4402	10.5129	10.7627	10.6918	10.5536	11.1897	10.7433	10.5536	10.8362	10.4394	10.7939	10.4737	10.3815	10.8075	10.6943
253625_at	AT4G30600	signal recognition particle receptor alpha subunit family protein	10.5006	10.7333	10.6129	11.0987	10.7709	10.756	10.7425	10.908	10.6856	10.6377	10.7847	10.492	10.5741	10.7852	10.5473	10.5377	10.6098	10.4546	10.5501	10.7533	10.7115
253528_s_at	AT4G31480;AT4G31490	[AT4G31480, Coatomer, beta subunit];[AT4G31490, Coatomer, beta subunit]	10.5002	10.2407	10.3882	10.5645	10.4567	10.4863	10.5031	10.6377	10.5782	10.6819	10.7301	10.8288	10.6012	10.2967	10.6094	10.5031	10.3338	10.4997	10.5031	10.4574	10.6094
263956_at	AT2G35940	BEL1-like homeodomain 1	10.4982	10.6341	10.6534	10.849	10.8116	11.0647	10.7105	10.8663	10.6739	10.7742	10.7031	10.6613	10.5854	10.455	10.6358	10.4949	10.4255	10.6111	10.7576	10.6879	10.6388
264845_at	AT1G03680	thioredoxin M-type 1	10.4973	10.4036	10.3793	8.95232	10.2896	10.3067	10.279	10.2061	10.2984	9.99793	10.0146	10.2744	10.3165	10.411	10.3955	10.6192	10.3741	10.3082	10.298	10.3157	10.3745
261422_at	AT1G18730	NDH dependent flow 6	10.4962	9.8636	9.97718	8.12353	9.80174	10.0002	10.0036	9.66211	10.0422	9.24689	9.42216	9.86638	10.4032	9.93598	10.373	10.4105	10.1782	10.1461	9.99108	10.2661	10.1287
262323_at	AT1G64190	6-phosphogluconate dehydrogenase family protein	10.4935	10.5949	10.4699	10.5167	10.6067	10.6727	10.4485	10.4342	10.4372	10.3059	10.3176	10.4935	10.4252	10.6675	10.4719	10.4634	10.6176	10.6034	10.4935	10.4907	10.5087
246958_at	AT5G24690	Protein of unknown function (DUF3411)	10.4933	10.7632	10.8724	11.0617	11.3929	11.5852	10.8051	10.815	11.053	10.6715	10.4756	10.4216	10.5213	10.7174	10.8459	10.5398	10.6339	10.8444	10.7242	10.7405	10.8422
264173_at	AT1G02160	Cox19 family protein (CHCH motif)	10.4933	10.7063	10.6963	10.5638	10.6195	10.6757	10.4871	10.7953	10.709	10.4073	10.3678	10.6672	10.5304	10.7764	10.7363	10.429	10.9678	10.638	10.3525	10.964	10.8758
261136_at	AT1G19600	pfkB-like carbohydrate kinase family protein	10.4916	10.24	10.2398	9.82184	9.92754	9.68198	9.9911	10.1714	10.2205	10.1127	9.8926	10.165	10.498	10.3122	10.4149	10.5468	10.5631	10.4647	10.2747	10.1075	10.5419
252643_at	AT3G44590	60S acidic ribosomal protein family	10.4909	10.4172	10.2081	10.5559	10.6507	10.3577	10.47	10.3532	10.4118	10.2326	10.1991	10.2629	10.2322	10.4492	10.0885	10.3957	10.371	10.2823	10.4824	10.1627	10.2584
262298_at	AT1G27530	CONTAINS InterPro DOMAIN/s: Ubiquitin-conjugating enzyme/RWD-like (InterPro:IPR016135), Ubiquitin-fold modifier-conjugating enzyme 1 (InterPro:IPR014806); Has 269 Blast hits to 269 proteins in 110 species: Archae - 0; Bacteria - 0; Metazoa - 175; Fungi - 0; Plants - 42; Viruses - 0; Other Eukaryotes - 52 (source: NCBI BLink).	10.4898	10.5298	10.4695	10.8674	10.5851	10.4898	10.5271	10.5759	10.4531	10.6029	10.4802	10.2605	10.395	10.4116	10.3652	10.4305	10.3929	10.4488	10.4105	10.4482	10.4872
263676_at	AT1G09340	chloroplast RNA binding	10.4895	10.3193	10.4563	7.24131	10.1343	10.41	10.201	10.0259	10.3193	9.80103	9.60521	10.0425	10.5654	10.6115	10.5884	10.6982	10.6752	10.2956	10.3193	10.3117	10.4154
262287_at	AT1G68660	Ribosomal protein L12/ ATP-dependent Clp protease adaptor protein ClpS family protein	10.4895	10.4753	10.5188	10.2957	10.3425	10.4057	10.8064	10.2731	10.6476	10.4514	10.1924	10.4143	10.3194	10.5305	10.5235	10.6142	10.3858	10.3916	10.6869	10.5054	10.3424
AFFX-Athal-GAPDH_5_s_at	AT3G04120	glyceraldehyde-3-phosphate dehydrogenase C subunit 1	10.4889	10.1875	10.223	10.437	10.3924	10.7156	10.1957	10.1441	10.4388	10.2212	10.3317	10.6888	10.4437	10.1006	10.4793	10.2766	10.2758	10.3009	10.0322	10.3324	10.2826
267083_at	AT2G41100	Calcium-binding EF hand family protein	10.4887	10.9324	10.4415	11.4663	10.1011	8.21332	10.6937	11.0606	10.0798	10.5031	11.5051	9.91818	10.2198	11.0057	10.5652	9.91859	10.6234	10.4365	10.3179	10.7145	9.84927
250950_at	no_match	no_match	10.4876	10.4918	10.5389	10.4659	10.4902	10.3038	10.5377	10.8809	10.7737	10.5389	10.5923	10.3833	10.3995	10.5296	10.7053	10.3847	10.6482	10.5389	10.3975	10.6703	10.9122
251091_at	AT5G01410	Aldolase-type TIM barrel family protein	10.4874	10.6881	10.5089	10.1526	10.5365	10.4427	10.5278	10.4398	10.4113	10.3805	10.5042	10.3472	10.4427	10.6812	10.325	10.5664	10.5052	10.3244	10.6909	10.4182	10.3137
266865_at	AT2G29980	fatty acid desaturase 3	10.4873	10.5358	10.6679	10.2705	9.43485	9.38499	10.1695	10.4173	10.5359	10.5492	10.7238	10.9417	10.5323	10.4642	10.6945	10.5591	10.5942	10.7356	10.4283	10.5709	10.7959
252067_at	AT3G51370	Protein phosphatase 2C family protein	10.4858	10.6093	10.7414	11.0798	10.4783	10.6211	10.7705	10.6686	10.6938	10.6689	10.6538	10.5183	10.4229	10.5919	10.4981	10.4644	10.4834	10.5588	10.6093	10.5385	10.4982
262329_at	AT1G64090	Reticulan like protein B3	10.4851	10.6951	10.762	10.4051	10.0813	10.1358	10.2746	10.5683	10.4618	10.5229	10.7574	10.6288	10.4089	10.5962	10.7174	10.428	10.755	10.6123	10.4324	10.5691	10.619
254050_s_at	AT4G25670;AT4G25672;AT4G25690;AT4G25692	[AT4G25670, unknown protein; BEST Arabidopsis thaliana protein match is: unknown protein (TAIR:AT4G25690.2); Has 30201 Blast hits to 17322 proteins in 780 species: Archae - 12; Bacteria - 1396; Metazoa - 17338; Fungi - 3422; Plants - 5037; Viruses - 0; Other Eukaryotes - 2996 (source: NCBI BLink).];[AT4G25672, conserved peptide upstream open reading frame 12];[AT4G25690, unknown protein; BEST Ara…	10.4845	10.2664	10.2815	10.5103	9.9823	10.6079	10.31	10.4443	10.2538	10.2426	10.4339	10.6315	10.4879	10.4818	10.5342	10.3801	10.5353	10.2861	10.3531	10.8849	10.6173
253694_at	AT4G29735	unknown protein; FUNCTIONS IN: molecular_function unknown; INVOLVED IN: biological_process unknown; LOCATED IN: endomembrane system; EXPRESSED IN: 23 plant structures; EXPRESSED DURING: 15 growth stages; CONTAINS InterPro DOMAIN/s: Uncharacterised protein family UPF0197 (InterPro:IPR007915); Has 30201 Blast hits to 17322 proteins in 780 species: Archae - 12; Bacteria - 1396; Metazoa - 17338; Fung…	10.4843	10.6885	10.461	10.8325	10.5272	10.466	10.4895	10.6062	10.5313	10.563	10.4101	10.5095	10.3146	10.6244	10.5085	10.461	10.8283	10.3384	10.534	10.7618	10.5689
251306_at	AT3G61260	Remorin family protein	10.4816	10.7399	10.8485	9.28519	10.4836	10.5996	10.2873	10.8021	10.7028	10.0278	10.3851	10.1984	10.3673	10.6795	10.9022	10.4969	10.8744	10.8879	10.1891	10.8476	10.8144
253218_at	AT4G34980	subtilisin-like serine protease 2	10.4809	10.4655	10.6255	10.2059	10.1582	10.0283	10.5058	10.5209	10.4845	10.4809	10.6411	10.456	10.4047	10.7121	10.5823	10.3805	10.3344	10.6209	10.5837	10.5074	10.554
264916_at	AT1G60810	ATP-citrate lyase A-2	10.4807	10.657	10.6321	9.55795	9.1282	8.8691	10.2368	10.6081	10.5823	10.9457	11.0679	11.1097	10.4598	10.6174	10.5624	10.5149	10.5624	10.704	10.423	10.5712	10.5262
255008_at	AT4G10060	Beta-glucosidase, GBA2 type family protein	10.4807	10.0751	9.99262	9.70612	10.1321	10.2633	10.4171	10.4688	10.4463	10.3771	10.1375	10.2633	10.5758	10.0556	10.1958	10.3994	10.2092	10.2296	10.5029	10.2633	10.2788
253455_at	AT4G32020	unknown protein; FUNCTIONS IN: molecular_function unknown; INVOLVED IN: biological_process unknown; LOCATED IN: chloroplast; EXPRESSED IN: 24 plant structures; EXPRESSED DURING: 15 growth stages; BEST Arabidopsis thaliana protein match is: unknown protein (TAIR:AT2G25250.1); Has 65 Blast hits to 65 proteins in 19 species: Archae - 0; Bacteria - 0; Metazoa - 3; Fungi - 8; Plants - 54; Viruses - 0;…	10.4801	10.6713	11.1412	10.83	10.4479	10.725	10.9527	10.738	11.0759	10.7666	11.1483	10.8944	10.6724	10.6136	10.746	10.5132	10.3764	10.7873	10.6423	10.8456	10.7355
261913_at	AT1G65860	flavin-monooxygenase glucosinolate S-oxygenase 1	10.48	9.88288	9.70494	9.35472	10.2683	10.6371	10.6276	9.98706	10.0136	10.1012	10.2266	10.1773	10.8334	9.97287	10.0709	10.6553	9.79101	9.94029	10.6399	9.92214	9.85155
262197_at	AT1G53910	related to AP2 12	10.4777	10.573	10.6559	10.4643	11.0706	11.2759	10.471	10.6965	10.9298	10.4902	10.4778	10.6072	10.4623	10.5919	10.646	10.452	10.5984	10.5108	10.3855	10.748	10.6672
247279_at	AT5G64310	arabinogalactan protein 1	10.4775	10.4665	10.9221	9.51539	9.45386	8.97075	10.3357	10.0884	10.0162	10.5064	11.0796	10.9004	10.4487	10.7111	10.5422	10.3817	10.3235	10.4748	10.7301	10.6004	10.6042
266887_at	AT2G44650	chloroplast chaperonin 10	10.477	10.1792	9.99652	9.98212	10.2596	10.1682	10.1502	9.97091	10.2675	9.84289	9.888	9.91344	10.2726	10.339	10.1325	10.3955	10.4057	9.99291	10.2664	10.243	10.0898
256433_at	AT3G10985	senescence associated gene 20	10.4762	10.8273	10.6642	10.2001	10.9924	11.0214	10.4264	10.6256	10.7887	10.3709	10.5604	10.3947	10.3315	10.9261	10.5744	10.4011	10.7903	10.459	10.317	10.6984	10.4629
261324_at	AT1G44770	unknown protein; BEST Arabidopsis thaliana protein match is: unknown protein (TAIR:AT5G49710.3); Has 81 Blast hits to 81 proteins in 17 species: Archae - 0; Bacteria - 0; Metazoa - 0; Fungi - 0; Plants - 81; Viruses - 0; Other Eukaryotes - 0 (source: NCBI BLink).	10.4752	10.2579	10.5737	10.3356	10.2285	10.3825	10.2381	10.3863	10.342	10.1592	10.419	10.419	10.427	10.5772	10.554	10.4128	10.6034	10.432	10.2359	10.6384	10.6923
252037_at	AT3G51920	calmodulin 9	10.4751	10.5446	10.7053	10.9508	11.018	10.9617	10.6288	10.7494	10.5292	10.4062	10.8567	10.4334	10.7462	10.8069	10.6038	10.6021	10.8751	10.7329	10.7082	10.9485	10.6274
244993_s_at	ATCG01000;ATCG01130	[ATCG01000, Ycf1 protein];[ATCG01130, Ycf1 protein]	10.475	7.33108	6.95452	10.2509	8.97629	8.99652	9.64067	9.13143	8.53475	10.0506	8.70387	9.05663	10.7445	7.48807	8.36193	10.064	8.69311	7.73199	9.99948	9.30054	8.32155
253079_s_at	AT4G36190;AT4G36195	[AT4G36190, Serine carboxypeptidase S28 family protein];[AT4G36195, Serine carboxypeptidase S28 family protein]	10.4735	10.2788	10.3936	10.6957	10.6351	10.9359	10.5864	10.3066	10.6497	10.6587	10.355	10.582	10.5502	10.4584	10.5238	10.5127	10.4341	10.2956	10.4805	10.6489	10.5198
249658_s_at	AT5G36790;AT5G36700	[AT5G36790, Haloacid dehalogenase-like hydrolase (HAD) superfamily protein];[AT5G36700, 2-phosphoglycolate phosphatase 1]	10.4723	10.2611	10.4996	9.01818	10.3435	10.5673	10.416	10.3447	10.4518	10.0324	10.1496	10.2851	10.4939	10.4022	10.5181	10.598	10.2727	10.4681	10.5477	10.3506	10.3953
251552_at	AT3G58700	Ribosomal L5P family protein	10.4692	10.5432	10.4883	10.6897	10.9473	10.7968	10.503	10.5561	10.7256	10.253	10.27	10.2789	10.4414	10.5987	10.5235	10.4803	10.6936	10.3999	10.568	10.5432	10.4361
259593_at	AT1G27970	nuclear transport factor 2B	10.4686	10.4989	10.7624	10.1299	10.3938	10.5074	10.444	10.4048	10.5698	10.4795	10.8096	10.7716	10.2705	10.4795	10.3969	10.2983	10.578	10.2933	10.3749	10.4888	10.4805
250229_at	AT5G13850	nascent polypeptide-associated complex subunit alpha-like protein 3	10.4684	10.6546	10.6441	10.4624	10.6526	10.6687	10.4557	10.6703	10.6105	10.5483	10.6318	10.5001	10.4537	10.4994	10.555	10.5016	10.4868	10.6768	10.4886	10.592	10.5493
260095_at	AT1G73230	Nascent polypeptide-associated complex NAC	10.4677	10.4115	10.5777	10.5442	10.5957	10.6226	10.5496	10.4781	10.6862	10.4198	10.5612	10.5715	10.53	10.4828	10.5755	10.4114	10.5888	10.4756	10.3859	10.4917	10.567
252168_at	AT3G50440	methyl esterase 10	10.4666	10.6239	10.0984	10.5103	11.3791	11.4864	10.9723	10.4942	10.8111	10.4741	10.0984	10.3542	10.3755	10.479	10.3709	10.4942	10.4161	10.2341	10.571	10.7247	10.0905
251146_at	AT3G63520	carotenoid cleavage dioxygenase 1	10.4661	10.3521	10.3107	10.209	10.6511	10.7286	10.4191	10.3008	10.438	10.3266	10.0924	10.2583	10.5785	10.3229	10.4793	10.4542	10.3462	10.324	10.3252	10.4193	10.3124
252192_at	AT3G50000	casein kinase II, alpha chain 2	10.465	10.3912	10.5292	10.8577	10.6228	10.7079	10.6412	10.587	10.6659	10.5884	10.6148	10.6418	10.4404	10.3865	10.5442	10.4943	10.4509	10.4658	10.4902	10.4699	10.3556
245524_at	AT4G15920	Nodulin MtN3 family protein	10.4646	10.3808	10.4872	10.0006	9.91631	10.2816	10.085	10.2188	10.3714	9.84822	9.94562	10.2314	10.5628	10.3675	10.5505	10.3944	10.5968	10.2937	10.3362	10.375	10.4871
265649_at	AT2G27510	ferredoxin 3	10.4644	10.5769	10.6481	10.8517	10.292	10.0843	10.623	10.6304	10.3208	10.6471	10.6805	10.5496	10.4921	10.7022	10.541	10.4958	10.6334	10.5995	10.5615	10.7184	10.6616
262637_at	AT1G06640	2-oxoglutarate (2OG) and Fe(II)-dependent oxygenase superfamily protein	10.4625	10.5248	10.5209	10.2104	10.3218	10.2006	10.1427	10.1047	10.0427	10.0491	10.1847	10.208	10.6585	10.3029	10.3816	10.4322	10.6543	10.729	10.2587	10.1589	10.4634
258160_at	AT3G17820	glutamine synthetase 1.3	10.4623	10.7959	10.7582	11.1286	10.7995	10.5967	10.7848	10.9165	10.8813	11.1117	11.1147	11.0603	10.5239	10.7205	10.7358	10.6341	10.7092	10.6538	10.7768	10.8282	10.8692
264438_at	AT1G27400	Ribosomal protein L22p/L17e family protein	10.462	10.3927	10.3843	10.726	10.7041	10.6225	10.6914	10.4996	10.5402	10.523	10.4642	10.3642	10.4033	10.2988	10.3463	10.4588	10.2882	10.239	10.5555	10.4429	10.462
250609_at	AT5G07470	peptidemethionine sulfoxide reductase 3	10.4616	10.7019	10.6561	10.7952	10.6772	10.7273	10.5508	10.5557	10.6042	10.5771	10.5175	10.4024	10.214	10.5876	10.3751	10.3977	10.4921	10.4897	10.3803	10.5148	10.4144
257023_at	AT3G19760	eukaryotic initiation factor 4A-III	10.4592	10.4	10.3144	10.3985	10.229	10.479	10.3717	10.3648	10.4659	10.2945	10.2121	10.3811	10.3745	10.3745	10.3472	10.418	10.3366	10.3599	10.3528	10.3978	10.3677
266554_s_at	AT2G46290;AT2G46280	[AT2G46290, Transducin/WD40 repeat-like superfamily protein];[AT2G46280, TGF-beta receptor interacting protein 1]	10.4578	10.6119	10.5293	11.0372	11.0259	11.2064	10.7209	10.5513	10.7432	10.5833	10.3939	10.3778	10.2992	10.6419	10.5313	10.3856	10.722	10.3993	10.3272	10.6433	10.5456
263064_at	AT2G18162;AT2G18160	[AT2G18162, conserved peptide upstream open reading frame 1];[AT2G18160, basic leucine-zipper 2]	10.457	10.7008	10.7817	9.82568	9.7592	9.75592	10.1904	10.7828	10.5774	10.5468	10.7027	10.9386	10.33	10.551	10.6533	10.4121	10.6416	10.4703	10.7802	10.8466	10.6977
259270_at	AT3G01280	voltage dependent anion channel 1	10.4556	10.5636	10.4733	11.0263	11.0007	10.992	10.8422	10.6617	10.6989	10.6822	10.7099	10.5013	10.428	10.6102	10.457	10.598	10.5711	10.3276	10.6483	10.6091	10.5584
265617_at	AT2G25520	Drug/metabolite transporter superfamily protein	10.4542	10.603	10.6588	10.5104	10.4669	10.3719	10.4553	10.4826	10.5047	10.5096	10.536	10.6347	10.4676	10.5104	10.7126	10.2979	10.388	10.6366	10.3682	10.5621	10.4702
246154_at	AT5G19940	Plastid-lipid associated protein PAP / fibrillin family protein	10.4541	10.4215	10.5371	9.69718	10.6184	10.7082	10.189	10.0191	10.2852	9.89442	9.94982	10.0622	10.2817	10.3624	10.4554	10.5078	10.3445	10.3724	10.2001	10.3793	10.33
256796_at	AT3G22210	unknown protein; FUNCTIONS IN: molecular_function unknown; INVOLVED IN: biological_process unknown; LOCATED IN: endomembrane system; EXPRESSED IN: 21 plant structures; EXPRESSED DURING: 13 growth stages; Has 26 Blast hits to 26 proteins in 13 species: Archae - 0; Bacteria - 0; Metazoa - 0; Fungi - 0; Plants - 26; Viruses - 0; Other Eukaryotes - 0 (source: NCBI BLink).	10.4506	10.0968	10.1103	8.43228	10.0899	10.2234	10.0111	9.81678	10.0899	9.39876	9.11253	9.60826	10.3377	10.0561	10.4223	10.4348	10.4001	10.063	10.0563	10.1357	10.1832
247328_at	AT5G64130	cAMP-regulated phosphoprotein 19-related protein	10.4497	10.7443	10.8275	10.7681	10.7212	10.5813	10.6121	10.6854	10.6854	10.5276	10.8105	10.7138	10.4284	10.9081	10.6475	10.4684	10.8555	10.6854	10.5106	10.7511	10.7363
255517_at	AT4G02290	glycosyl hydrolase 9B13	10.4476	9.65329	9.96484	7.94481	7.11012	7.11101	9.52944	9.89523	9.56364	9.93201	10.4117	10.7126	10.5982	9.88704	9.96151	10.5599	9.59687	10.0394	10.4703	9.64571	10.3328
262262_at	AT1G70782;AT1G70780	[AT1G70782, conserved peptide upstream open reading frame 28];[AT1G70780, unknown protein; FUNCTIONS IN: molecular_function unknown; INVOLVED IN: biological_process unknown; LOCATED IN: mitochondrion; EXPRESSED IN: sperm cell, male gametophyte, pollen tube; EXPRESSED DURING: L mature pollen stage, M germinated pollen stage; BEST Arabidopsis thaliana protein match is: unknown protein (TAIR:AT1G231…	10.4464	10.2161	10.0906	10.666	10.9042	10.9327	10.7351	10.4428	10.3979	10.2299	10.4015	10.2326	10.449	10.4652	10.2627	10.5084	10.4279	10.0311	10.5051	10.3009	10.0587
250234_at	AT5G13420	Aldolase-type TIM barrel family protein	10.446	10.6159	10.6497	10.5452	10.2483	10.3873	10.5962	10.5025	10.6019	10.9075	10.9286	10.9404	10.588	10.5074	10.3666	10.6093	10.4457	10.7146	10.5327	10.362	10.4634
265257_at	AT2G20420	ATP citrate lyase (ACL) family protein	10.4444	10.4814	10.4423	10.5472	10.7168	10.586	10.5317	10.4642	10.5831	10.4477	10.569	10.5615	10.487	10.3357	10.4123	10.4964	10.3496	10.411	10.5377	10.4137	10.5257
263477_at	AT2G31790	UDP-Glycosyltransferase superfamily protein	10.4443	9.94256	9.63365	9.41854	10.4481	10.3278	10.522	9.96777	9.98237	9.98222	9.81096	9.78484	10.5152	9.97414	9.76166	10.5776	9.81766	9.7784	10.147	9.61775	9.67282
249742_at	AT5G24490	30S ribosomal protein, putative	10.4437	10.1505	9.97744	9.18168	10.4727	10.7654	9.944	9.76894	10.1415	9.59683	9.29551	9.69904	10.3423	10.1185	10.2093	10.5202	10.3001	10.0071	9.8588	10.1065	10.1396
250073_at	AT5G17170	rubredoxin family protein	10.4436	10.359	10.2224	8.53781	10.693	10.8018	10.1685	10.2959	10.379	9.8781	9.74011	10.0694	10.3843	10.4364	10.5397	10.3979	10.4604	10.1869	10.2525	10.3454	10.1003
261379_at	AT1G18720	Protein of unknown function (DUF962)	10.4427	10.6474	10.5383	10.251	10.3704	10.4538	10.3668	10.229	10.3675	10.5652	10.5938	10.546	10.2022	10.4992	10.4199	10.4228	10.332	10.357	10.2652	10.4041	10.5143
263711_at	AT2G20630	PP2C induced by AVRRPM1	10.4427	10.4463	10.2565	9.93956	10.5479	10.4831	10.2899	10.5479	10.3199	10.2373	10.3287	10.5885	10.7039	10.3079	10.6395	10.4814	10.6748	10.5398	10.2627	10.7013	10.699
259383_at	AT3G16470	Mannose-binding lectin superfamily protein	10.4422	9.49352	9.48639	9.70334	9.95207	9.72413	10.4632	9.81541	10.4256	10.0348	9.65503	9.67016	10.1745	9.54832	9.62875	10.1974	9.70665	9.76942	10.6079	9.69001	9.52123
252066_at	AT3G51550	Malectin/receptor-like protein kinase family protein	10.4411	10.5876	10.7112	10.6446	10.9509	10.727	10.6479	10.783	10.5843	10.6167	10.7684	10.5667	10.6125	10.5706	10.57	10.5214	10.3054	10.8504	10.603	10.5198	10.3299
249378_at	AT5G40450	unknown protein; FUNCTIONS IN: molecular_function unknown; INVOLVED IN: biological_process unknown; LOCATED IN: chloroplast, plasma membrane; EXPRESSED IN: 24 plant structures; EXPRESSED DURING: 13 growth stages; Has 30201 Blast hits to 17322 proteins in 780 species: Archae - 12; Bacteria - 1396; Metazoa - 17338; Fungi - 3422; Plants - 5037; Viruses - 0; Other Eukaryotes - 2996 (source: NCBI BLin…	10.4404	9.76423	9.4355	10.6529	10.6467	10.4391	10.4246	10.6478	10.4874	10.6189	10.0788	10.0567	10.7108	9.57538	10.08	10.374	10.0375	9.80494	10.7801	10.3956	10.183
248140_at	AT5G54980	Uncharacterised protein family (UPF0497)	10.4398	10.5568	10.6175	9.98855	9.37564	9.09547	10.5196	10.4168	10.8458	10.9082	10.529	10.7549	10.2793	10.5436	10.6109	10.4497	10.727	10.3982	10.3257	10.7773	10.4335
258108_at	AT3G23570	alpha/beta-Hydrolases superfamily protein	10.4392	9.84731	9.80338	10.4931	10.6224	10.6621	10.5661	10.1665	10.1543	10.3624	10.0806	9.90266	10.6001	10.0634	9.86614	10.6082	9.91431	10.0268	10.5087	9.8846	9.89547
246785_at	AT5G27380	glutathione synthetase 2	10.4387	10.2956	10.0534	10.3259	10.4678	10.4199	10.3924	10.3921	10.3283	10.1737	10.3547	10.3086	10.4368	10.1938	10.3155	10.3548	10.2463	10.2555	10.3585	10.1828	10.2854
255830_at	AT2G33340	MOS4-associated complex 3B	10.4373	10.436	10.483	10.7134	10.9263	11.1606	10.4393	10.5362	10.7172	10.3141	10.1978	10.3634	10.4375	10.5478	10.7062	10.3659	10.5857	10.636	10.4643	10.7293	10.6738
250534_at	AT5G08530	51 kDa subunit of complex I	10.4371	10.7448	10.7728	10.2606	10.3522	10.5044	10.4876	10.6219	10.551	10.5511	10.7079	10.5348	10.3597	10.7226	10.3656	10.5067	10.5066	10.4912	10.4052	10.4693	10.5914
264903_at	AT1G23190	Phosphoglucomutase/phosphomannomutase family protein	10.4368	10.5758	10.6271	10.2291	10.1187	10.1635	10.3311	10.6259	10.6593	11.2183	11.3309	11.4998	10.771	10.5701	10.4768	10.5337	10.5511	10.6203	10.5812	10.7068	10.7152
250217_at	AT5G14120	Major facilitator superfamily protein	10.4335	10.4192	10.3412	9.11663	10.9521	10.9377	10.3787	10.154	10.4366	9.52217	10.0603	9.80964	10.2017	10.3929	10.1425	10.5566	10.4172	10.3376	9.98017	9.78613	10.0123
263426_at	AT2G31570	glutathione peroxidase 2	10.4329	10.5201	10.5381	10.3695	9.7276	9.55592	10.1828	10.2038	10.0895	10.3618	10.3531	10.4572	10.4053	10.3888	10.7126	10.3206	10.8088	10.4756	10.3465	10.4576	10.4045
255442_at	AT4G02580	NADH-ubiquinone oxidoreductase 24 kDa subunit, putative	10.4296	10.6637	10.6592	10.1647	10.4685	10.4689	10.2341	10.45	10.3645	10.3943	10.5669	10.4922	10.495	10.4939	10.5448	10.532	10.5225	10.7681	10.3145	10.3975	10.7111
254083_at	AT4G24920	secE/sec61-gamma protein transport protein	10.4282	10.5389	10.4411	10.9503	10.4821	10.0882	10.4253	10.6757	10.3961	10.7401	10.6468	10.6683	10.4363	10.3071	10.5385	10.3301	10.6159	10.3989	10.5107	10.6025	10.5363
263949_at	AT2G36060	MMS ZWEI homologue 3	10.4259	10.489	10.4659	10.5104	10.5765	10.7239	10.489	10.477	10.548	10.3834	10.379	10.4474	10.3676	10.6329	10.5734	10.413	10.5476	10.4035	10.3413	10.5351	10.4885
267306_at	AT2G30060	Pleckstrin homology (PH) domain superfamily protein	10.4259	10.6185	10.7511	10.1893	10.0236	9.92738	10.1249	10.5534	10.4325	10.3104	10.5322	10.5832	10.4948	10.5449	10.5502	10.3265	10.6525	10.7048	10.4341	10.6261	10.5715
264383_at	AT2G25080	glutathione peroxidase 1	10.425	10.2788	10.151	9.25946	10.6205	11.2681	10.1381	9.80371	10.2609	9.50284	9.30182	9.58781	10.5826	10.2419	10.3215	10.5919	10.2462	10.3632	10.2168	10.0706	10.1513
260615_at	AT1G53240	Lactate/malate dehydrogenase family protein	10.4235	10.2946	10.3271	9.92628	10.2188	10.1627	10.3308	10.1905	10.3402	10.3201	10.4404	10.3649	10.4404	10.2835	10.3189	10.5458	10.2752	10.4217	10.3308	10.1586	10.377
249027_at	AT5G44790	copper-exporting ATPase / responsive-to-antagonist 1 / copper-transporting ATPase (RAN1)	10.4234	10.5779	10.4944	10.4527	10.2268	10.5478	10.5552	10.6789	10.6173	10.6875	10.7454	10.5546	10.6193	10.6624	10.6434	10.5116	10.6141	10.6032	10.5259	10.6002	10.5498
267092_at	AT2G38120	Transmembrane amino acid transporter family protein	10.4215	10.7429	10.8331	10.3553	9.7792	9.58301	10.4754	10.5708	10.2812	10.7337	10.8455	10.8665	10.6358	10.5038	10.6618	10.4892	10.3797	10.8034	10.5642	10.5378	10.8063
249581_at	AT5G37600	glutamine synthase clone R1	10.4213	10.949	10.8627	11.6597	10.6127	9.99692	10.9263	11.0141	10.6649	11.0648	11.4367	11.1627	10.207	10.815	10.762	10.2271	10.7999	10.6162	10.8474	10.8418	10.7603
261425_at	AT1G18880	Major facilitator superfamily protein	10.4196	10.4949	10.5111	10.2048	8.80066	8.74765	10.0805	10.1883	10.1261	10.19	9.8895	10.0364	10.4273	10.5253	10.5608	10.3589	10.5784	10.683	10.3622	10.3016	10.3142
266822_at	AT2G44860	Ribosomal protein L24e family protein	10.4193	10.2744	10.1585	10.9098	10.6466	10.6535	10.6095	10.5407	10.6465	10.3532	10.2338	10.4447	10.2863	10.0675	10.3208	10.3755	10.3977	10.0558	10.2819	10.5274	10.2598
263987_at	AT2G42690	alpha/beta-Hydrolases superfamily protein	10.4186	10.4244	10.4605	10.0543	10.38	10.3916	10.3916	10.4044	10.2694	10.3534	10.0753	10.2722	10.4014	10.4255	10.3916	10.4981	10.3204	10.3806	10.5853	10.4746	10.3872
253759_at	AT4G29010	Enoyl-CoA hydratase/isomerase family	10.4177	10.6356	10.2852	10.4327	10.8033	10.8289	10.2852	10.5065	10.5209	10.511	10.5482	10.5172	10.5549	10.4602	10.3905	10.4651	10.4788	10.4864	10.5376	10.5065	10.5268
246286_at	AT1G31910	GHMP kinase family protein	10.4172	10.2568	10.2863	10.7355	10.365	10.4656	10.6418	10.5506	10.5379	10.3873	10.3626	10.3146	10.4873	10.4025	10.2492	10.3874	10.4621	10.3502	10.3886	10.4815	10.3674
259114_at	AT3G05530	regulatory particle triple-A ATPase 5A	10.4172	10.5601	10.6092	10.4024	10.4281	10.4615	10.3347	10.5558	10.4385	10.5975	10.5766	10.523	10.3503	10.4163	10.5144	10.409	10.3942	10.6342	10.4384	10.3762	10.5558
254784_at	AT4G12720	MutT/nudix family protein	10.4168	10.8041	10.8618	11.024	10.1508	9.84518	10.7674	10.7026	10.4916	10.5847	11.0331	10.3432	10.3308	11.1208	10.6862	10.0842	10.6663	10.5829	10.5171	10.707	10.23
254990_at	AT4G10610	CTC-interacting domain 12	10.4165	10.329	10.2741	10.5664	10.4744	10.7836	10.3706	10.2492	10.3438	10.3869	10.1714	9.96412	10.0541	10.2845	10.024	10.2319	10.1113	10.1141	10.2719	10.1531	10.0967
245010_at	ATCG00420	NADH dehydrogenase subunit J	10.4154	8.21879	7.5785	8.09781	8.08169	7.8249	9.53236	9.12671	6.92854	9.56302	8.59733	8.08585	10.5724	7.35087	8.39956	10.3528	8.25798	8.28338	9.48578	8.58005	8.45334
263624_at	AT2G04700	ferredoxin thioredoxin reductase catalytic beta chain family protein	10.4149	10.3143	9.9108	9.84373	10.2422	10.2024	10.0487	10.0131	9.97752	10.0032	9.66426	9.84285	10.243	10.0602	10.0378	10.3569	10.2553	9.84569	10.1271	10.1369	10.0091
251184_at	AT3G62840	Small nuclear ribonucleoprotein family protein	10.4148	10.3204	10.2504	10.7026	10.6602	10.4761	10.3369	10.5714	10.4477	10.3721	10.0565	10.1837	10.3786	10.3095	10.3098	10.4127	10.4693	10.4189	10.2702	10.41	10.3603
254275_at	AT4G22670	HSP70-interacting protein 1	10.4133	10.4766	10.395	10.7914	10.4695	10.3636	10.6688	10.4331	10.3343	10.5081	10.6393	10.212	10.2219	10.4342	9.9807	10.3533	10.2272	10.3105	10.6294	10.28	10.2222
248861_at	AT5G46700	Tetraspanin family protein	10.4126	10.6175	10.7943	10.0279	9.69693	9.51501	10.4806	10.7534	10.8279	11.0889	11.2421	11.3148	10.423	10.475	10.6107	10.5808	10.5505	10.7222	10.5577	10.5174	10.7422
260207_at	AT1G70730	Phosphoglucomutase/phosphomannomutase family protein	10.409	10.489	10.4055	10.2585	10.545	10.5505	10.2642	10.495	10.3121	10.5402	10.5621	10.5853	10.42	10.3079	10.3221	10.3873	10.1722	10.4204	10.3711	10.2658	10.4305
253834_at	AT4G27800	thylakoid-associated phosphatase 38	10.407	10.3978	10.2721	9.79974	10.416	10.5898	10.3892	10.2903	10.1807	10.3603	10.0615	10.0746	10.4634	10.3668	10.351	10.4543	10.2561	10.3483	10.4159	10.3697	10.2779
263332_at	AT2G03870	Small nuclear ribonucleoprotein family protein	10.4067	10.2871	10.3035	10.6048	10.3525	10.2385	10.3427	10.3192	10.2778	10.3097	10.388	10.4089	10.2915	10.5213	10.3459	10.331	10.5712	10.1701	10.3683	10.5076	10.152
246506_at	AT5G16110	unknown protein; FUNCTIONS IN: molecular_function unknown; INVOLVED IN: biological_process unknown; LOCATED IN: chloroplast; EXPRESSED IN: 24 plant structures; EXPRESSED DURING: 15 growth stages; BEST Arabidopsis thaliana protein match is: unknown protein (TAIR:AT3G02555.1); Has 133 Blast hits to 133 proteins in 18 species: Archae - 0; Bacteria - 0; Metazoa - 0; Fungi - 0; Plants - 133; Viruses -…	10.4057	10.5942	10.8776	10.6872	10.3247	10.7672	10.3407	10.5013	10.882	10.3338	10.1668	10.3894	10.0109	10.3852	10.8012	10.3114	10.4247	10.6253	10.1248	10.5259	10.6159
246035_at	AT5G08300	Succinyl-CoA ligase, alpha subunit	10.4053	10.3284	10.2578	10.598	10.4071	10.1776	10.2796	10.4195	10.1984	10.4454	10.598	10.3562	10.5223	10.3693	10.3302	10.4291	10.3008	10.4011	10.5288	10.2994	10.3192
265390_at	AT2G20820	unknown protein; Has 44 Blast hits to 44 proteins in 13 species: Archae - 0; Bacteria - 0; Metazoa - 0; Fungi - 0; Plants - 44; Viruses - 0; Other Eukaryotes - 0 (source: NCBI BLink).	10.4031	10.4624	10.4779	10.4624	10.2705	10.4385	10.3007	10.3354	10.4871	10.4182	10.4437	10.5719	10.3316	10.7272	10.6333	10.4578	10.7059	10.3923	10.3342	10.5658	10.4248
264986_at	AT1G27130	glutathione S-transferase tau 13	10.4026	10.3853	10.2736	10.5407	10.1704	9.86389	10.4437	10.4844	10.1838	10.3022	10.4405	10.0978	10.2577	10.5879	10.03	10.2425	10.3038	10.1466	10.586	10.4721	10.0648
264956_at	AT1G76990	ACT domain repeat 3	10.4019	10.4784	10.3899	10.9773	10.7009	10.7543	10.4289	10.6422	10.676	10.3366	10.4315	10.2791	10.2798	10.3771	10.4271	10.4431	10.3158	10.5224	10.5496	10.3628	10.4784
250260_at	AT5G13810	Glutaredoxin family protein	10.4012	10.5618	10.7199	9.69635	9.79873	9.54589	10.1339	10.3913	10.2596	10.5308	10.8132	10.8036	10.5479	10.5443	10.5899	10.341	10.628	10.6959	10.0087	10.5077	10.4088
261131_at	AT1G19835	Plant protein of unknown function (DUF869)	10.4007	9.97894	9.82936	9.85952	9.75585	10.1049	10.3603	10.4702	10.4094	10.6477	10.3471	10.6325	10.6145	10.0618	10.4146	10.2795	10.4735	10.295	10.1824	10.3757	10.3745
251220_at	AT3G62400	unknown protein; Has 30201 Blast hits to 17322 proteins in 780 species: Archae - 12; Bacteria - 1396; Metazoa - 17338; Fungi - 3422; Plants - 5037; Viruses - 0; Other Eukaryotes - 2996 (source: NCBI BLink).	10.3997	10.4661	10.1465	10.3872	10.0549	10.0182	10.2824	10.1919	10.2354	10.1599	10.3283	10.3472	10.2573	10.5618	10.3249	10.2805	10.7143	10.3172	10.4733	10.6437	10.1861
264668_at	AT1G09780	Phosphoglycerate mutase, 2,3-bisphosphoglycerate-independent	10.3971	10.4362	10.4333	10.377	10.1424	9.76817	10.3821	10.3291	10.2682	10.5261	10.7078	10.5386	10.4777	10.5078	10.3157	10.3665	10.3882	10.3911	10.5339	10.3611	10.4853
254216_at	AT4G23710	vacuolar ATP synthase subunit G2	10.3963	10.4916	10.5359	9.90468	9.66054	9.45188	9.91299	10.1994	10.1552	10.0505	10.3095	10.4973	10.4016	10.4075	10.5548	10.3095	10.615	10.3457	10.1204	10.6112	10.3987
265056_at	AT1G51980	Insulinase (Peptidase family M16) protein	10.3944	10.2556	10.4045	10.3686	10.3455	10.3165	10.3628	10.3836	10.325	10.3898	10.363	10.3147	10.312	10.1519	10.2101	10.3209	10.0491	10.3665	10.4457	10.079	10.1471
245407_at	AT4G17170	RAB GTPase homolog B1C	10.3923	10.476	10.4488	10.2009	10.1928	10.2329	10.3066	10.3966	10.3717	10.3696	10.3627	10.4276	10.3118	10.3696	10.4123	10.287	10.4496	10.3476	10.2635	10.5837	10.4406
250209_at	AT5G14030	translocon-associated protein beta (TRAPB) family protein	10.3915	10.367	10.4734	10.5258	10.4429	10.3988	10.5426	10.4461	10.4076	10.6228	10.5767	10.5625	10.3471	10.2982	10.3279	10.3534	10.2893	10.2921	10.5308	10.305	10.2602
264100_at	AT1G78970	lupeol synthase 1	10.3903	10.3274	10.3493	9.05812	9.78812	10.1866	9.62114	9.9727	10.1858	9.83757	10.0008	10.1986	10.292	10.171	10.6245	10.486	10.1432	10.4411	10.1561	10.2505	10.1106
246191_at	AT5G20890	TCP-1/cpn60 chaperonin family protein	10.3902	10.4922	10.5065	10.6857	10.8375	10.8893	10.5961	10.6738	10.6167	10.5332	10.5095	10.404	10.4566	10.5773	10.3756	10.4153	10.4819	10.633	10.6081	10.5569	10.5951
266989_at	AT2G39330	jacalin-related lectin 23	10.3884	8.98638	8.83027	10.0959	9.73798	9.3303	10.1044	9.49559	9.82603	10.1251	9.38987	9.54301	9.79629	8.62721	8.92971	9.73646	8.70481	9.05014	10.568	8.92193	8.65503
245639_at	AT1G25260	Ribosomal protein L10 family protein	10.3853	10.4358	10.4193	10.7463	11.0647	11.1312	10.4556	10.5056	10.6543	10.2916	10.0533	10.2841	10.3977	10.3068	10.5136	10.4065	10.4556	10.5254	10.4358	10.4556	10.5005
250562_at	AT5G08040	mitochondrial import receptor subunit TOM5 homolog	10.3848	10.3584	10.5689	10.32	10.5137	10.3203	10.2263	10.4077	10.4077	10.0948	10.3373	10.5177	10.2034	10.6471	10.4886	10.3287	10.7758	10.3381	10.3741	10.6342	10.5291
260847_s_at	AT1G17290;AT1G72330	[AT1G17290, alanine aminotransferas];[AT1G72330, alanine aminotransferase 2]	10.3841	10.3423	10.128	10.5407	10.7323	10.855	10.4772	10.3271	10.42	10.4226	10.3416	10.2309	10.3811	10.2989	10.2061	10.2378	9.99516	10.2402	10.3263	10.2188	10.0881
253442_at	AT4G32530	ATPase, F0/V0 complex, subunit C protein	10.3822	10.4775	10.575	10.1394	10.4244	10.1725	10.3256	10.6152	10.5463	10.4131	10.6542	10.6062	10.4188	10.2281	10.4701	10.4258	10.3519	10.4497	10.4594	10.4131	10.4579
248138_at	AT5G54960	pyruvate decarboxylase-2	10.3811	10.4802	10.0506	10.2455	10.7122	10.7288	10.5191	10.5454	10.414	10.5095	10.5016	10.2721	10.3862	10.5846	10.1267	10.4279	10.1402	10.1775	10.6143	10.333	10.1696
255046_at	AT4G09650	ATP synthase delta-subunit gene	10.3778	9.93724	9.9634	8.01505	10.0381	10.0653	9.80215	9.66118	9.94659	9.29395	9.26079	9.68933	10.4997	9.99173	10.2405	10.4719	10.0511	10.1793	9.8534	9.76326	9.92871
263399_at	AT2G31490	unknown protein; Has 55 Blast hits to 55 proteins in 15 species: Archae - 0; Bacteria - 0; Metazoa - 0; Fungi - 0; Plants - 55; Viruses - 0; Other Eukaryotes - 0 (source: NCBI BLink).	10.3762	10.3489	10.143	10.4131	10.149	10.2899	10.2745	10.2485	10.3604	10.3345	10.2432	10.4689	10.3966	10.3173	10.364	10.4561	10.6729	10.2509	10.1991	10.51	10.4089
263743_at	AT2G21390	Coatomer, alpha subunit	10.3759	10.4553	10.6464	10.4311	10.3686	10.4566	10.5439	10.5299	10.6046	10.8158	10.926	10.746	10.5701	10.4193	10.421	10.4855	10.2378	10.5384	10.4858	10.283	10.4654
257766_at	AT3G23030	indole-3-acetic acid inducible 2	10.3757	10.3368	10.357	11.0103	9.76296	9.9823	10.5597	10.9676	10.4903	11.1388	11.0163	11.1104	10.5293	10.1195	10.438	10.3026	10.411	10.1743	10.6098	10.8097	10.7175
263519_at	AT2G21580	Ribosomal protein S25 family protein	10.3747	10.1756	10.0598	10.5829	10.6871	10.717	10.4122	10.2518	10.3766	10.2695	10.0362	10.2028	10.3061	10.3613	10.1448	10.2937	10.3833	9.96743	10.1907	10.3148	10.2244
253462_at	AT4G32150	vesicle-associated membrane protein 711	10.3738	10.8752	10.8058	10.6343	11.1588	11.5113	10.4559	10.648	10.8821	10.3004	10.3077	10.3791	10.4085	10.7011	10.7791	10.3946	10.7552	10.6886	10.3534	10.7979	10.6222
257141_at	AT3G28900	Ribosomal protein L34e superfamily protein	10.3724	10.2161	10.0728	10.3743	10.656	10.4436	10.3199	10.2739	10.257	10.072	10.1503	10.0328	10.2289	10.2526	10.0485	10.2437	10.2228	10.1778	10.3683	10.1972	10.1408
263537_at	AT2G24790	CONSTANS-like 3	10.3719	10.4787	10.5348	10.2088	10.0824	9.92953	10.3089	10.406	10.4924	10.1171	10.2302	10.2755	10.3072	10.478	10.4339	10.2924	10.5138	10.5147	10.1841	10.5041	10.4072
244988_s_at	ATCG00840;ATCG01300	[ATCG00840, ribosomal protein L23.1];[ATCG01300, ribosomal protein L23]	10.3716	9.14596	9.60341	10.3575	10.0683	10.6138	10.1466	9.78442	9.94393	10.3295	9.81148	9.94393	10.6891	8.76316	9.74212	10.417	9.08738	9.74216	10.3422	9.67632	9.67434
249010_at	AT5G44580	unknown protein; FUNCTIONS IN: molecular_function unknown; INVOLVED IN: biological_process unknown; LOCATED IN: endomembrane system; EXPRESSED IN: 18 plant structures; EXPRESSED DURING: 12 growth stages; BEST Arabidopsis thaliana protein match is: unknown protein (TAIR:AT5G44582.1); Has 30201 Blast hits to 17322 proteins in 780 species: Archae - 12; Bacteria - 1396; Metazoa - 17338; Fungi - 3422;…	10.3699	10.4655	10.3695	10.639	10.7495	10.7324	10.6448	10.3833	10.5457	10.3079	10.203	10.1872	10.2473	10.4023	10.5975	10.3458	10.4323	10.1485	10.4894	10.5781	10.0386
245101_at	AT2G40890	cytochrome P450, family 98, subfamily A, polypeptide 3	10.3696	10.8123	10.9425	9.16009	8.85955	8.61828	9.92451	10.238	10.0649	10.229	10.4546	10.3823	10.2571	10.8758	10.5374	10.3833	10.8302	10.7611	10.0197	10.3317	10.3431
253730_at	AT4G29480	Mitochondrial ATP synthase subunit G protein	10.3696	10.3474	10.2038	10.3525	10.0354	10.1818	10.254	10.2729	10.4157	10.2125	10.3189	10.3542	10.1771	10.2499	10.289	10.3588	10.4495	10.1452	10.1452	10.2719	10.2304
253871_at	AT4G27440	protochlorophyllide oxidoreductase B	10.3689	9.95995	9.89565	9.667	10.4247	10.4946	9.8047	9.66293	10.0165	9.55642	9.48827	9.61265	10.1716	9.87573	9.88847	10.4194	10.067	9.76204	9.61001	9.7567	9.95558
255498_at	AT4G02620	vacuolar ATPase subunit F family protein	10.3678	10.7995	10.711	10.4992	10.6765	10.7912	10.557	10.5385	10.638	10.6201	10.8406	10.7175	10.4203	10.6133	10.5268	10.5554	10.755	10.5289	10.4674	10.6124	10.7418
265384_at	AT2G20760	Clathrin light chain protein	10.3672	10.42	10.6734	10.4553	10.342	10.2142	10.4149	10.6562	10.68	10.8124	10.9681	11.0833	10.5146	10.4869	10.5788	10.3621	10.4402	10.6821	10.4911	10.5399	10.6298
258432_at	AT3G16570	rapid alkalinization factor 23	10.3666	10.7943	10.7074	9.65067	10.383	10.4192	10.4581	10.5439	10.7557	10.5855	10.6793	10.7585	10.2549	10.645	10.6688	10.4172	10.628	10.6304	10.2572	10.7345	10.5511
251342_at	AT3G60690	SAUR-like auxin-responsive protein family	10.3659	10.3012	10.2718	11.2906	11.0206	11.173	10.9894	10.7227	10.8552	10.5595	10.2716	10.4031	10.2613	10.4002	10.4915	10.3133	10.3593	10.3056	10.5572	10.649	10.4503
266890_at	AT2G44620	mitochondrial acyl carrier protein 1	10.3653	10.1501	10.3893	10.1568	10.0999	10.1116	10.1999	10.1688	10.2994	10.2521	10.1958	10.3291	10.2903	10.3527	10.2552	10.3221	10.422	10.1978	10.2197	10.2834	10.2615
247593_at	AT5G60790	ABC transporter family protein	10.3649	10.4918	10.1841	11.1324	10.8447	10.6587	10.5945	10.5847	10.5242	10.4693	10.4455	10.3619	10.4141	10.3071	10.3311	10.4186	10.2213	10.3849	10.4596	10.2606	10.3435
260604_at	AT1G55840	Sec14p-like phosphatidylinositol transfer family protein	10.3643	10.4218	10.4878	10.7261	10.7247	10.7003	10.3311	10.2852	10.3041	10.5715	10.4096	10.4825	10.332	10.1852	10.4073	10.4492	10.3236	10.3839	10.3689	10.3756	10.473
251762_at	AT3G55800	sedoheptulose-bisphosphatase	10.3618	10.186	10.3311	8.29398	10.3313	10.436	10.3782	10.0668	10.4924	10.0021	9.79421	10.1143	10.5805	10.4894	10.5394	10.6804	10.3535	10.4508	10.36	10.2412	10.3458
256765_at	AT3G22200	Pyridoxal phosphate (PLP)-dependent transferases superfamily protein	10.3609	10.5445	10.5129	10.1355	10.1284	10.4637	10.3496	10.2984	10.4455	10.4285	10.5871	10.5656	10.3609	10.3225	10.2143	10.3541	10.3356	10.165	10.4579	10.4525	10.3654
255809_at	AT4G10300	RmlC-like cupins superfamily protein	10.356	10.2262	10.1972	9.67869	10.207	10.2116	10.3213	10.2923	10.3597	10.2095	9.83859	10.0068	10.2342	10.1735	10.353	10.2591	10.3137	10.1037	10.244	10.374	10.3027
250516_at	AT5G09620	Octicosapeptide/Phox/Bem1p family protein	10.3558	10.52	10.2752	10.7907	10.8861	10.9017	10.5491	10.3799	10.4464	10.3811	10.4517	10.2526	10.2521	10.2387	10.157	10.2879	10.2999	10.3253	10.3553	10.4046	10.3006
262980_at	AT1G75680	glycosyl hydrolase 9B7	10.3554	10.8341	11.014	9.0405	9.68916	9.23541	9.9143	10.5996	10.5937	10.7451	11.1014	11.1537	10.6802	10.837	10.9183	10.5318	11.0154	11.0991	10.1722	10.6765	10.9227
266352_at	AT2G01610	Plant invertase/pectin methylesterase inhibitor superfamily protein	10.3547	10.5621	10.7911	9.77522	7.66786	7.78922	10.2365	10.6586	9.94687	10.7896	10.8744	10.932	10.6507	10.2114	10.5138	10.59	10.3746	10.4865	10.5573	10.5374	10.829
251036_at	AT5G02160	unknown protein; FUNCTIONS IN: molecular_function unknown; INVOLVED IN: biological_process unknown; LOCATED IN: chloroplast thylakoid membrane; EXPRESSED IN: 23 plant structures; EXPRESSED DURING: 13 growth stages; Has 121 Blast hits to 121 proteins in 17 species: Archae - 0; Bacteria - 0; Metazoa - 0; Fungi - 0; Plants - 121; Viruses - 0; Other Eukaryotes - 0 (source: NCBI BLink).	10.3546	9.96097	10.0979	8.36024	9.94008	10.4143	9.44668	9.33223	9.84035	9.22127	8.88741	9.42805	10.0863	9.97873	10.1732	10.3632	10.2768	9.80623	9.40082	9.94729	10.0316
265344_at	AT2G22660	Protein of unknown function (duplicated DUF1399)	10.3544	10.3215	10.2315	10.272	10.3994	10.2958	10.267	10.2968	10.073	10.2284	10.0818	10.1055	10.3551	10.4387	10.254	10.3527	10.2793	10.3917	10.3256	10.2552	10.1953
253728_at	AT4G29410	Ribosomal L28e protein family	10.3543	10.1744	9.89616	10.6805	10.6496	10.7467	10.5824	10.5352	10.4233	10.2964	9.97496	10.0021	10.2691	10.1786	10.0114	10.2934	10.1107	10.0494	10.2145	10.1257	10.1654
266005_at	AT2G37340	arginine/serine-rich zinc knuckle-containing protein 33	10.3513	10.8841	10.9598	11.238	11.1073	11.2452	10.7232	10.9058	11.0123	10.5135	10.5198	10.4983	10.3462	10.9035	10.7969	10.4796	10.8197	10.7289	10.5707	10.8456	10.8345
254789_at	AT4G12880	early nodulin-like protein 19	10.3507	10.0632	10.169	9.93113	9.28097	9.17074	9.5642	9.57693	9.98397	9.59007	9.9069	10.0667	10.3668	9.87586	10.3991	10.1534	9.93598	9.9925	9.85823	9.78515	9.9581
250337_at	AT5G11790	N-MYC downregulated-like 2	10.3504	10.7622	10.9648	9.08801	9.59454	9.15985	10.0216	10.4855	10.4807	10.4541	10.8876	11.052	10.2982	10.5024	10.6769	10.245	10.6796	10.6084	9.58941	10.4768	10.6647
250972_at	AT5G02840	LHY/CCA1-like 1	10.3503	10.6718	10.7631	9.79981	10.4378	10.7221	10.212	10.3644	10.7654	10.2275	10.0784	10.2715	10.3228	10.5124	10.8589	10.4378	10.6089	10.8443	9.97763	10.4234	10.7013
252158_at	AT3G50530	CDPK-related kinase	10.349	10.1116	9.95347	9.87248	9.94135	9.9084	10.1858	10.3046	10.241	10.3831	10.2886	10.3439	10.3056	10.0158	10.2243	10.4389	10.1825	10.4077	10.5222	10.1508	10.3291
262876_at	AT1G64750	deletion of SUV3 suppressor 1(I)	10.3488	10.4441	10.1383	10.612	10.1891	10.247	10.1343	10.3295	10.3062	10.197	10.0049	10.3086	10.2495	10.4715	10.3062	10.2322	10.8141	10.1603	10.1122	10.6623	10.4495
266371_at	AT2G41410	Calcium-binding EF-hand family protein	10.348	10.7769	10.7504	10.9521	10.7999	10.3583	10.875	10.6417	10.8581	11.2951	11.4133	11.1905	10.4622	11.1264	10.4152	10.1881	10.7438	10.4127	10.7469	11.0844	10.6662
258797_at	AT3G04730	indoleacetic acid-induced protein 16	10.3467	10.5508	10.6754	10.4308	9.57195	9.89795	10.1684	10.4464	10.3036	10.4749	10.3819	10.6357	10.3073	10.2273	10.7057	10.3693	10.3871	10.5973	10.2022	10.4219	10.609
249988_at	AT5G18310	unknown protein; FUNCTIONS IN: molecular_function unknown; INVOLVED IN: biological_process unknown; LOCATED IN: plasma membrane; EXPRESSED IN: 22 plant structures; EXPRESSED DURING: 13 growth stages; BEST Arabidopsis thaliana protein match is: unknown protein (TAIR:AT5G48500.1); Has 30201 Blast hits to 17322 proteins in 780 species: Archae - 12; Bacteria - 1396; Metazoa - 17338; Fungi - 3422; Pla…	10.3456	10.382	10.2901	11.5791	10.9859	11.0698	10.9516	10.4566	10.5283	10.6079	10.3208	10.123	10.39	10.2391	10.3575	10.4566	10.4403	10.2785	10.4595	10.4813	10.4786
262619_at	AT1G06550	ATP-dependent caseinolytic (Clp) protease/crotonase family protein	10.3455	10.2716	10.5329	9.48672	8.78898	8.47949	9.72568	10.2316	10.2446	10.2243	10.499	10.675	10.4457	10.1043	10.693	10.3062	10.3622	10.6449	10.1068	10.3144	10.352
258489_at	AT3G02520	general regulatory factor 7	10.3446	10.629	10.6745	10.8928	10.7106	10.5796	10.4278	10.7016	10.6366	10.7549	10.6389	10.686	10.2672	10.552	10.6341	10.3991	10.4649	10.5961	10.4571	10.5866	10.7046
247212_at	AT5G65040	Protein of unknown function (DUF581)	10.3432	10.7352	10.3578	11.5008	10.4912	10.4576	10.3804	10.9493	11.3106	10.46	10.8287	10.9193	9.88079	10.2948	10.3977	10.1298	10.5467	10.4736	10.299	10.9039	10.6718
248349_at	AT5G52240	membrane steroid binding protein 1	10.3432	10.7421	10.65	10.5402	10.4531	10.1428	10.2736	10.5986	10.4129	10.3783	10.5948	10.4458	10.31	10.6075	10.5023	10.4465	10.6994	10.6404	10.4355	10.5836	10.6209
264315_at	AT1G70370	polygalacturonase 2	10.3426	9.60513	9.95575	9.40839	9.78252	9.71238	10.3252	10.0058	9.99973	9.81133	10.0344	9.82536	10.3168	9.96236	10.0094	10.4406	9.67411	10.0562	10.5469	9.76874	9.92046
254035_at	AT4G25970	phosphatidylserine decarboxylase 3	10.3414	10.4596	10.3514	10.566	10.8846	10.9008	10.4935	10.5805	10.604	10.4919	10.4935	10.5464	10.3887	10.4433	10.4951	10.3645	10.5045	10.5053	10.4903	10.561	10.4614
258453_at	AT3G22320	Eukaryotic rpb5 RNA polymerase subunit family protein	10.341	10.1049	10.049	10.7139	10.5822	10.5961	10.4935	10.4289	10.4469	10.3308	10.2277	10.283	10.341	10.1752	10.3414	10.1407	10.3034	10.0285	10.4726	10.4744	10.1591
255477_at	AT4G02370	Protein of unknown function, DUF538	10.3394	10.325	10.3624	10.615	10.4602	10.5715	10.2195	10.2423	10.3161	10.0938	10.3751	10.296	10.4058	10.5011	10.3319	10.3925	10.5217	10.2668	10.2147	10.609	10.3751
249324_at	AT5G40810	Cytochrome C1 family	10.3394	10.4017	10.5387	10.1156	10.3451	10.335	10.2257	10.294	10.2775	10.2087	10.3093	10.1391	10.1766	10.4271	10.3904	10.1825	10.294	10.3443	10.2947	10.1787	10.1279
259688_at	AT1G63120	RHOMBOID-like 2	10.3372	10.3784	10.6428	10.0056	9.57553	9.19503	10.2786	10.7355	10.5673	11.1632	11.422	11.3136	10.4338	10.2631	10.5019	10.3706	10.1792	10.4995	10.3548	10.383	10.1936
263922_s_at	AT2G36580;AT3G52990	[AT2G36580, Pyruvate kinase family protein];[AT3G52990, Pyruvate kinase family protein]	10.3362	10.1785	9.70599	10.5534	10.3696	10.3992	10.0697	10.2758	10.0588	10.381	10.1228	10.3972	10.3905	10.1277	10.2572	10.2507	10.1663	10.1148	10.1069	10.2484	10.1816
260442_at	AT1G68220	Protein of unknown function (DUF1218)	10.336	10.588	10.4561	10.661	10.4798	10.3149	10.3677	10.3072	10.6143	10.2771	10.3879	10.5124	10.1675	10.5686	10.4342	10.39	10.5194	10.5435	10.4185	10.5204	10.5551
260143_at	AT1G71880	sucrose-proton symporter 1	10.336	10.2711	10.2598	10.7014	10.7931	10.8282	10.6488	10.4623	10.3945	10.2419	10.5038	10.3812	10.1743	10.2632	10.3933	10.2689	10.2115	10.1696	10.627	10.4168	10.167
253521_at	AT4G31300	N-terminal nucleophile aminohydrolases (Ntn hydrolases) superfamily protein	10.3316	10.5728	10.6201	10.3987	10.6095	10.4623	10.4322	10.5147	10.4104	10.6665	10.7404	10.6241	10.2396	10.5143	10.282	10.4006	10.4588	10.5907	10.3976	10.4044	10.5863
257192_at	AT3G13200	Cwf15 / Cwc15 cell cycle control family protein	10.3292	10.4916	10.2658	10.6846	10.4784	10.7287	10.2728	10.361	10.587	10.4681	10.3276	10.5207	10.5204	10.4825	10.6996	10.2718	10.7684	10.3777	10.2112	10.7376	10.545
253526_at	AT4G31420	Zinc finger protein 622	10.3275	10.3128	10.2456	10.2241	10.5545	10.7707	10.2048	10.3309	10.355	10.2602	10.2813	10.3105	10.2622	10.4364	10.385	10.4875	10.4617	10.5088	10.2238	10.3636	10.4362
257754_at	AT3G18820	RAB GTPase homolog G3F	10.3263	10.2884	10.4319	10.7786	10.2115	10.2279	10.4839	10.4634	10.517	10.4992	10.5242	10.624	10.3116	10.285	10.3633	10.2399	10.4124	10.2693	10.2957	10.6227	10.4161
245512_at	AT4G15770	RNA binding	10.3239	10.0702	10.0294	10.7628	10.7977	10.7279	10.4808	10.1718	10.2955	10.0321	9.98107	9.90844	10.1884	10.3633	10.1082	10.23	10.161	10.009	10.4161	10.1758	9.93019
251666_at	AT3G57050	cystathionine beta-lyase	10.3232	10.1062	10.0966	10.1264	10.3037	10.4306	10.2722	9.97561	10.0825	10.0377	9.8807	10.0048	10.5275	10.2085	10.1868	10.4901	10.1017	10.1323	10.3025	9.98541	9.99452
263120_at	AT1G78490	cytochrome P450, family 708, subfamily A, polypeptide 3	10.323	10.3632	10.3243	10.7195	10.3603	10.4913	10.6016	10.3434	10.5143	10.546	10.3504	10.4007	10.3255	10.0498	10.2877	10.3267	10.1416	10.2211	10.5111	10.1841	10.3845
251642_at	AT3G57520	seed imbibition 2	10.323	10.6994	10.4721	9.27677	9.35774	9.60672	9.98484	10.3709	10.3317	9.5638	10.1321	10.4338	10.3916	10.5708	10.5919	10.2823	10.5924	10.3632	10.4884	10.5507	10.5755
258939_at	AT3G10020	unknown protein; FUNCTIONS IN: molecular_function unknown; INVOLVED IN: response to oxidative stress, anaerobic respiration; LOCATED IN: cellular_component unknown; EXPRESSED IN: 23 plant structures; EXPRESSED DURING: 13 growth stages; Has 47 Blast hits to 47 proteins in 12 species: Archae - 0; Bacteria - 0; Metazoa - 1; Fungi - 0; Plants - 46; Viruses - 0; Other Eukaryotes - 0 (source: NCBI BLin…	10.3217	10.3724	9.91603	9.71398	10.5411	10.7522	10.0331	10.126	10.2769	9.64697	9.28357	9.31099	9.97065	10.4353	10.1636	10.4356	10.6667	10.0585	9.5061	10.1485	9.79215
246511_at	AT5G15490	UDP-glucose 6-dehydrogenase family protein	10.321	10.3656	10.7883	9.97977	9.55877	9.26245	10.2274	10.466	10.4673	10.9062	11.0791	11.3018	10.5646	10.4592	10.66	10.4367	10.4562	10.5837	10.3601	10.3683	10.6179
262960_at	AT1G54320	LEM3 (ligand-effect modulator 3) family protein / CDC50 family protein	10.3204	10.476	10.4362	10.3787	10.4698	10.749	10.4461	10.4698	10.4658	10.626	10.4727	10.6444	10.272	10.5136	10.4698	10.4536	10.5063	10.5023	10.3534	10.4698	10.3952
265010_at	AT1G24510	TCP-1/cpn60 chaperonin family protein	10.3199	10.5651	10.3295	10.509	10.7255	10.7988	10.4008	10.2518	10.4735	10.3339	10.4162	10.2548	10.1959	10.3797	10.3624	10.3851	10.3254	10.4653	10.3208	10.2638	10.4724
254126_at	AT4G24770	31-kDa RNA binding protein	10.3176	10.2475	10.2434	9.78929	10.6788	10.8271	10.1845	10.1192	10.3105	9.69484	9.59991	9.89006	10.408	10.5077	10.2936	10.4574	10.4649	10.2399	10.1992	10.193	10.2807
251155_at	AT3G63160	FUNCTIONS IN: molecular_function unknown; INVOLVED IN: biological_process unknown; LOCATED IN: chloroplast outer membrane, thylakoid, chloroplast thylakoid membrane, chloroplast, chloroplast envelope; EXPRESSED IN: 21 plant structures; EXPRESSED DURING: 13 growth stages; BEST Arabidopsis thaliana protein match is: outer envelope membrane protein 7 (TAIR:AT3G52420.1); Has 26 Blast hits to 26 prote…	10.3173	9.46152	8.78548	6.25796	9.9051	9.89652	9.78708	9.06834	9.67443	8.29159	8.15576	9.02594	9.8646	9.17045	9.49552	10.1972	9.72483	8.90674	9.3082	9.44768	8.77843
266928_at	AT2G45790	phosphomannomutase	10.3163	10.2345	10.4428	10.1785	10.1778	9.96782	10.2405	10.144	10.4616	10.3163	10.5811	10.4745	10.4592	10.3647	10.4172	10.315	10.4265	10.4174	10.3862	10.3163	10.2951
257206_at	AT3G16530	Legume lectin family protein	10.3145	10.0111	9.32701	8.50511	9.77592	9.16089	10.2746	10.4609	10.3089	9.91245	10.3028	9.48653	10.0311	9.8471	9.29372	9.90547	9.46544	9.57637	10.4706	9.7888	9.48444
254998_at	AT4G09760	Protein kinase superfamily protein	10.3137	10.1847	10.1993	10.6195	10.2807	10.7048	10.3413	10.1406	10.5215	9.9057	9.64072	10.108	10.3864	9.99419	10.5635	10.2384	10.3399	10.2983	9.94216	10.3263	10.1138
249161_at	AT5G42790	proteasome alpha subunit F1	10.3119	10.5387	10.4445	10.6337	10.3343	10.5302	10.2504	10.5078	10.3941	10.2661	10.3718	10.334	10.2026	10.5612	10.2949	10.282	10.5931	10.1187	10.2646	10.445	10.4246
258992_at	AT3G08930	LMBR1-like membrane protein	10.3118	10.5488	10.6017	9.95344	10.4658	10.4719	10.1866	10.4256	10.4936	10.4058	10.5566	10.6112	10.2066	10.4554	10.3773	10.3653	10.3931	10.5362	10.1751	10.2092	10.4621
266331_at	AT2G01570	GRAS family transcription factor family protein	10.3117	10.3172	10.4054	10.1771	9.81076	9.99106	10.1197	10.2877	10.294	10.1146	10.1776	10.3656	10.1732	10.3511	10.5246	10.2826	10.3694	10.253	10.1323	10.1957	10.3932
247010_at	AT5G67510	Translation protein SH3-like family protein	10.3113	10.5528	10.5027	10.9196	10.8083	10.6778	10.6478	10.5985	10.5724	10.4176	10.6423	10.4666	10.314	10.5027	10.3537	10.5256	10.5507	10.4176	10.4503	10.3562	10.3885
266036_s_at	AT2G05840;AT5G35590	[AT2G05840, 20S proteasome subunit PAA2];[AT5G35590, proteasome alpha subunit A1]	10.3109	10.1673	9.86872	10.5338	10.1869	10.4115	10.1496	10.0432	10.1299	10.3018	9.89659	10.3252	10.2374	9.90763	10.2893	10.114	10.2433	9.91307	10.0122	10.3065	10.0796
262646_at	AT1G62800	aspartate aminotransferase 4	10.3109	10.0053	10.0211	9.32374	9.41471	9.42087	10.0062	9.75241	9.91955	9.90763	10.0364	10.264	10.5136	9.87939	10.1454	10.4228	9.94122	10.0344	10.0756	9.99048	9.96744
251448_at	AT3G59845	Zinc-binding dehydrogenase family protein	10.3089	10.7036	10.9795	7.60668	6.59773	5.76155	9.04891	10.1193	9.93803	9.45793	10.0711	10.2282	10.2729	10.5981	10.8126	9.98644	10.7234	10.7353	9.89969	10.5941	10.6168
255980_at	AT1G33970	P-loop containing nucleoside triphosphate hydrolases superfamily protein	10.3084	10.1758	9.84293	10.8494	10.6519	10.8785	10.3167	10.2855	10.2481	10.2065	9.94334	10.2777	10.3156	10.0283	10.253	10.294	10.2912	10.1851	10.2809	10.6076	10.3367
263433_at	AT2G22240	myo-inositol-1-phosphate synthase 2	10.3082	10.4065	10.5607	8.24422	9.35536	9.49531	9.7758	9.90395	10.1242	9.95849	10.1908	10.458	10.394	10.2516	10.1712	10.3314	10.2906	10.2866	10.3186	10.2797	10.4802
246114_at	AT5G20250	Raffinose synthase family protein	10.3058	10.5105	10.4268	5.61484	9.86546	9.8407	9.42505	10.3017	9.71144	8.81088	9.95118	9.71882	10.0613	10.3377	10.4176	10.0807	10.6051	10.2954	10.3515	9.89967	9.98449
254446_at	AT4G20890	tubulin beta-9 chain	10.3057	10.3517	10.3984	9.91723	10.1559	10.1328	10.09	10.2168	10.2714	10.3172	10.4736	10.6189	10.265	10.3343	10.3998	10.3313	10.4674	10.4059	10.1319	10.3469	10.5022
256676_at	AT3G52180	dual specificity protein phosphatase (DsPTP1) family protein	10.3036	9.58167	9.45414	10.3905	10.3301	10.1662	10.0613	10.1189	9.91644	10.1585	10.0868	10.1361	10.3174	9.38377	9.79827	10.2209	9.53539	9.63541	10.4545	10.0868	10.0714
257233_at	AT3G15050	IQ-domain 10	10.3028	10.2983	10.5043	9.03125	8.67039	7.29422	9.77512	10.6297	10.2486	10.6347	10.8484	10.9977	10.3155	10.3379	10.3913	10.2613	10.5642	10.3452	9.92863	10.4112	10.3094
250192_at	AT5G14520	pescadillo-related	10.3005	10.3989	10.4562	10.6336	10.8857	10.6415	10.4988	10.6123	10.617	10.3713	10.3766	10.1598	10.2718	10.4328	10.3455	10.3522	10.2775	10.6487	10.3877	10.3351	10.5195
257700_at	AT3G12740	ALA-interacting subunit 1	10.2995	10.6973	10.5822	10.722	10.3421	10.304	10.5154	10.7429	10.3037	10.736	10.7744	10.4862	10.2204	10.7224	10.4083	10.3564	10.4769	10.345	10.456	10.4959	10.3891
253282_at	AT4G34120	Cystathionine beta-synthase (CBS) family protein	10.2971	10.4919	10.413	10.6467	10.1547	10.239	10.4402	10.451	10.3325	10.5307	10.5681	10.4084	10.2908	10.2973	10.2272	10.3417	10.2832	10.3682	10.5469	10.42	10.383
258775_at	AT3G10850	Metallo-hydrolase/oxidoreductase superfamily protein	10.2957	10.6687	10.6117	10.4415	10.5867	10.7323	10.3384	10.4193	10.5638	10.4665	10.384	10.5815	10.321	10.5644	10.5049	10.3067	10.6534	10.4855	10.2224	10.5554	10.6512
252277_at	AT3G49470	nascent polypeptide-associated complex subunit alpha-like protein 2	10.295	10.3328	10.2293	10.0779	10.4176	10.3491	10.2374	10.1823	10.3038	10.0667	10.1347	9.98175	10.2018	10.2895	10.1335	10.4236	10.2293	10.2152	10.3084	10.1978	10.2293
257279_at	AT3G14430	unknown protein; FUNCTIONS IN: molecular_function unknown; INVOLVED IN: response to oxidative stress; LOCATED IN: mitochondrion; EXPRESSED IN: 23 plant structures; EXPRESSED DURING: 13 growth stages; Has 16 Blast hits to 16 proteins in 7 species: Archae - 0; Bacteria - 0; Metazoa - 0; Fungi - 0; Plants - 16; Viruses - 0; Other Eukaryotes - 0 (source: NCBI BLink).	10.2948	10.5034	10.3204	10.4078	10.0668	9.99297	10.3812	10.1441	10.3274	10.3726	10.3489	10.3431	10.1264	10.4601	10.3143	10.2286	10.4372	10.05	10.383	10.5029	10.1901
266221_at	AT2G28760	UDP-XYL synthase 6	10.2937	10.2511	10.2943	9.1939	8.31771	7.83948	9.67064	10.1094	9.82967	10.5267	10.5257	10.5763	10.3712	10.2417	10.2456	10.3781	10.5302	10.4267	9.92049	10.201	10.4806
256744_at	AT3G29350	histidine-containing phosphotransmitter 2	10.2929	9.98885	10.0772	10.3838	10.1914	10.1966	10.3211	10.08	10.1637	9.95353	10.0423	10.0008	10.1851	9.81371	10.1692	10.2131	10.031	10.0065	10.3134	10.3042	10.1164
248858_at	AT5G46630	Clathrin adaptor complexes medium subunit family protein	10.2929	10.402	10.296	10.4089	10.3587	10.2867	10.2072	10.472	10.3884	10.5397	10.5357	10.589	10.3744	10.398	10.405	10.3888	10.461	10.3873	10.3466	10.4062	10.6648
260855_at	AT1G21920	Histone H3 K4-specific methyltransferase SET7/9 family protein	10.2922	10.2229	9.83458	10.9348	11.1675	11.1563	10.5317	10.2908	10.1604	10.1787	9.7603	9.71129	10.1799	10.1909	9.89359	10.431	10.3014	10.0731	10.3958	10.2503	9.98521
248386_at	AT5G51940	RNA polymerase Rpb6	10.2917	10.0379	9.88692	11.1223	10.4614	10.478	10.4256	10.3001	10.3072	10.3949	10.1037	10.1983	10.219	9.98049	10.1362	10.2314	10.2039	10.0505	10.4168	10.3385	9.99284
246744_at	AT5G27760	Hypoxia-responsive family protein	10.2914	10.7494	10.4533	10.9186	10.3768	10.2221	10.4598	10.4025	10.4275	10.3931	10.5425	10.4085	10.0742	10.5656	10.2591	10.2689	10.5729	10.1941	10.3296	10.4698	10.3572
263717_at	AT2G13560	NAD-dependent malic enzyme 1	10.2911	10.2094	10.2744	10.5458	10.3327	10.4602	10.3166	10.5388	10.4903	10.5251	10.6238	10.7041	10.5122	10.147	10.4495	10.4033	10.3723	10.4258	10.4617	10.3674	10.5759
246342_at	AT3G56700	fatty acid reductase 6	10.2896	9.59597	9.66148	9.69899	9.94216	9.3224	10.0792	10.2157	9.87504	10.789	10.8262	10.3532	10.5667	9.29081	9.38784	10.4197	9.66874	9.35629	10.696	9.54195	9.71897
265671_at	AT2G32060	Ribosomal protein L7Ae/L30e/S12e/Gadd45 family protein	10.289	10.23	9.87077	10.7009	10.4212	10.3521	10.2599	10.2086	10.2475	10.1213	10.131	10.231	10.1134	10.2667	10.0358	10.23	10.2987	10.0806	10.3491	10.1777	10.1351
262899_at	AT1G59870	ABC-2 and Plant PDR ABC-type transporter family protein	10.2861	10.4311	10.1353	11.0098	10.5349	10.4939	10.6465	10.5679	10.1553	10.6427	10.8301	10.1075	10.3195	10.4283	10.1251	10.2731	10.1043	10.0942	10.5449	10.3244	10.1464
252323_at	AT3G48530	SNF1-related protein kinase regulatory subunit gamma 1	10.2859	10.6062	10.5183	9.44563	10.7717	11.0036	10.0813	10.299	10.5806	9.97448	10.1399	10.1249	10.2189	10.7598	10.611	10.2314	10.8684	10.5146	9.88414	10.4742	10.3413
263662_at	AT1G04430	S-adenosyl-L-methionine-dependent methyltransferases superfamily protein	10.2833	10.5253	10.6568	10.1123	10.3937	10.0069	10.3098	10.5586	10.3051	10.3845	10.7284	10.5812	10.3551	10.1859	10.3922	10.286	10.1562	10.4972	10.3876	10.1868	10.3551
250921_at	AT5G03460	unknown protein; FUNCTIONS IN: molecular_function unknown; INVOLVED IN: biological_process unknown; LOCATED IN: endomembrane system; EXPRESSED IN: 24 plant structures; EXPRESSED DURING: 15 growth stages; Has 30201 Blast hits to 17322 proteins in 780 species: Archae - 12; Bacteria - 1396; Metazoa - 17338; Fungi - 3422; Plants - 5037; Viruses - 0; Other Eukaryotes - 2996 (source: NCBI BLink).	10.2828	10.5672	10.2859	10.3625	10.4126	10.421	10.1639	10.22	10.3075	10.3184	10.1373	10.3461	10.0259	10.3599	10.2828	10.3264	10.3885	10.0968	10.0403	10.3985	10.2828
258161_at	AT3G17930	unknown protein; FUNCTIONS IN: molecular_function unknown; INVOLVED IN: biological_process unknown; LOCATED IN: chloroplast thylakoid membrane; EXPRESSED IN: 22 plant structures; EXPRESSED DURING: 13 growth stages; CONTAINS InterPro DOMAIN/s: Protein of unknown function DUF3007 (InterPro:IPR021562); Has 236 Blast hits to 236 proteins in 83 species: Archae - 0; Bacteria - 117; Metazoa - 0; Fungi -…	10.2821	10.0624	9.99566	9.99842	10.4155	10.4325	10.3052	10.1722	10.2282	10.1505	9.81733	9.86141	10.2251	10.1084	10.0659	10.2042	10.1052	9.89874	10.3078	10.2165	10.0883
261295_at	AT1G48450	Protein of unknown function (DUF760)	10.2798	10.6405	10.3548	9.89164	10.5705	10.5717	10.1962	10.1313	10.1967	9.93045	9.79136	9.81688	10.208	10.5893	10.355	10.3211	10.4031	10.3583	10.0742	10.1352	10.2436
252607_at	AT3G44990	xyloglucan endo-transglycosylase-related 8	10.2785	9.32166	9.71767	10.0505	11.118	11.3195	10.6778	9.83922	10.7599	9.41325	9.74252	10.1441	10.58	9.48819	10.0538	10.7528	9.65545	9.97891	9.96618	9.41055	10.0084
259068_at	AT3G07560	peroxin 13	10.276	10.7449	10.7878	10.0308	10.625	10.9341	10.2968	10.3408	10.611	10.161	10.2716	10.2641	10.1434	10.6893	10.6754	10.2372	10.649	10.7333	10.128	10.5388	10.6204
261828_at	AT1G11360	Adenine nucleotide alpha hydrolases-like superfamily protein	10.2757	10.3063	10.2535	9.7972	10.0981	9.97914	9.97123	10.1204	10.069	9.88236	10.0908	10.0502	10.0938	10.2959	10.2955	10.1312	10.2234	10.3311	10.1503	10.1964	10.1622
258535_at	AT3G06750	hydroxyproline-rich glycoprotein family protein	10.2751	10.4485	10.758	8.68541	9.75243	10.0063	9.59679	9.92891	10.1521	9.60361	10.0941	10.2825	10.0604	10.4525	10.5193	10.1382	10.4195	10.4391	9.89327	10.171	10.2139
260830_at	AT1G06760	winged-helix DNA-binding transcription factor family protein	10.275	10.4849	10.3958	10.4291	9.76178	9.98465	10.2271	10.2469	10.4249	10.3869	10.3382	10.3721	10.1749	10.3291	10.4217	10.3342	10.499	10.2771	10.1582	10.3634	10.375
245701_at	AT5G04140	glutamate synthase 1	10.2749	10.1335	10.1322	7.79803	10.1658	10.81	10.0839	9.67573	10.0315	9.83585	9.31727	9.94697	10.5091	10.3882	10.4119	10.5271	10.0549	10.2212	10.2841	10.1658	10.2111
253174_at	AT4G35090	catalase 2	10.2734	10.3638	10.7316	4.92413	10.2024	10.7404	10.4351	9.66605	10.2525	9.98756	9.2193	9.78124	10.7303	10.626	10.6505	10.7149	10.2118	10.7494	10.5156	10.113	10.358
253481_at	AT4G31990	aspartate aminotransferase 5	10.2728	10.0639	9.97475	10.0351	10.3991	10.3706	10.2894	10.0235	10.1489	10.1202	9.84597	10.0257	10.3058	9.93496	10.1042	10.3848	9.94155	10.0226	10.1669	9.96198	10.0396
258369_at	AT3G14310	pectin methylesterase 3	10.2723	9.81009	9.67263	8.61724	9.87438	9.64124	9.92758	9.61812	9.68788	9.73107	9.91581	9.66523	10.0345	9.79467	9.40231	10.1493	9.62768	9.58886	10.0941	9.41815	9.54603
260287_at	AT1G80440	Galactose oxidase/kelch repeat superfamily protein	10.2722	9.98796	9.99906	10.0745	10.9419	10.703	10.3219	10.0988	10.4991	10.1236	9.52996	9.58677	9.87108	10.2055	9.86584	10.1111	10.04	9.98736	10.2484	10.0286	9.73465
246781_at	AT5G27350	Major facilitator superfamily protein	10.2715	10.0904	10.1149	9.39946	10.0716	10.2497	10.1894	10.1283	10.2296	10.199	10.3436	10.2331	10.3073	9.98942	10.3295	10.349	10.157	10.2508	10.1719	10.0398	10.1359
246311_at	AT3G51880	high mobility group B1	10.2704	10.068	10.0453	10.6162	10.3914	10.8222	10.4478	10.3166	10.5832	10.2345	10.063	10.3428	10.1963	9.99066	10.4105	10.0437	10.2594	10.0439	10.308	10.5589	10.3306
265722_at	AT2G40100	light harvesting complex photosystem II	10.27	10.0148	10.2219	9.45985	9.58504	9.60019	9.71607	9.64962	9.79491	9.80319	9.7852	9.91142	10.0676	10.0599	9.94654	10.3321	10.1287	9.96259	9.99293	9.92992	9.74974
261721_at	AT1G08480	unknown protein; FUNCTIONS IN: molecular_function unknown; INVOLVED IN: biological_process unknown; LOCATED IN: mitochondrion, plasma membrane, plastid, vacuole; EXPRESSED IN: 27 plant structures; EXPRESSED DURING: 15 growth stages; Has 39 Blast hits to 39 proteins in 13 species: Archae - 0; Bacteria - 0; Metazoa - 0; Fungi - 0; Plants - 39; Viruses - 0; Other Eukaryotes - 0 (source: NCBI BLink).	10.2696	10.2946	10.2847	10.4078	10.0822	10.146	10.0466	10.1061	10.1878	10.1161	10.2181	10.3715	10.1053	10.3198	10.2115	10.1166	10.5204	10.203	10.0255	10.4755	10.4387
248532_at	AT5G49940	NIFU-like protein 2	10.2691	10.2844	10.1881	10.1782	10.4555	10.5706	10.3551	10.3436	10.347	10.282	10.1496	10.1804	10.3574	10.1232	10.3275	10.2483	10.1024	10.1877	10.3938	10.1789	10.1417
254377_at	AT4G21650	Subtilase family protein	10.268	10.0671	9.75012	10.4031	8.80053	9.258	10.4944	9.75027	10.2762	10.1878	9.11901	9.89304	10.6499	10.3784	10.481	10.2158	10.2584	10.0832	9.94081	10.437	9.53818
247585_at	AT5G60680	Protein of unknown function, DUF584	10.2664	10.3236	10.1913	9.80063	9.9463	10.0427	9.80079	10.097	10.3331	10.1635	9.88053	10.1779	10.0273	10.2245	10.2998	10.1523	10.3373	9.98054	9.86776	10.27	10.143
260912_at	AT1G02560	nuclear encoded CLP protease 5	10.265	10.1565	10.0477	9.75842	10.3372	10.5352	10.2051	10.0659	10.1943	10.0616	10.0252	10.1097	10.177	10.0284	10.0612	10.246	10.0617	10.0234	10.2337	10.1153	10.1041
253184_at	AT4G35230	BR-signaling kinase 1	10.2611	10.5874	10.3461	10.7907	10.9382	11.0198	10.3995	10.6166	10.3764	10.5083	10.3979	10.3343	10.4772	10.5462	10.6819	10.4215	10.8842	10.7178	10.3981	10.6914	10.7675
251551_at	AT3G58680	multiprotein bridging factor 1B	10.2608	10.2353	10.0158	10.4476	10.573	10.7801	10.3426	10.4629	10.3759	10.3283	10.1672	10.2353	10.1336	10.0166	10.1205	10.2353	10.2211	10.01	10.1737	10.2622	10.168
266476_at	AT2G31090	unknown protein; FUNCTIONS IN: molecular_function unknown; INVOLVED IN: biological_process unknown; LOCATED IN: endomembrane system; EXPRESSED IN: 24 plant structures; EXPRESSED DURING: 13 growth stages; BEST Arabidopsis thaliana protein match is: unknown protein (TAIR:AT2G20562.1); Has 70 Blast hits to 70 proteins in 13 species: Archae - 0; Bacteria - 0; Metazoa - 0; Fungi - 0; Plants - 70; Viru…	10.2605	10.5501	10.4715	10.3852	9.89493	9.71859	10.3486	10.4085	10.2196	10.5661	10.8791	10.7414	10.1062	10.7302	10.2358	10.2233	10.6772	10.3326	10.2726	10.5868	10.5195
258226_at	AT3G15730	phospholipase D alpha 1	10.2602	10.6089	10.6031	10.2535	10.5158	10.8503	10.5432	10.5016	10.651	10.6712	10.6603	10.7449	10.3542	10.5197	10.573	10.333	10.5635	10.5949	10.4725	10.5228	10.7295
248248_at	AT5G53120	spermidine synthase 3	10.2601	10.7294	10.8228	10.5712	9.93139	10.1445	10.342	10.427	10.4083	10.8065	10.6514	10.8304	10.4937	10.6596	10.5262	10.2576	10.5063	10.5594	10.3687	10.6128	10.5373
254827_at	AT4G12650	Endomembrane protein 70 protein family	10.2595	10.2946	10.1415	9.87343	10.1308	10.0448	10.2637	10.3566	10.2544	10.6711	10.749	10.7854	10.3504	10.2552	10.2472	10.4428	10.1426	10.4124	10.364	10.2111	10.3354
258584_at	AT3G04090	small and basic intrinsic protein 1A	10.2589	10.6205	10.6352	9.84356	9.761	9.81028	10.1872	10.2605	10.4221	10.4543	10.7524	10.6619	10.1541	10.3762	10.5577	10.4257	10.3149	10.3901	10.3698	10.3306	10.43
250633_at	AT5G07460	peptidemethionine sulfoxide reductase 2	10.2585	10.4159	10.3876	9.89427	10.2608	10.1243	10.5457	10.2268	10.3339	10.2197	10.0854	10.1154	10.5225	10.2878	10.4207	10.4258	10.3118	10.3972	10.1956	10.1485	10.1772
264745_at	AT1G62180	5'adenylylphosphosulfate reductase 2	10.2582	9.8086	9.73696	10.6038	10.3328	10.21	10.7737	10.1622	10.379	10.4065	9.83985	9.87995	10.3879	9.90168	9.84816	10.4729	9.82227	9.91538	10.5043	9.68541	9.98487
245989_s_at	AT5G20620	ubiquitin 4	10.2581	10.3769	10.3044	10.3134	10.2819	10.6606	10.1953	10.0734	10.594	10.4172	10.0587	10.6079	10.3475	10.2937	10.6953	10.1424	10.5623	10.4138	9.82369	10.4752	10.4523
267251_at	AT2G23070	Protein kinase superfamily protein	10.2573	10.4403	10.4992	10.0953	10.4429	10.4804	10.3199	10.5138	10.4855	10.2988	10.2607	10.3163	10.3839	10.34	10.5014	10.3505	10.3611	10.5024	10.2641	10.2547	10.432
246307_at	AT3G51800	metallopeptidase M24 family protein	10.2542	10.0056	9.91246	10.5009	10.4468	10.4579	10.2968	10.124	10.2138	10.1576	10.1202	10.189	10.2508	10.0475	9.96029	10.1576	10.0048	10.0295	10.413	10.0229	9.97337
258692_at	AT3G08640	Protein of unknown function (DUF3411)	10.2538	10.0419	9.70277	10.0807	10.3508	10.2367	10.3911	10.1804	10.109	10.0549	10.0086	9.87864	10.2201	9.99687	9.71382	10.3529	10.0203	9.69789	10.1105	9.81253	9.76372
257339_s_at	ATMG00040;AT2G07671;ATMG01080	[ATMG00040, ATP synthase subunit C family protein];[AT2G07671, ATP synthase subunit C family protein];[ATMG01080, mitochondrial F0-ATPase subunit 9]	10.2526	9.98516	9.90699	9.79463	9.91023	9.80046	9.88782	9.90259	9.96586	9.94522	9.98162	10.2203	10.2698	10.2311	9.96221	10.1216	10.1617	9.83662	10.0311	10.2151	10.1466
266238_at	AT2G29400	type one protein phosphatase 1	10.2509	10.2919	10.3168	10.997	10.538	10.6617	10.209	10.3864	10.5384	10.3573	9.94231	10.1401	10.2733	10.1985	10.5538	10.2139	10.3546	10.2929	10.3501	10.3811	10.3844
258618_at	AT3G02885	GAST1 protein homolog 5	10.2498	9.37214	10.1364	10.9417	8.10749	7.53097	9.80265	9.64078	9.15476	10.4523	10	10.4042	10.1778	9.24498	10.1699	10.0264	9.49537	9.87705	10.407	9.4809	10.1217
261703_at	AT1G32770	NAC domain containing protein 12	10.2479	10.6564	10.7908	8.56594	8.72393	8.15626	10.0816	10.6682	10.5244	10.4803	10.8308	10.5878	10.2152	10.5511	10.5862	10.3046	10.6684	10.6837	9.89255	10.42	10.3133
246304_at	AT3G51840	acyl-CoA oxidase 4	10.247	10.5315	10.5291	9.43284	10.2822	10.7099	10.0599	10.2616	10.2637	9.88648	9.98081	10.0898	10.0948	10.3178	10.3888	10.2665	10.4145	10.4148	10.0316	10.247	10.3541
263598_at	AT2G01850	endoxyloglucan transferase A3	10.2468	10.2746	10.2524	9.28256	10.6342	10.7458	10.1915	10.1101	10.2362	9.83395	9.73144	9.50175	10.0478	10.1951	10.2505	10.4984	10.4849	10.3649	9.88921	9.99351	10.1324
252293_at	AT3G48990	AMP-dependent synthetase and ligase family protein	10.2463	9.97689	9.49642	9.79321	10.4933	10.8796	10.2133	9.44518	9.6671	9.61662	9.45664	9.14694	10.2087	10.139	9.48233	10.2614	9.77175	9.57307	9.96344	9.64712	9.23616
261457_at	AT1G21065	unknown protein; INVOLVED IN: biological_process unknown; LOCATED IN: chloroplast; EXPRESSED IN: 22 plant structures; EXPRESSED DURING: 13 growth stages; CONTAINS InterPro DOMAIN/s: Uncharacterised protein family UPF0047 (InterPro:IPR001602); Has 3800 Blast hits to 3784 proteins in 1137 species: Archae - 215; Bacteria - 2154; Metazoa - 42; Fungi - 99; Plants - 99; Viruses - 0; Other Eukaryotes - …	10.2417	10.3807	10.2926	9.98389	10.3758	10.4434	10.4141	10.375	10.3525	10.1031	10.0125	10.0768	10.1695	10.3406	10.3506	10.3357	10.3189	10.2877	10.2628	10.3354	10.327
256982_at	AT3G13460	evolutionarily conserved C-terminal region 2	10.2405	10.6188	10.4505	10.5458	10.7986	11.0604	10.4219	10.4346	10.6037	10.237	10.0665	10.377	10.378	10.6071	10.6537	10.2583	10.5161	10.496	10.3217	10.5533	10.6762
264172_at	AT1G02120	GRAM domain family protein	10.2391	10.2613	10.1553	10.1998	10.2753	10.1187	10.0774	10.3085	10.1624	10.166	10.225	10.1656	10.1476	10.2829	10.1944	10.225	10.059	10.3531	10.1259	10.2833	10.3821
265377_at	AT2G05790	O-Glycosyl hydrolases family 17 protein	10.235	10.2922	10.3412	9.90544	9.51487	8.93444	10.0751	10.3818	10.3345	10.7283	10.8152	10.8739	10.3121	10.0518	10.2625	10.3276	10.0262	10.452	10.1602	10.1469	10.3911
251640_at	AT3G57450	unknown protein; Has 65 Blast hits to 65 proteins in 11 species: Archae - 0; Bacteria - 0; Metazoa - 0; Fungi - 0; Plants - 65; Viruses - 0; Other Eukaryotes - 0 (source: NCBI BLink).	10.233	10.2783	10.5332	10.427	9.78537	8.65388	11.1153	10.4866	10.0792	10.1564	10.8328	10.1613	10.4032	10.9843	9.98393	9.97328	10.5217	10.2997	10.4395	10.8927	9.80733
267430_at	AT2G34860	DnaJ/Hsp40 cysteine-rich domain superfamily protein	10.2322	9.81523	9.79041	8.91099	9.81523	9.90211	10.0077	9.81523	9.86873	9.71162	9.11792	9.5255	10.1358	9.86085	9.84315	10.3654	9.81523	9.63921	9.79478	9.75355	9.65839
264349_at	AT1G11930	Predicted pyridoxal phosphate-dependent enzyme, YBL036C type	10.2322	10.3482	10.3977	10.5574	10.5358	10.7409	10.102	10.2048	10.3447	10.115	10.1437	9.98913	10.1331	10.2908	10.3441	10.161	10.3439	10.3554	10.164	10.3715	10.2913
267152_at	AT2G31040	ATP synthase protein I -related	10.2311	9.89047	9.74345	8.4712	9.84389	9.77377	9.86539	9.77493	9.65641	9.7762	9.68619	9.69786	10.1743	9.5555	9.80527	10.1481	9.69613	9.76659	9.99196	9.76431	9.72026
255017_at	AT4G10100	co-factor for nitrate, reductase and xanthine dehydrogenase 7	10.2311	10.4262	10.2905	10.3556	10.1613	10.1912	10.0033	10.2852	10.2237	9.93582	9.9751	10.2464	10.112	10.4707	10.2878	10.2474	10.4568	10.2645	10.0482	10.3168	10.2985
265076_at	AT1G55490	chaperonin 60 beta	10.2311	9.36641	8.97447	9.25648	10.2742	10.4078	10.0873	9.57088	9.80296	9.59073	9.16644	9.29267	10.2447	9.31027	9.38936	10.1674	9.50106	9.24184	10.0148	9.28777	9.08782
266239_at	AT2G29530	Tim10/DDP family zinc finger protein	10.2286	9.97579	9.83175	10.7097	10.2649	10.1335	10.2398	10.0223	10.331	9.80344	9.97811	10.0257	10.1561	9.87766	10.0457	10.0807	9.85261	9.76239	10.1367	10.0847	9.78665
245791_at	AT1G32210	Defender against death (DAD family) protein	10.2259	10.2987	10.2652	10.5436	10.0104	9.67306	10.2748	10.1374	10.1778	10.247	10.3537	10.2861	10.0517	10.2326	10.1706	10.0962	10.1776	10.0919	10.2659	10.2405	10.1445
245281_at	AT4G15560	Deoxyxylulose-5-phosphate synthase	10.2258	10.2012	10.3105	9.84963	10.642	10.7964	10.2712	9.99286	10.2365	10.0738	9.97754	10.0102	10.1808	10.0066	10.1866	10.3005	10.0156	10.2564	10.1452	9.92822	10.083
247058_at	AT5G66680	dolichyl-diphosphooligosaccharide-protein glycosyltransferase 48kDa subunit family protein	10.225	10.266	10.325	10.6676	10.5782	10.4419	10.5071	10.3905	10.3958	10.5246	10.6493	10.3916	10.3616	10.1605	10.0736	10.281	10.0174	10.3406	10.5606	10.1626	10.2908
250843_at	AT5G04430	binding to TOMV RNA 1L (long form)	10.2247	10.2256	10.5092	9.79882	10.0113	9.92756	9.97641	10.2406	10.4213	10.3878	10.6	10.7499	10.3021	9.93597	10.2849	10.1074	10.1676	10.3387	10.011	10.0891	10.4212
266708_at	AT2G03200	Eukaryotic aspartyl protease family protein	10.2241	10.5688	10.8254	9.07937	8.74503	7.97743	9.80318	10.4472	10.3843	10.7204	11.3483	11.3851	10.3579	10.7647	10.6417	10.2397	10.7676	10.5741	9.90512	10.5634	10.5693
249237_at	AT5G42050	DCD (Development and Cell Death) domain protein	10.224	10.364	10.5438	11.1157	10.2266	10.0203	10.8399	10.9063	10.5703	11.2599	11.4296	11.1603	10.4038	10.3811	10.3098	10.0995	10.196	10.2117	10.6172	10.7654	10.416
249329_at	AT5G40960	Protein of unknown function (DUF 3339)	10.2232	10.4185	10.3825	10.2883	9.50314	9.34623	10.4102	10.8276	10.8394	10.9462	10.9782	10.9681	9.84971	10.5642	10.2986	10.0951	10.5809	10.2109	10.3667	10.802	10.5841
253307_at	AT4G33670	NAD(P)-linked oxidoreductase superfamily protein	10.2231	10.326	10.38	9.72815	10.4793	10.7004	10.0365	10.0082	10.3904	9.81917	9.75784	9.91497	9.99014	10.3654	10.1568	10.1799	10.2327	10.245	9.91003	10.2204	10.094
264120_at	AT1G79340	metacaspase 4	10.2209	10.5985	10.6837	9.95002	10.2788	10.4529	10.1907	10.3038	10.5234	10.3368	10.6821	10.5528	10.3653	10.4516	10.4314	10.2618	10.3469	10.6099	10.3437	10.3769	10.435
261106_at	AT1G62990	KNOTTED-like homeobox of Arabidopsis thaliana 7	10.2202	10.5496	10.6543	10.0806	9.20579	9.01563	10.0599	10.582	10.5686	10.7115	10.998	11.0247	10.2675	10.2844	10.6098	10.2718	10.4425	10.59	10.015	10.4042	10.4364
247552_at	AT5G60920	COBRA-like extracellular glycosyl-phosphatidyl inositol-anchored protein family	10.2191	10.6807	10.9491	8.67665	9.89999	9.93088	9.55472	10.0964	10.1881	9.91089	10.1795	10.4947	10.4764	10.6267	10.849	10.2799	10.898	10.9772	9.73674	10.5503	10.9006
262500_at	AT1G21760	F-box protein 7	10.2149	10.4315	10.5183	10.0112	10.5035	10.5281	10.1945	10.4928	10.3764	10.0999	10.4234	10.3802	10.1418	10.3776	10.4583	10.2459	10.4143	10.6321	10.2522	10.4004	10.2854
256678_at	AT3G52380	chloroplast RNA-binding protein 33	10.2147	9.74245	9.63573	9.71349	10.3365	10.4176	10.2328	9.96365	10.0009	9.60975	9.37765	9.58013	10.2383	9.75674	9.80258	10.238	9.67745	9.86696	10.1586	9.77165	9.7562
259983_at	AT1G76490	hydroxy methylglutaryl CoA reductase 1	10.2145	10.6222	10.6449	9.47973	10.3072	10.5191	10.1279	10.2913	10.5267	10.1175	10.2403	10.2844	10.2272	10.7397	10.5615	10.3378	10.3745	10.687	10.1217	10.3553	10.4054
258512_at	AT3G06510	Glycosyl hydrolase superfamily protein	10.2129	10.27	10.2561	9.80655	10.3976	10.3832	10.3181	10.2491	10.3972	10.2541	9.89326	10.1288	10.2503	10.5048	10.3718	10.3492	10.369	10.27	10.1611	10.2263	10.3023
248878_at	AT5G46160	Ribosomal protein L14p/L23e family protein	10.208	10.1339	9.89616	10.5754	10.6882	10.8091	10.2079	10.2147	10.1598	10.0065	9.87569	10.0465	10.1066	10.0648	10.1449	10.1341	10.2255	9.86869	10.2019	10.3185	10.1546
254192_at	AT4G23850	AMP-dependent synthetase and ligase family protein	10.2078	10.4641	10.3911	10.568	10.5298	10.4705	10.579	10.46	10.4463	10.8727	10.9164	10.7786	10.2597	10.378	10.3448	10.2079	10.3942	10.2903	10.4859	10.3649	10.5394
249335_at	AT5G41010	DNA directed RNA polymerase, 7 kDa subunit	10.2075	10.1863	9.91393	10.7301	10.2613	10.2424	10.3112	10.1615	10.2296	10.1631	9.9242	10.1615	10.0988	10.0705	10.0948	10.1242	10.2824	9.63882	10.1379	10.3552	9.99243
265043_at	AT1G03900	non-intrinsic ABC protein 4	10.2053	10.5758	10.6542	10.5144	10.5996	10.5859	10.4196	10.4966	10.6437	10.4325	10.4526	10.4738	10.1701	10.289	10.3918	10.3175	10.2476	10.5036	10.3544	10.3094	10.4115
262155_at	AT1G52420	UDP-Glycosyltransferase superfamily protein	10.2049	9.83647	9.88345	10.2879	10.2076	9.99997	10.18	10.3157	10.318	10.0436	10.2839	10.3673	10.2876	9.884	10.2733	10.1543	10.18	10.2547	10.2032	10.0374	10.2699
254187_at	AT4G23890	unknown protein; FUNCTIONS IN: molecular_function unknown; INVOLVED IN: biological_process unknown; LOCATED IN: chloroplast thylakoid membrane, chloroplast; EXPRESSED IN: 22 plant structures; EXPRESSED DURING: 13 growth stages; CONTAINS InterPro DOMAIN/s: Protein of unknown function DUF3252 (InterPro:IPR021659); Has 287 Blast hits to 287 proteins in 81 species: Archae - 0; Bacteria - 118; Metazoa…	10.2043	10.046	10.0666	9.48112	10.1446	10.4709	9.98101	9.73717	9.997	9.75789	9.29797	9.88709	10.1467	10.4425	10.2693	10.2674	10.413	10.066	9.75397	10.3888	10.2416
265661_at	AT2G24360	Protein kinase superfamily protein	10.2038	10.4932	10.5983	10.6441	10.548	10.7501	10.5229	10.4709	10.3732	10.5012	10.4569	10.46	10.3304	10.5069	10.5003	10.2804	10.5825	10.5654	10.3815	10.5705	10.6266
252181_at	AT3G50685	unknown protein; Has 52 Blast hits to 46 proteins in 20 species: Archae - 0; Bacteria - 0; Metazoa - 0; Fungi - 0; Plants - 45; Viruses - 0; Other Eukaryotes - 7 (source: NCBI BLink).	10.2028	10.3159	10.4479	7.99815	9.72483	9.62953	9.62884	9.54543	9.73638	9.36443	9.34344	9.8497	10.0207	10.3882	10.1834	10.1957	10.2105	10.1833	9.85922	9.98889	10.041
266904_at	AT2G34590	Transketolase family protein	10.2027	10.5759	10.5459	9.9672	10.4961	10.6287	10.3491	10.3615	10.4811	10.1997	10.1516	10.194	10.1104	10.5592	10.4217	10.221	10.4742	10.5037	10.1616	10.2728	10.2652
257769_at	AT3G23050	indole-3-acetic acid 7	10.2024	10.3569	10.5574	4.91151	6.79675	7.48184	8.64866	9.49854	9.12718	9.02842	9.56213	9.8031	10.3073	10.3192	10.5851	10.3053	10.5649	10.5221	9.32775	10.0999	10.4894
261767_s_at	AT1G15500;AT1G80300	[AT1G15500, TLC ATP/ADP transporter];[AT1G80300, nucleotide transporter 1]	10.2014	9.92743	10.0164	10.5867	10.5663	10.9567	10.325	10.0835	10.477	10.1606	10.0205	10.279	10.1987	10.257	10.1714	10.1097	10.2111	10.0495	10.0269	10.3614	10.2026
262990_at	AT1G23260	MMS ZWEI homologue 1	10.1992	10.2699	10.3551	10.328	9.75104	9.88306	10.0752	10.1759	10.3805	10.3493	10.5967	10.6929	10.1088	10.4592	10.4672	10.2013	10.4874	10.2219	9.92843	10.4377	10.4271
258366_at	AT3G14230	related to AP2 2	10.199	10.1448	10.1023	10.6666	11.0272	11.3593	10.4278	10.504	10.7787	10.3887	10.2733	10.1939	10.0604	10.0174	9.99638	10.2044	9.98009	10.0694	10.1201	10.1454	10.0872
247588_at	AT5G60640	PDI-like 1-4	10.1975	10.1414	10.2629	10.4794	10.586	10.3891	10.2845	10.4186	10.4583	10.5469	10.4546	10.4481	10.3009	10.0265	10.2326	10.2665	10.1495	10.3266	10.3935	10.3289	10.3737
260238_at	AT1G74520	HVA22 homologue A	10.197	10.1123	10.2145	9.96071	9.79641	9.72977	10.0977	10.0354	10.1298	10.0599	9.92513	10.0295	10.0279	9.96675	10.1336	10.2158	10.1032	9.89071	10.0413	10.041	10.1363
252094_at	AT3G51260	20S proteasome alpha subunit PAD1	10.1957	10.1095	10.1364	10.34	10.1539	10.2691	10.1622	10.1439	10.2509	10.33	10.3391	10.436	10.1131	9.95811	10.1435	10.1328	9.92348	9.97168	10.2218	10.1762	10.2178
245331_at	AT4G14410	basic helix-loop-helix (bHLH) DNA-binding superfamily protein	10.1951	9.874	9.88376	10.4074	10.3141	10.5815	10.343	10.2878	10.3764	10.1118	9.74038	9.92005	10.2165	10.1507	10.2766	10.2017	10.429	9.88887	10.089	10.4053	10.2126
258109_at	AT3G23640	heteroglycan glucosidase 1	10.1948	10.0292	10.1231	10.6592	10.7656	10.9332	10.486	10.1655	10.2817	10.1759	10.04	9.97451	10.2233	10.0821	10.1371	10.2812	9.75962	10.2283	10.4058	10.0304	9.8764
260508_at	AT1G47260	gamma carbonic anhydrase 2	10.1948	10.1952	10.0626	9.95853	10.2275	10.1959	9.95376	10.251	10.1698	10.0966	10.1076	10.2917	10.3252	10.1567	10.2039	10.282	10.2844	10.1865	10.026	10.2372	10.3517
245626_at	AT1G56700	Peptidase C15, pyroglutamyl peptidase I-like	10.1941	10.3346	10.2392	9.58199	9.97392	10.2244	10.166	10.1343	10.3828	10.0734	10.049	10.1797	10.181	10.3479	10.3957	10.2031	10.5077	10.2088	9.95033	10.3102	10.2031
251956_at	AT3G53460	chloroplast RNA-binding protein 29	10.1927	9.82436	9.84111	10.1073	10.77	10.8821	10.3134	9.85748	10.1504	9.79743	9.7849	9.67934	9.96327	9.89545	9.63666	10.3321	9.68026	9.80878	10.0513	9.61318	9.63263
246613_at	AT5G35360	acetyl Co-enzyme a carboxylase biotin carboxylase subunit	10.1915	10.032	10.0314	9.67317	9.96516	9.94762	10.1259	10.0277	10.1068	10.1315	10.1068	10.2359	10.2479	10.1457	10.1516	10.2121	10.1752	10.0052	10.2024	10.0033	10.1464
262956_at	AT1G54270	eif4a-2	10.185	10.3189	10.2314	10.272	10.3253	10.2757	10.2357	10.1372	10.1539	10.4048	10.3671	10.3859	10.1168	10.2003	10.1092	10.114	10.027	10.1276	10.1809	10.124	10.1805
252886_at	AT4G39350	cellulose synthase A2	10.1844	10.3464	10.6537	8.60066	9.42208	9.00449	9.82133	9.90089	9.8446	9.85196	10.2211	10.2247	10.3389	10.3719	10.4179	10.1031	10.4626	10.5072	10.0765	10.2889	10.4441
261105_at	AT1G63000	nucleotide-rhamnose synthase/epimerase-reductase	10.1832	10.2519	10.338	9.74978	9.54792	9.54518	9.91328	10.1078	10.1628	10.1051	10.2767	10.4599	10.2203	10.0908	10.2915	10.2176	10.3068	10.2746	10.074	10.1478	10.4138
265416_at	AT2G37120	S1FA-like DNA-binding protein	10.1829	10.4044	10.2142	10.2144	10.1055	10.0336	10.088	10.2231	10.2395	10.13	10.2315	10.3364	10.1503	10.4195	10.343	10.215	10.6258	10.2744	10.1272	10.424	10.5082
258515_at	AT3G06650	ATP-citrate lyase B-1	10.1811	10.2047	10.4666	9.55271	9.68931	9.76405	9.97939	10.1219	10.3759	10.4879	10.4418	10.7611	10.4442	10.1796	10.5024	10.2477	10.3849	10.4715	10.0819	10.2872	10.5765
249372_at	AT5G40760	glucose-6-phosphate dehydrogenase 6	10.1804	10.1652	10.3169	9.98114	10.1131	10.0565	10.1239	10.2009	10.4683	10.446	10.3368	10.457	10.2009	10.0632	10.2576	10.0399	10.2373	10.3637	9.9996	10.0321	10.2009
266804_at	AT2G29960	cyclophilin 5	10.1803	10.1599	10.0109	10.2851	9.93409	10.1564	10.1003	10.2111	10.2438	10.3605	10.2996	10.6184	10.2226	9.97224	10.2148	10.1856	10.2913	9.99109	10.1683	10.3434	10.1978
264204_at	AT1G22710	sucrose-proton symporter 2	10.1797	10.3176	10.5808	10.4119	9.39483	8.95109	10.4325	10.4624	10.1669	10.7469	10.723	10.4848	10.2974	10.4913	10.3835	10.0491	10.2358	10.4189	10.2157	10.4455	10.1901
251798_at	AT3G55460	SC35-like splicing factor 30	10.1785	10.6857	10.696	10.5812	10.4502	10.5153	10.3018	10.4941	10.5714	10.197	10.487	10.3608	10.0947	10.6261	10.3849	10.2206	10.71	10.5842	10.4003	10.7772	10.6731
264158_at	AT1G65260	plastid transcriptionally active 4	10.1785	10.1052	9.88351	9.44262	10.2461	10.3659	9.87486	10.0374	10.0937	9.89201	9.6026	9.9848	10.3509	10.1816	10.1802	10.2821	10.1185	10.1121	10.0344	10.1105	10.0338
250384_at	AT5G11500	unknown protein; CONTAINS InterPro DOMAIN/s: Protein of unknown function DUF814 (InterPro:IPR008532); Has 1807 Blast hits to 1807 proteins in 277 species: Archae - 0; Bacteria - 0; Metazoa - 736; Fungi - 347; Plants - 385; Viruses - 0; Other Eukaryotes - 339 (source: NCBI BLink).	10.178	10.0467	10.0808	10.5615	10.272	10.1956	10.0269	10.1533	10.1245	10.0808	9.96872	9.9059	10.0711	9.93626	10.0808	10.0825	10.1829	9.89927	10.0569	10.0846	10.0561
258614_at	AT3G02770	Ribonuclease E inhibitor RraA/Dimethylmenaquinone methyltransferase	10.1778	10.4925	10.1093	10.6839	10.1914	10.2232	10.178	10.3033	10.086	10.1533	10.268	10.0997	10.1063	10.5561	10.3204	10.0701	10.4705	10.2282	10.0231	10.4053	10.3122
253235_at	AT4G34350	4-hydroxy-3-methylbut-2-enyl diphosphate reductase	10.1746	10.1453	10.1668	10.0319	10.5619	10.8011	10.2095	10.1854	10.2923	9.91696	9.79975	10.0341	10.325	10.2188	10.3527	10.2564	10.1855	10.2265	10.1372	10.0744	10.1892
259604_at	AT1G56450	20S proteasome beta subunit G1	10.1737	10.3621	10.4	10.4801	10.2475	10.1392	10.1969	10.2363	10.2593	10.3715	10.5203	10.5298	10.1697	10.2494	10.2994	10.1996	10.1952	10.3062	10.2205	10.2838	10.3358
250937_at	AT5G03230	Protein of unknown function, DUF584	10.1732	10.1141	10.1145	10.2853	10.0119	10.5258	9.96877	9.76347	10.2647	10.1464	9.77578	10.1625	10.0194	9.9484	10.1222	10.099	10.2345	9.97541	9.91091	10.1574	10.2117
261408_s_at	AT1G07820;AT1G07660	[AT1G07820, Histone superfamily protein];[AT1G07660, Histone superfamily protein]	10.1731	10.0773	9.96271	10.4084	9.81044	9.86699	10.1795	9.86793	9.93634	10.106	9.84064	10.244	10.083	10.083	10.083	10.083	10.1993	9.89495	10.1328	10.287	10.1669
262054_s_at	AT1G79920;AT1G79930	[AT1G79920, Heat shock protein 70 (Hsp 70) family protein];[AT1G79930, heat shock protein 91]	10.1726	10.1985	10.1274	10.321	10.14	10.1985	10.1789	10.2139	10.2332	10.2257	10.2993	10.2894	10.1985	10.0969	10.1246	10.1915	9.87881	10.3662	10.2936	10.0839	10.3353
249514_at	AT5G38480	general regulatory factor 3	10.1709	10.285	10.341	10.4869	10.2407	9.96187	10.4249	10.2886	10.2633	10.4657	10.7089	10.5277	10.1462	10.0267	9.99296	10.2438	10.1866	10.0914	10.3918	10.2601	10.2601
258780_at	AT3G11910	ubiquitin-specific protease 13	10.1706	9.88779	9.88712	10.3513	10.3546	10.4947	10.1522	10.1344	10.0052	10.3658	10.1278	10.1822	10.1097	9.88939	10.1097	10.1158	9.84903	10.0666	10.1278	10.1504	10.1759
244983_at	ATCG00790	ribosomal protein L16	10.1699	7.80643	6.87514	10.1743	9.47594	9.42926	9.69778	9.38193	8.25441	9.99781	8.8672	8.83466	10.4941	6.93532	8.27659	9.90063	8.16449	8.20518	9.73921	8.85061	8.08353
257299_at	AT3G28050	nodulin MtN21 /EamA-like transporter family protein	10.169	10.1868	10.3397	10.3917	10.134	10.2375	10.3837	10.1939	10.4228	10.3619	10.424	10.2992	9.98938	10.1583	10.0937	10.1199	10.1096	10.0747	10.2549	10.2727	9.98036
265664_at	AT2G24420	DNA repair ATPase-related	10.1681	10.3384	10.3883	9.99906	10.2808	10.7152	10.2988	10.3537	10.6898	10.2486	10.2448	10.4628	10.2054	10.0571	10.4922	10.1109	10.2197	10.3897	10.0169	10.3155	10.4569
266156_at	AT2G28110	Exostosin family protein	10.1676	10.4592	10.4706	9.46031	8.94571	9.04701	9.97809	10.5069	10.3117	10.6489	10.9	10.9384	10.0887	10.5326	10.3394	10.3023	10.5333	10.2829	9.80956	10.309	10.189
267012_at	AT2G39220	PATATIN-like protein 6	10.1674	9.84992	10.027	10.3423	9.27742	9.07861	9.94791	10.1757	9.73722	10.33	10.4262	10.5717	10.5328	9.86432	10.0866	10.2845	9.82997	10.1882	10.4818	10.0107	10.4271
267360_at	AT2G40060	Clathrin light chain protein	10.166	10.244	10.207	10.2284	10.1767	10.4102	10.217	10.3007	10.3252	10.3627	10.2835	10.2445	10.2961	10.183	10.4805	10.1964	10.5522	10.2922	10.0876	10.4365	10.4061
254358_at	AT4G22310	Uncharacterised protein family (UPF0041)	10.1646	10.1893	10.1555	10.361	10.0524	9.97787	10.2041	10.1654	10.2556	10.2002	10.2188	10.2763	10.121	10.1311	10.1855	10.1249	10.2635	10.1359	10.2296	10.2815	10.0968
252479_at	AT3G46560	Tim10/DDP family zinc finger protein	10.1639	10.1849	9.82707	10.6792	10.4727	10.2177	10.2251	10.2155	10.1373	10.1162	10.0038	9.94805	10.0946	10.1162	9.93985	10.0022	10.3379	9.79544	10.0492	10.1987	10.0852
248950_at	AT5G45390	CLP protease P4	10.1628	9.89329	9.87639	9.28903	10.0787	9.97665	9.97324	9.8672	9.9614	9.82069	9.75459	9.8833	10.1381	9.94631	9.93885	10.0877	9.93885	9.93885	9.93885	9.8824	9.93915
264376_at	AT2G25070	Protein phosphatase 2C family protein	10.1625	10.263	10.0944	10.1539	10.3867	10.4913	10.1139	10.2977	10.2196	10.1572	9.99384	10.1195	10.3643	10.2987	10.3704	10.2527	10.3901	10.3922	10.2223	10.3777	10.2687
251227_at	AT3G62700	multidrug resistance-associated protein 10	10.1621	10.0331	10.0512	10.4463	10.59	10.972	10.6792	10.1935	10.3816	10.2695	10.0179	10.0347	10.3637	10.3389	10.1065	10.245	9.98817	10.1647	10.3361	10.403	10.0555
264022_at	AT2G21185	unknown protein; Has 9 Blast hits to 9 proteins in 4 species: Archae - 0; Bacteria - 0; Metazoa - 0; Fungi - 0; Plants - 9; Viruses - 0; Other Eukaryotes - 0 (source: NCBI BLink).	10.1616	10.5691	10.6372	9.81315	9.946	10.0813	10.1135	10.1534	10.5812	10.3512	9.9332	10.3183	9.95975	10.6182	10.6041	10.0817	10.6458	10.5019	10.2507	10.4285	10.8445
247011_at	AT5G67590	NADH-ubiquinone oxidoreductase-related	10.1612	10.2257	10.2642	10.0442	9.98999	10.1127	10.1201	10.1028	10.1681	10.1596	10.2743	10.2301	10.0214	10.2425	10.1843	10.1618	10.1885	10.0154	10.0902	10.0863	10.0485
245913_at	AT5G19860	Protein of unknown function, DUF538	10.1607	10.2797	10.396	9.82889	10.0895	10.374	9.80217	9.90374	10.068	9.85085	10.0672	10.2591	10.1436	10.3566	10.2717	10.1635	10.499	10.4089	9.84681	10.3736	10.2971
258642_at	AT3G07910	FUNCTIONS IN: molecular_function unknown; INVOLVED IN: biological_process unknown; LOCATED IN: endomembrane system; EXPRESSED IN: 24 plant structures; EXPRESSED DURING: 15 growth stages; CONTAINS InterPro DOMAIN/s: Reactive oxygen species modulator 1 (InterPro:IPR018450); Has 192 Blast hits to 192 proteins in 80 species: Archae - 0; Bacteria - 0; Metazoa - 139; Fungi - 6; Plants - 39; Viruses - 0…	10.1587	10.0608	9.92264	10.2554	10.0708	10.1206	10.13	9.97559	10.1446	9.90442	9.95498	10.083	9.91186	10.0595	9.96008	9.93857	10.1432	9.83113	10.0713	10.0894	9.94729
251885_at	AT3G54050	high cyclic electron flow 1	10.1501	9.92251	9.94234	7.64632	9.98986	10.1771	9.9093	9.52486	9.96122	9.45974	9.31958	9.54127	10.033	9.87766	9.8419	10.2316	9.59089	9.87674	10.0026	9.77782	9.78896
260940_at	AT1G45000	AAA-type ATPase family protein	10.1492	10.1726	10.0832	10.1804	10.133	10.0014	9.96405	10.2085	10.0095	10.1982	10.299	10.2964	10.1259	10.062	10.0887	10.1481	10.1111	10.2292	10.1057	10.1492	10.2485
264701_at	AT1G70160	unknown protein; FUNCTIONS IN: molecular_function unknown; INVOLVED IN: biological_process unknown; LOCATED IN: endomembrane system; EXPRESSED IN: 24 plant structures; EXPRESSED DURING: 15 growth stages; BEST Arabidopsis thaliana protein match is: unknown protein (TAIR:AT4G27020.1); Has 108 Blast hits to 108 proteins in 20 species: Archae - 0; Bacteria - 0; Metazoa - 0; Fungi - 0; Plants - 89; Vi…	10.1491	10.4799	10.3394	10.9538	10.0402	10.3959	10.4582	10.2535	10.3211	10.3981	10.0617	9.99398	10.1374	10.619	10.2648	10.0713	10.3188	10.1048	10.1068	10.3905	10.0645
251817_at	AT3G54840	Ras-related small GTP-binding family protein	10.149	10.2365	10.3466	10.033	10.0905	10.1176	10.0932	10.2364	10.21	10.2251	10.2367	10.2709	9.9546	10.0554	10.1626	10.1571	10.1602	10.2072	9.98708	10.119	10.1602
259154_at	AT3G10260	Reticulon family protein	10.1483	10.2384	10.1736	10.4922	10.0433	10.062	10.4887	10.345	10.2407	10.1546	10.26	10.0168	10.0674	10.2084	10.1574	10.1016	10.1952	10.1279	10.4523	10.1903	10.0317
254701_at	AT4G18030	S-adenosyl-L-methionine-dependent methyltransferases superfamily protein	10.147	10.0911	10.236	10.404	10.1687	9.96541	10.3687	10.3292	10.0312	10.2249	10.3765	10.2182	10.2902	9.83868	10.1229	10.1641	9.96143	10.1851	10.2336	10.0619	10.1987
263606_at	AT2G16280	3-ketoacyl-CoA synthase 9	10.1462	10.0382	9.79852	9.4599	9.63617	9.16211	9.79409	9.9468	9.6806	10.0522	10.1007	10.0492	10.258	10.1867	10.0242	10.2773	10.1022	9.87024	10.2211	10.105	10.144
264462_at	AT1G10200	GATA type zinc finger transcription factor family protein	10.1462	10.2415	10.2104	9.56911	9.86868	10.0345	9.81387	9.96339	10.0033	9.90311	10.0954	10.1761	10.0061	10.104	10.3095	10.0717	10.2939	10.0895	9.91146	10.11	10.0697
252831_at	AT4G39980	3-deoxy-D-arabino-heptulosonate 7-phosphate synthase 1	10.1451	10.1901	10.1901	9.7685	9.88032	9.40912	10.6936	10.4877	10.2458	10.259	10.5398	10.1376	10.0272	10.0306	9.96098	10.1022	9.97804	10.2448	10.2472	9.73289	9.87498
247813_at	AT5G58330	lactate/malate dehydrogenase family protein	10.1444	10.0341	10.1482	9.54655	10.2909	10.4934	10.196	9.84504	10.0889	9.92054	9.60355	9.90515	10.1447	10.2742	10.043	10.2583	10.0404	9.98859	10.1612	9.94067	9.94901
262497_at	AT1G21720	proteasome beta subunit C1	10.1443	10.3573	10.2555	10.4481	10.2822	10.3604	10.1808	10.1722	10.1843	10.2477	10.2444	10.4196	9.99795	10.2551	10.2589	10.1992	10.2505	10.425	9.95484	10.2931	10.4733
261523_at	AT1G71860	protein tyrosine phosphatase 1	10.144	10.1566	10.2713	9.99019	9.91946	9.82875	10.0745	10.2725	10.1311	10.1182	10.2514	10.1947	10.1564	9.91888	10.2401	10.2094	10.0388	10.3863	10.0837	10.032	10.253
253874_at	AT4G27450	Aluminium induced protein with YGL and LRDR motifs	10.1436	10.3008	10.2191	9.95045	11.3124	11.4096	10.2633	10.2514	10.7029	9.99189	9.91068	9.58363	9.73751	10.4794	10.2075	10.3068	10.4503	10.2285	9.59989	10.1067	9.79714
263866_at	AT2G36950	Heavy metal transport/detoxification superfamily protein	10.1436	10.1735	10.2444	10.8205	8.90003	9.43629	10.3764	10.3767	10.6667	10.6325	10.4725	10.5622	9.98163	10.0125	10.2173	10.1566	10.3792	10.2734	10.4647	10.3877	10.4151
248655_at	AT5G48760	Ribosomal protein L13 family protein	10.1403	10.052	10.1341	10.451	10.2693	10.3769	10.2615	10.2252	10.2149	9.99147	10.0865	9.94136	9.88308	10.0297	9.96338	10.132	10.0031	9.98131	10.1339	9.91109	9.95614
263875_at	AT2G21970	stress enhanced protein 2	10.1403	10.3728	10.2729	10.007	10.1293	10.2824	10.0953	10.1032	10.2077	10.2408	10.0489	10.4101	10.0672	10.3928	10.3279	10.099	10.2706	10.1184	10.1271	10.4403	10.2917
263456_at	AT2G22125	binding	10.1396	10.3924	10.5333	9.51365	9.76648	9.79861	9.9709	10.3264	10.2263	10.4869	10.5937	10.5758	10.4127	10.348	10.5401	10.178	10.4091	10.6484	10.0993	10.2748	10.4928
246628_at	AT1G48900	Signal recognition particle, SRP54 subunit protein	10.1368	10.0183	9.9434	9.98808	10.2205	10.0131	10.1087	10.0881	10.0756	10.203	10.2112	10.1976	10.1055	9.99334	9.89225	10.0813	9.95028	10.0823	10.1426	10.0033	10.0282
253138_at	AT4G35490	mitochondrial ribosomal protein L11	10.1361	10.1442	10.3632	10.0488	10.2137	10.2696	10.1353	10.2251	10.2057	9.77876	9.98279	9.92829	9.89594	10.2763	10.2244	10.0724	10.2662	10.0947	9.97213	10.3073	10.2288
250057_at	AT5G17840	DnaJ/Hsp40 cysteine-rich domain superfamily protein	10.1359	10.2279	10.0631	9.79465	10.1712	9.99604	10.0591	10.1401	9.98884	10.0591	10.0702	10.0593	10.0408	10.1266	10.0495	10.1223	10.0394	10.0847	9.99997	9.93778	9.92497
252326_at	AT3G48680	gamma carbonic anhydrase-like 2	10.1338	10.6034	10.783	10.4819	10.6563	10.8698	10.2473	10.4238	10.7091	10.1095	10.2385	10.1351	10.2891	10.6276	10.6011	10.1978	10.7475	10.5481	10.2438	10.7207	10.6919
266885_at	AT2G44610	Ras-related small GTP-binding family protein	10.1331	10.2256	10.4632	10.0188	10.1143	10.1592	10.1456	10.3172	10.2759	10.2478	10.3252	10.3304	10.1094	10.01	10.2828	10.1516	10.0884	10.3316	10.0411	10.2424	10.2701
253593_at	AT4G30760	Putative endonuclease or glycosyl hydrolase	10.1317	10.3631	10.2562	10.3804	10.3771	10.346	10.1807	10.1821	10.2073	9.93652	10.0349	9.97572	10.0472	10.4747	10.3298	10.1676	10.3296	10.1661	10.2115	10.3221	10.1648
252524_at	AT3G46430	unknown protein; FUNCTIONS IN: molecular_function unknown; INVOLVED IN: biological_process unknown; LOCATED IN: mitochondrion, mitochondrial respiratory chain complex III; EXPRESSED IN: 25 plant structures; EXPRESSED DURING: 15 growth stages; BEST Arabidopsis thaliana protein match is: unknown protein (TAIR:AT5G59613.2); Has 51 Blast hits to 51 proteins in 16 species: Archae - 0; Bacteria - 0; Me…	10.1306	10.0974	10.1718	10.2174	9.85447	10.0014	10.1619	10.1111	10.4129	10.1296	10.061	10.2365	10.0801	10.2003	10.2597	10.1134	10.3719	10.0785	10.0793	10.2586	10.1333
251579_at	AT3G58170	BET1P/SFT1P-like protein 14A	10.1297	9.97559	10.0923	10.2187	9.96952	10.0327	10.0233	10.198	10.0361	10.2262	10.2716	10.3803	9.96449	9.9736	10.0141	10.0336	10.0727	10.094	9.8983	10.1602	10.131
246702_at	AT5G28050	Cytidine/deoxycytidylate deaminase family protein	10.1295	10.0594	10.2511	9.7611	9.63661	9.6224	9.92981	9.91966	9.87816	9.85763	10.1138	9.96956	10.0626	10.0101	9.93848	9.98722	10.1297	10.0905	9.87243	9.82751	9.70612
258485_at	AT3G02630	Plant stearoyl-acyl-carrier-protein desaturase family protein	10.1264	10.1548	10.1112	9.93529	9.95961	10.0574	9.93838	10.1079	10.179	10.0887	10.1333	10.3141	10.149	9.98732	10.1578	10.1381	10.0634	10.0235	10.0166	10.114	10.1742
264313_at	AT1G70410	beta carbonic anhydrase 4	10.1264	9.91787	9.90296	9.3663	10.3388	10.3531	10.1234	9.52746	9.99661	9.59454	9.63715	9.31943	10.2014	9.73719	10.1363	10.1883	9.95432	9.99274	10.0236	9.67227	9.71143
265006_at	AT1G61570	translocase of the inner mitochondrial membrane 13	10.1252	9.92074	9.69257	10.8763	10.5133	10.298	10.2882	10.1137	10.0118	9.86338	10.0118	9.86287	9.94818	9.80606	9.73813	10.0922	9.96627	9.59722	10.0342	10.1359	9.73279
251007_at	AT5G02610	Ribosomal L29 family protein	10.1241	10.0855	9.9704	10.5047	10.3878	10.4624	10.2889	10.2321	10.2814	10.1908	9.93445	10.1214	10.0848	9.98811	10.0788	10.09	10.1736	9.97154	10.0789	10.1257	10.0654
250226_at	AT5G13780	Acyl-CoA N-acyltransferases (NAT) superfamily protein	10.1233	10.2663	10.4229	10.1043	10.2263	10.1869	10.0662	10.3086	10.1845	9.85125	10.0417	9.97308	9.79111	10.0418	10.1526	10.0274	10.0006	10.2112	9.85992	9.98166	10.1815
263636_at	AT2G11910	unknown protein; FUNCTIONS IN: molecular_function unknown; INVOLVED IN: biological_process unknown; LOCATED IN: chloroplast envelope; EXPRESSED IN: 22 plant structures; EXPRESSED DURING: 13 growth stages; Has 92883 Blast hits to 31060 proteins in 1576 species: Archae - 765; Bacteria - 32670; Metazoa - 21164; Fungi - 12252; Plants - 4238; Viruses - 1282; Other Eukaryotes - 20512 (source: NCBI BLin…	10.1233	10.2392	10.3079	10.1257	10.1671	9.87634	10.0959	10.3338	10.2533	10.0712	10.16	10.0711	9.99323	10.2966	10.0922	10.0636	10.148	10.1807	10.1634	10.3917	10.3313
262161_at	AT1G52600	Peptidase S24/S26A/S26B/S26C family protein	10.1224	10.0651	10.062	10.4749	10.0091	9.82268	10.1801	10.2167	10.1866	10.2829	10.2252	10.276	9.86951	9.8027	9.96822	9.96197	10.0074	10.0184	10.0359	10.1289	10.0028
264958_at	AT1G76960	unknown protein; FUNCTIONS IN: molecular_function unknown; INVOLVED IN: biological_process unknown; LOCATED IN: endomembrane system; EXPRESSED IN: 9 plant structures; EXPRESSED DURING: 8 growth stages; Has 8 Blast hits to 8 proteins in 2 species: Archae - 0; Bacteria - 0; Metazoa - 0; Fungi - 0; Plants - 8; Viruses - 0; Other Eukaryotes - 0 (source: NCBI BLink).	10.1221	10.4012	10.3658	11.2523	10.3774	9.75784	10.746	10.8284	10.365	11.0046	10.5613	10.6238	10.2354	10.6077	10.5688	10.1109	10.581	10.1065	10.8535	11.0548	10.5374
266224_at	AT2G28800	63 kDa inner membrane family protein	10.1218	9.85641	9.88196	9.52264	10.1646	10.5233	9.91925	9.89888	10.1305	9.78218	9.64116	9.59	10.1285	9.70794	10.0136	10.1913	9.78819	9.9799	9.96363	9.8524	9.76454
262049_at	AT1G80180	unknown protein; FUNCTIONS IN: molecular_function unknown; INVOLVED IN: biological_process unknown; LOCATED IN: plasma membrane; EXPRESSED IN: 21 plant structures; EXPRESSED DURING: 10 growth stages; BEST Arabidopsis thaliana protein match is: unknown protein (TAIR:AT1G15400.3); Has 30201 Blast hits to 17322 proteins in 780 species: Archae - 12; Bacteria - 1396; Metazoa - 17338; Fungi - 3422; Pla…	10.1209	10.3389	10.0443	9.5394	10.2765	10.8831	9.98912	10.0742	10.1866	9.7944	8.91683	9.09205	9.91502	10.0618	10.1105	10.2616	10.3918	9.97103	9.49149	10.0959	9.80343
257365_x_at	AT2G26020	plant defensin 1.2b	10.1192	9.94556	9.46993	4.08465	10.8683	9.57584	8.41706	9.68469	9.3428	9.61254	9.98156	7.91415	9.13978	11.9379	8.01858	8.5772	9.48203	9.15839	9.63225	10.3379	9.94432
247201_at	AT5G65220	Ribosomal L29 family protein	10.1191	10.2631	10.1127	9.36112	10.0521	10.2455	9.8641	9.91161	10.1123	9.53261	9.58671	9.81088	9.97575	10.3348	10.2242	10.0931	10.395	9.74908	9.76022	10.3341	10.119
253668_at	AT4G30220	small nuclear ribonucleoprotein F	10.1175	9.77236	9.74146	10.1203	9.93806	9.87731	10.0493	10.1379	10.1467	9.79653	9.7701	10.0165	9.98841	9.90962	9.98856	9.98841	10.219	9.88209	9.62207	10.1248	10.2299
250703_at	AT5G06360	Ribosomal protein S8e family protein	10.1173	10.508	10.567	10.905	11.1658	11.3565	10.4746	10.6038	10.644	10.3358	10.2176	10.1714	10.1949	10.4076	10.5244	10.1942	10.5947	10.5547	10.2534	10.6051	10.5997
261228_at	AT1G20050	C-8,7 sterol isomerase	10.1161	10.0554	10.1428	10.1275	9.70605	9.63519	9.99114	10.0026	10.0583	10.0083	9.91941	9.99033	9.86707	9.94414	9.93857	10.0331	9.99189	9.82756	10.0138	9.88919	9.88408
267422_at	AT2G35050	Protein kinase superfamily protein with octicosapeptide/Phox/Bem1p domain	10.1158	10.3876	10.3725	9.9612	10.2271	10.3497	10.2085	10.2409	10.2488	10.4786	10.5407	10.4184	10.0934	10.0906	10.2115	10.2271	10.0748	10.2714	10.2191	10.1829	10.3242
264850_at	AT2G17340	Uncharacterised conserved protein (UCP030210)	10.1155	9.80719	9.65488	9.70641	9.83544	9.69851	9.8108	9.83948	9.64525	9.71589	9.646	9.89993	9.99224	9.62858	9.78882	9.96857	9.69303	9.80304	9.86471	9.71516	9.92187
261537_at	AT1G01800	NAD(P)-binding Rossmann-fold superfamily protein	10.1145	10.2987	10.3165	10.5065	10.5747	10.25	10.1275	10.3868	10.1343	10.124	10.1114	10.0478	10.0855	10.2529	10.3381	10.0752	10.3872	10.3549	10.2499	10.3514	10.4155
255458_at	AT4G02840	Small nuclear ribonucleoprotein family protein	10.1143	9.63863	9.92639	10.4409	10.2626	10.6787	10.1513	10.2494	10.2361	9.98637	9.84516	10.0713	10.2098	10.1972	10.1723	10.0105	10.4227	9.98148	9.98899	10.3954	10.2542
249187_at	AT5G43060	Granulin repeat cysteine protease family protein	10.1129	10.3836	10.5312	9.62578	9.48637	9.30757	9.76074	10.011	9.82044	10.116	10.3423	10.2595	10.0826	10.2327	10.2533	10.22	10.2273	10.416	10.0154	10.0062	10.1073
259875_s_at	AT1G76680;AT1G76690	[AT1G76680, 12-oxophytodienoate reductase 1];[AT1G76690, 12-oxophytodienoate reductase 2]	10.112	10.0661	9.69972	9.74379	8.74389	7.70717	9.52257	9.73373	9.31312	9.8059	10.4293	10.4476	9.9274	9.82583	9.81305	10.0961	9.85026	9.80976	10.0054	9.97246	9.82932
249373_at	AT5G40670	PQ-loop repeat family protein / transmembrane family protein	10.1116	9.7045	9.75063	10.1424	9.7213	9.9423	10.1444	9.94694	9.93226	9.99238	9.8144	9.81069	10.2194	9.32315	10.0094	10.1896	9.58082	9.97531	10.2054	9.74595	9.6965
254981_at	AT4G10480	Nascent polypeptide-associated complex (NAC), alpha subunit family protein	10.1094	9.89551	9.81986	10.7023	10.3642	10.2696	10.3439	10.1755	10.1627	10.0792	10.0534	9.92211	10.2399	9.92687	9.80719	10.2366	10.0932	9.75604	10.2782	9.95162	9.90849
267553_s_at	AT2G32180;AT2G32650	[AT2G32180, plastid transcriptionally active 18];[AT2G32650, RmlC-like cupins superfamily protein]	10.1092	9.24451	9.1237	10.3001	10.1038	10.1818	9.96665	9.56821	9.99009	9.4202	9.12855	9.65566	9.8477	9.68136	9.75948	9.89028	9.78333	9.19805	9.89192	9.80466	9.593
265026_at	AT1G24360	NAD(P)-binding Rossmann-fold superfamily protein	10.1081	9.94343	9.99527	10.6033	10.2445	9.9233	10.3159	10.1546	10.1269	10.2339	10.3168	10.1971	10.1268	9.95239	9.90303	10.0837	9.74167	9.82137	10.3863	9.96034	9.91066
250824_at	AT5G05200	Protein kinase superfamily protein	10.1047	9.91151	9.72834	9.88491	10.2497	10.2071	9.96289	9.93945	9.69862	9.96484	9.75289	9.84105	10.1821	9.64037	9.7392	10.2519	9.59987	9.94235	10.1322	9.77418	9.83323
265182_at	AT1G23740	Oxidoreductase, zinc-binding dehydrogenase family protein	10.1018	9.92564	10.0542	8.81984	10.1096	10.1868	10.0645	9.69243	9.9439	9.71825	9.36445	9.62805	10.0704	10.0431	9.92481	10.2535	9.81104	9.94383	10.0584	9.89831	9.84477
263631_at	AT2G04900	unknown protein; FUNCTIONS IN: molecular_function unknown; INVOLVED IN: N-terminal protein myristoylation; LOCATED IN: cellular_component unknown; EXPRESSED IN: 23 plant structures; EXPRESSED DURING: 15 growth stages; CONTAINS InterPro DOMAIN/s: Protein of unknown function DUF423 (InterPro:IPR006696); Has 1824 Blast hits to 1824 proteins in 878 species: Archae - 0; Bacteria - 1498; Metazoa - 118;…	10.101	10.1333	10.0931	10.2978	9.68841	9.67176	9.91139	9.91455	9.85491	9.97614	10.0172	9.95215	9.90088	10.0981	10.1885	9.87722	10.0433	10.1023	9.94162	9.98366	9.86714
261337_at	AT1G44810	DNA-binding storekeeper protein-related transcriptional regulator	10.1003	9.77111	9.92315	10.8574	10.3938	10.1158	10.2566	10.001	10.214	9.87121	9.94903	9.9916	10.1709	10.0443	10.046	9.91773	10.1003	10.1531	10.3482	10.5434	10.1003
264250_at	AT1G78680	gamma-glutamyl hydrolase 2	10.0978	9.84286	9.80202	10.008	10.3009	10.6863	10.4259	9.76962	10.2625	10.0257	9.69364	10.0195	10.0735	9.64875	9.90299	9.90588	9.66248	9.59832	9.98201	9.8632	9.78196
251783_at	AT3G55280	ribosomal protein L23AB	10.0965	9.6853	9.60502	10.4998	10.191	10.4791	10.283	10.083	10.2036	10.1027	10.0152	10.1354	10.1132	9.73255	9.99982	9.96256	9.83349	9.72999	10.0781	9.91253	9.92362
260487_at	AT1G51510	RNA-binding (RRM/RBD/RNP motifs) family protein	10.0961	10.4203	10.2298	10.3909	10.4071	10.237	10.2721	10.2454	10.2722	10.3081	10.3546	10.237	10.0613	10.1116	10.0382	10.2482	10.2035	10.1802	10.1951	10.2551	10.3498
254804_at	AT4G13010	Oxidoreductase, zinc-binding dehydrogenase family protein	10.0921	10.3654	10.4371	10.1592	10.501	10.4947	10.3525	10.2846	10.4521	10.2781	10.3146	10.1137	9.99112	10.3445	10.1716	10.1379	10.0815	10.3715	10.2942	10.293	10.293
262685_at	AT1G76010	Alba DNA/RNA-binding protein	10.0919	10.1565	10.1489	9.85048	10.0502	10.1129	10.049	10.0025	10.2508	9.85256	10.058	9.91333	9.81537	10.0167	10.0124	10.0288	9.97048	10.0167	10.0119	9.87003	10.2554
262367_at	AT1G73030	SNF7 family protein	10.0918	10.2973	10.3545	10.0373	10.1662	10.3041	10.1161	10.0904	10.2136	10.0635	10.1985	10.2364	9.80284	10.3093	10.2256	10.0103	10.2749	10.2526	10.0472	10.3047	10.2571
254099_at	AT4G25130	peptide met sulfoxide reductase 4	10.0913	9.83005	9.85155	9.16129	9.7261	9.81542	9.67736	9.59746	9.70591	9.67131	9.58061	9.52806	9.88153	9.62106	9.73324	9.94069	9.57598	9.67711	9.88942	9.63406	9.41642
245832_at	AT1G48850	chorismate synthase, putative / 5-enolpyruvylshikimate-3-phosphate phospholyase, putative	10.091	10.3429	10.4177	9.74152	9.24364	8.99682	9.68402	9.95243	9.93698	10.049	10.2615	10.1122	10.1328	10.3107	10.1857	10.0183	10.3044	10.304	9.9692	9.97831	9.98975
261221_at	AT1G19960	BEST Arabidopsis thaliana protein match is: transmembrane receptors (TAIR:AT2G32140.1); Has 41 Blast hits to 41 proteins in 17 species: Archae - 0; Bacteria - 2; Metazoa - 23; Fungi - 0; Plants - 11; Viruses - 0; Other Eukaryotes - 5 (source: NCBI BLink).	10.0904	10.3715	9.68747	10.366	10.1299	10.3717	10.4077	10.4456	9.94374	10.4366	10.3478	9.76423	10.0862	10.152	9.90774	10.2021	9.89463	9.04728	10.6124	10.3569	9.90378
267023_at	AT2G34250	SecY protein transport family protein	10.0895	10.0223	10.1027	10.5699	10.238	10.3119	10.2104	10.1286	10.1374	10.1842	10.2801	10.2808	10.1361	10.1275	10.141	10.0428	10.0311	9.98385	10.2142	10.1045	10.2186
265172_at	AT1G23820	spermidine synthase 1	10.0871	10.0072	9.92868	10.4108	10.5152	10.505	10.2722	10.089	10.1662	10.2128	9.97008	9.98894	10.0883	10.0324	9.96134	10.1984	10.0703	9.79698	10.1685	10.0351	10.0631
248149_at	AT5G54855	Pollen Ole e 1 allergen and extensin family protein	10.0864	10.414	10.3662	9.77427	9.7035	9.72879	10.0116	10.1264	10.124	10.0992	10.0171	10.1105	9.88538	10.3721	10.1653	10.0351	10.3437	10.0085	9.85441	10.2877	10.2813
264446_at	AT1G27310	nuclear transport factor 2A	10.0845	10.4485	10.5151	10.1671	10.3487	10.4164	10.0328	10.1885	10.3543	10.058	10.1622	10.23	9.9812	10.4204	10.351	10.1367	10.3475	10.3843	10.0543	10.4298	10.3623
245333_at	AT4G14615	unknown protein; FUNCTIONS IN: molecular_function unknown; INVOLVED IN: biological_process unknown; LOCATED IN: endomembrane system; EXPRESSED IN: 24 plant structures; EXPRESSED DURING: 15 growth stages; CONTAINS InterPro DOMAIN/s: Protein of unknown function DUF2346 (InterPro:IPR018625); BEST Arabidopsis thaliana protein match is: unknown protein (TAIR:AT1G52825.1); Has 30201 Blast hits to 17322…	10.0839	10.1099	9.99895	10.515	10.5263	10.6186	10.0525	10.0841	10.2338	10.0874	9.73451	9.99193	9.81428	9.90207	10.0046	10.0722	10.1134	9.9377	9.85359	10.2612	10.0476
263375_s_at	AT4G28510;AT2G20530	[AT4G28510, prohibitin 1];[AT2G20530, prohibitin 6]	10.0819	10.1699	10.1502	10.36	10.3687	10.2379	10.1051	10.2651	10.1699	9.77546	10.0894	10.1044	10.0787	10.1829	10.2152	10.1699	10.2736	10.2604	10.1089	10.1111	10.2679
257911_at	AT3G25530	glyoxylate reductase 1	10.0817	9.92486	9.65755	9.42337	9.78442	9.73834	9.7546	9.7078	9.71382	9.79631	9.74208	9.76252	9.93456	9.93231	9.65747	10.0047	10.0219	9.72164	9.81259	9.97373	9.88443
265219_at	AT2G02050	NADH-ubiquinone oxidoreductase B18 subunit, putative	10.0816	10.0601	9.83282	10.1303	9.88598	9.59485	9.87887	9.92429	10.0389	9.87039	9.96164	9.96477	10.0528	10.1079	10.0075	10.0362	10.2881	9.84349	9.90866	10.2955	10.1825
260610_at	AT2G43680	IQ-domain 14	10.0802	10.4643	10.3923	10.7411	10.5859	10.7496	10.4763	10.5022	10.6752	10.562	10.3569	10.413	10.3118	10.4488	10.5917	10.181	10.6494	10.5917	10.2856	10.5301	10.5798
262749_at	AT1G28580	GDSL-like Lipase/Acylhydrolase superfamily protein	10.0797	10.1456	10.1419	10.7832	10.3002	10.2941	10.5211	10.1188	10.1825	10.4384	10.2903	10.2429	10.1016	10.1239	10.1345	10.0774	10.12	10.0027	10.2433	10.1022	10.0488
250811_at	AT5G05110	Cystatin/monellin family protein	10.0797	10.4614	10.5577	10.3346	10.6848	10.8825	10.3142	10.5078	10.7162	10.7173	10.5482	10.6737	10.1496	10.3286	10.5576	10.1808	10.4549	10.495	10.1558	10.5671	10.598
261634_at	AT1G49970	CLP protease proteolytic subunit 1	10.0791	10.066	10.1051	9.8796	10.2969	10.3231	10.1719	10.2689	10.1074	10.0186	10.0436	9.96641	10.1682	10.2	10.0529	10.1426	9.91537	9.93522	10.3151	10.1594	9.98493
258274_at	AT3G15640	Rubredoxin-like superfamily protein	10.0779	10.358	10.5054	9.80048	10.1875	10.2889	10.1067	10.1284	10.2098	10.0779	10.3871	10.379	9.99077	10.2066	10.1661	9.96647	10.2213	10.2309	10.1691	10.0403	10.2106
260401_at	AT1G69840	SPFH/Band 7/PHB domain-containing membrane-associated protein family	10.0759	10.2703	10.2211	10.5107	10.2837	10.1593	10.3337	10.4511	10.1525	10.3217	10.5889	10.2686	9.86762	10.3876	10.1088	9.91746	10.1214	10.1031	10.27	10.3673	10.1691
255437_at	AT4G03060	AOP2 (ALKENYL HYDROXALKYL PRODUCING 2); oxidoreductase, acting on paired donors, with incorporation or reduction of molecular oxygen, 2-oxoglutarate as one donor, and incorporation of one atom each of oxygen into both donors	10.0749	8.99505	8.76164	9.29601	10.1538	10.1818	10.3486	9.82616	9.65056	9.88528	9.52314	9.63477	10.668	9.09858	9.70515	10.3849	8.91487	9.23379	10.3743	9.19423	9.14307
267261_at	AT2G23120	Late embryogenesis abundant protein, group 6	10.074	10.6504	10.2334	9.09858	10.9239	10.5005	10.6151	10.5069	9.39045	10.2387	10.7064	9.79425	10.1695	10.3965	10.0279	10.1479	10.475	10.1118	10.3091	10.9489	9.98384
261804_at	AT1G30530	UDP-glucosyl transferase 78D1	10.0736	9.34255	9.31455	9.76132	9.2598	9.27164	10.0807	9.80703	9.85935	9.57441	9.57856	9.38513	9.8717	9.52665	9.4937	9.89626	9.28862	9.27365	10.2794	9.65821	9.24005
255441_at	AT4G02570	cullin 1	10.0721	10.3291	10.1876	10.3926	10.5316	10.4746	10.2426	10.2374	10.2162	10.3187	10.2823	10.3608	10.1953	10.1083	10.2384	10.0807	10.2512	10.3516	10.0801	10.2265	10.4585
261939_at	AT1G22450	cytochrome C oxidase 6B	10.072	10.0602	10.0636	10.0518	10.1364	10.0014	10.0572	10.1754	10.1128	10.0158	10.2593	10.107	10.018	10.0246	10.1396	10.1375	10.1764	10.0842	10.072	9.96611	10.0199
266351_at	AT2G01490	phytanoyl-CoA dioxygenase (PhyH) family protein	10.0716	10.1971	10.2005	9.545	10.3048	10.4258	9.95148	10.1678	10.2637	9.91429	9.90374	10.0135	9.97583	10.1767	10.2175	10.0915	10.1151	10.1875	9.94613	10.1184	10.2488
259123_at	AT3G02200	Proteasome component (PCI) domain protein	10.0714	10.2329	10.3481	10.5304	10.6084	11.0096	10.242	10.2358	10.4614	10.0389	10.0778	10.0886	10.0641	10.1641	10.5154	10.1475	10.2089	10.242	10.1697	10.3722	10.2861
254376_at	AT4G21790	tobamovirus multiplication 1	10.0693	10.116	10.2434	10.0959	10.0772	10.0872	10.1575	9.95241	10.1417	9.92798	10.0355	9.98547	9.89221	9.95771	9.88086	9.88441	10.0355	10.0346	10.0281	10.0355	10.1411
258904_at	AT3G06400	chromatin-remodeling protein 11	10.0673	10.1337	10.1124	10.5771	10.4852	10.6144	10.2802	10.3693	10.2897	10.3755	10.0417	10.1579	10.2962	10.1677	10.0947	10.2049	10.2407	10.1445	10.3979	10.4214	10.4185
263015_at	AT1G23440	Peptidase C15, pyroglutamyl peptidase I-like	10.0669	9.87136	9.95001	9.79907	9.7834	10.1795	9.82541	9.85544	9.84612	9.57876	9.62211	9.91302	9.93072	9.69665	10.0574	9.73476	9.63468	9.95754	9.83725	9.86478	9.83116
261709_at	AT1G32790	CTC-interacting domain 11	10.0655	10.2693	10.1937	10.1331	10.3734	10.6591	10.0795	10.0787	10.1331	10.1214	10.1254	10.2491	9.99964	10.1977	10.1256	10.0436	10.1792	9.95859	10.1331	10.1397	9.9708
253550_at	AT4G30960	SOS3-interacting protein 3	10.0654	10.3298	9.82136	10.1377	10.0223	10.2287	10.0225	10.1062	10.2024	10.2797	10.0606	10.21	9.97496	10.3481	10.122	10.1106	10.1478	9.94328	10.0611	10.2005	10.1296
253876_at	AT4G27430	COP1-interacting protein 7	10.0649	10.3597	10.5305	7.85382	8.92762	8.81892	9.4685	10.3252	10.2704	10.1914	10.5567	10.8414	10.3491	10.3089	10.6703	10.2336	10.5438	10.6897	9.94587	10.3907	10.7832
245750_at	AT1G51060	histone H2A 10	10.0649	10.0267	9.89065	10.33	9.81539	9.74588	9.97803	10.0913	10.0329	10.0376	9.98985	10.2415	10.1477	10.144	10.0861	10.1303	10.3215	9.92948	10.0934	10.2229	10.1771
261722_at	AT1G08510	fatty acyl-ACP thioesterases B	10.0641	10.2638	10.6269	9.89287	9.4663	9.40823	10.1414	10.1229	10.1093	10.5215	10.7499	10.5778	10.115	10.217	10.1536	10.1278	10.1278	10.3706	10.0137	10.1139	10.223
264219_at	AT1G60420	DC1 domain-containing protein	10.0638	10.3033	10.2658	10.4424	10.4597	10.5376	10.1486	10.3496	10.2816	10.4226	10.2135	10.3643	10.1465	10.4561	10.33	10.0639	10.4078	10.3486	10.1156	10.3438	10.3033
261193_at	AT1G32920	unknown protein; FUNCTIONS IN: molecular_function unknown; INVOLVED IN: response to wounding; LOCATED IN: endomembrane system; EXPRESSED IN: 23 plant structures; EXPRESSED DURING: 13 growth stages; BEST Arabidopsis thaliana protein match is: unknown protein (TAIR:AT1G32928.1); Has 42 Blast hits to 42 proteins in 8 species: Archae - 0; Bacteria - 0; Metazoa - 0; Fungi - 0; Plants - 42; Viruses - 0…	10.0632	9.58179	10.4144	11.4348	9.65685	8.64562	11.358	10.318	10.1326	10.3696	10.8993	10.1555	10.4998	11.0873	9.5916	9.55633	10.348	9.99935	10.4308	11.0106	9.12425
252337_at	AT3G48750	cell division control 2	10.0628	10.1637	10.1387	10.3808	10.3542	10.4155	10.0827	10.2508	10.218	10.1827	10.1926	10.1359	10.0904	9.8753	10.2244	9.92996	10.1764	10.2696	10.14	10.1379	10.2408
258295_at	AT3G23400	Plastid-lipid associated protein PAP / fibrillin family protein	10.0614	9.8723	9.88524	8.48363	9.65257	9.68694	9.78688	9.30931	9.43127	9.33922	9.59004	9.23258	9.96513	9.98601	9.40099	10.0679	9.53103	9.41504	9.68068	9.5935	9.223
247847_at	AT5G58110	chaperone binding;ATPase activators	10.0613	10.3251	10.4213	10.8014	10.2111	10.3283	10.3794	10.4051	10.3775	10.2598	10.227	10.1556	10.1661	10.5022	10.3618	10.1461	10.5152	10.3505	10.296	10.4495	10.3063
246380_at	AT1G57750	cytochrome P450, family 96, subfamily A, polypeptide 15	10.0612	10.0386	10.4105	6.68481	8.31654	7.28858	8.96173	10.3724	9.94891	9.84436	10.5195	10.7951	9.74114	9.74272	10.4566	10.0657	9.74535	10.4517	10.3547	10.2607	10.6862
245985_at	AT5G13120	cyclophilin 20-2	10.0612	10.1052	10.0657	9.70124	10.0734	10.0363	9.85257	9.92473	10.0973	9.84427	10.0063	10.2415	10.0364	10.0767	10.1281	10.134	10.0968	10.3035	9.95348	9.99082	10.2147
259723_at	AT1G60960	iron regulated transporter 3	10.0607	10.1792	9.96241	9.35559	9.02282	9.126	9.75967	10.138	10.4093	9.7595	9.89136	10.1166	10.0218	10.0799	10.1166	10.2813	9.87859	9.90179	9.96241	9.80001	9.97025
245296_at	AT4G16370	oligopeptide transporter	10.0607	9.84533	9.86873	10.5218	9.39022	9.61234	10.2195	9.80127	9.73709	10.2635	9.64845	9.9018	10.5281	10.0421	9.95981	10.418	9.80491	9.92104	10.2666	9.71214	10.0088
256156_at	AT3G08510	phospholipase C 2	10.0606	10.1909	10.2447	9.77518	10.0901	10.2444	9.91959	10.204	10.2389	10.179	10.2038	10.2572	10.3913	10.1167	10.2766	10.2135	10.3932	10.4514	9.91674	10.2615	10.3497
255623_at	AT4G01310	Ribosomal L5P family protein	10.06	9.68487	9.4316	8.80935	9.86561	10.137	9.88193	9.49609	10.045	9.2753	9.31079	9.66459	10.1749	9.59546	9.70552	10.1869	9.60533	9.70552	9.8313	9.4172	9.55955
262468_at	AT1G50200	Alanyl-tRNA synthetase	10.059	10.266	10.1741	10.382	10.5649	10.7048	10.2603	10.3192	10.3026	10.2603	10.1411	10.073	10.2639	10.2668	10.0902	10.3015	10.2982	10.2096	10.3617	10.2267	10.2603
252385_at	AT3G47810	Calcineurin-like metallo-phosphoesterase superfamily protein	10.059	10.0544	10.0916	10.3782	10.1225	10.0452	10.2164	10.0142	10.1951	10.2051	10.1988	10.1073	9.87231	9.71102	9.85048	10.0418	9.88447	9.78735	10.0895	10.0458	9.81224
260616_at	AT1G53280	Class I glutamine amidotransferase-like superfamily protein	10.0584	10.2638	10.1383	10.4581	10.566	10.6325	10.2227	10.1993	10.3412	10.1102	10.0883	10.0404	10.0507	10.3626	9.96624	10.0518	10.1039	9.95428	10.2821	10.2394	10.0264
247722_at	AT5G59150	RAB GTPase homolog A2D	10.0579	10.1697	10.1027	10.0613	10.2404	10.2998	10.0788	10.3798	10.2604	9.95939	9.93394	10.1063	10.1183	10.0966	10.2562	10.1645	10.2631	10.0629	10.1305	10.1997	10.1685
253274_at	AT4G34200	D-3-phosphoglycerate dehydrogenase	10.0579	10.1154	10.1852	10.0142	10.2195	10.1237	10.3038	10.2804	10.1938	10.3809	10.4515	10.3442	10.0941	10.2622	9.93266	10.1385	10.1803	10.1629	10.0817	9.90601	10.2197
260714_at	AT1G14980	chaperonin 10	10.0571	10.2969	10.1278	10.642	10.6774	10.4613	10.3781	10.4448	10.3781	10.2502	10.2917	10.3011	10.1438	10.2198	10.1286	10.1636	10.3253	10.1982	10.179	10.339	10.2728
262483_at	AT1G17220	Translation initiation factor 2, small GTP-binding protein	10.0561	9.74371	9.64191	9.30379	9.91409	10.1975	9.89186	9.79901	9.78642	9.79937	9.37108	9.58137	10.167	9.83437	9.86753	10.1726	9.74375	9.82802	9.90816	9.74373	9.83244
258183_at	AT3G21550	DUF679 domain membrane protein 2	10.0558	10.4646	10.5956	8.98065	7.66419	7.25647	9.42872	9.58892	9.70157	9.99819	9.97197	10.0463	10.2743	10.3885	10.3995	10.1739	10.3445	10.7313	9.38035	10.0196	10.0139
249978_at	AT5G18850	unknown protein; FUNCTIONS IN: molecular_function unknown; INVOLVED IN: biological_process unknown; LOCATED IN: endomembrane system; EXPRESSED IN: 23 plant structures; EXPRESSED DURING: 13 growth stages; Has 1807 Blast hits to 1807 proteins in 277 species: Archae - 0; Bacteria - 0; Metazoa - 736; Fungi - 347; Plants - 385; Viruses - 0; Other Eukaryotes - 339 (source: NCBI BLink).	10.0549	10.1269	10.1468	9.93902	9.95692	10.2589	9.93018	9.87707	10.3274	9.80635	9.71524	9.8532	9.94862	10.1893	10.2828	9.93256	10.1185	9.95956	9.82608	10.0391	10.0002
264445_at	AT1G27290	unknown protein; Has 44 Blast hits to 44 proteins in 12 species: Archae - 0; Bacteria - 0; Metazoa - 0; Fungi - 0; Plants - 44; Viruses - 0; Other Eukaryotes - 0 (source: NCBI BLink).	10.0548	10.2225	10.2292	10.1058	10.3758	10.4014	10.0148	9.91508	10.0427	10.1759	10.0126	10.0298	9.60115	10.2167	9.93544	10.0695	10.2692	9.97295	9.98177	10.0844	9.83595
262418_at	AT1G50320	thioredoxin X	10.0547	10.0244	9.94128	9.0522	9.88373	9.89298	9.90636	9.54235	9.74398	9.67757	9.58215	9.22678	9.95969	9.93067	9.78884	10.0351	9.845	9.84252	9.83616	9.61946	9.59881
248288_at	AT5G52840	NADH-ubiquinone oxidoreductase-related	10.0538	9.90599	10.0017	9.85182	9.9814	9.90897	9.82066	9.82189	9.86686	9.8429	9.9298	9.78508	9.8894	9.86324	9.75941	10.0218	9.7112	9.8419	10.0076	9.66811	9.74689
253428_at	AT4G32410	cellulose synthase 1	10.0538	10.259	10.5491	9.54688	10.0409	9.94856	9.99452	10.0557	10.0697	10.1127	10.2256	10.3917	10.2854	10.202	10.3163	9.98598	10.0135	10.4719	9.82765	10.1191	10.1336
266923_at	AT2G45980	unknown protein; FUNCTIONS IN: molecular_function unknown; INVOLVED IN: biological_process unknown; LOCATED IN: cellular_component unknown; EXPRESSED IN: 25 plant structures; EXPRESSED DURING: 15 growth stages; BEST Arabidopsis thaliana protein match is: unknown protein (TAIR:AT4G00355.2); Has 93 Blast hits to 90 proteins in 15 species: Archae - 0; Bacteria - 0; Metazoa - 0; Fungi - 0; Plants - 9…	10.0519	10.4556	10.4256	10.0647	10.4459	10.3843	9.98755	10.2799	10.4006	10.0202	10.1035	10.2952	9.9495	10.483	10.4802	10.1163	10.381	10.4462	10.0162	10.3496	10.3006
258922_at	AT3G10610	Ribosomal S17 family protein	10.0518	9.99598	9.84328	10.1452	10.106	9.98686	10.0812	10.0576	10.0663	9.88383	9.90983	9.86999	9.93345	9.95266	9.92432	9.94841	9.9858	9.84419	9.98686	9.89701	10.0467
[truncated: 21,205 more rows]

## Sheet: WT 2CW gene expression
GC-RMA normalised data for WT (3 biological replicates) showing expression for xylosyltransferases and cellulose synthases
[truncated: 9 more rows]

[truncated: 1 more sheets: Raw probeset data for IRX10]
