# Supplementary material for: A Transcriptomic Analysis of Xylan Mutants Does Not Support the Existence of a Secondary Cell Wall Integrity System in Arabidopsis
Source: Front Plant Sci. 2018 Mar 27;9:384. doi: 10.3389/fpls.2018.00384 (PMC5881139; doi:10.3389/fpls.2018.00384)
Supplement: Supplemental Data Sheet 2 — Lists of genes which are significantly up or down regulated in each mutant. [file DataSheet2.XLSX]

## Sheet: irx9
GC-RMA normalised data (3 Biological replicates) and then significant genes identified using SAM (significance analysis of microarrays).
	Annotations		SAM WT vs irx9	SAM WT vs irx9	SAM WT vs irx9	SAM WT vs irx9	SAM WT vs irx9	SAM WT vs irx9	SAM WT vs irx9	SAM WT vs irx9	SAM WT vs irx9
			Genotype=WT	Genotype=WT	Genotype=WT	Genotype=irx9	Genotype=irx9	Genotype=irx9
Probeset	locus	description	Sample size	Sample mean	Sample variance	Sample size	Sample mean	Sample variance	Fold change	SAM d-score	P-value
262050_at	AT1G80130	Tetratricopeptide repeat (TPR)-like superfamily protein	3	3.89924	0.226483	3	10.9104	0.0953797	128.993	21.0762	5.26085e-05
264400_at	AT1G61800	glucose-6-phosphate/phosphate translocator 2	3	1.89226	0.0623565	3	6.70768	8.24554	28.1572	2.88482	0.037922
245275_at	AT4G15210	beta-amylase 5	3	5.24159	4.23434	3	9.27519	0.651563	16.3769	3.14808	0.0299518
262118_at	AT1G02850	beta glucosidase 11	3	2.7188	0.00316375	3	6.7023	4.7266	15.8181	3.15968	0.029658
258609_at	AT3G02910	AIG2-like (avirulence induced gene) family protein	3	4.01846	0.210996	3	7.91005	2.84843	14.8417	3.83421	0.0176633
254174_at	AT4G24120	YELLOW STRIPE like 1	3	4.64071	0.0547029	3	8.11657	2.9095	11.1259	3.4789	0.0229811
250793_at	AT5G05600	2-oxoglutarate (2OG) and Fe(II)-dependent oxygenase superfamily protein	3	3.4549	0.236169	3	6.92412	1.01301	11.0749	5.33402	0.0071416
264635_at	AT1G65500	unknown protein; FUNCTIONS IN: molecular_function unknown; INVOLVED IN: biological_process unknown; LOCATED IN: endomembrane system; EXPRESSED IN: 14 plant structures; EXPRESSED DURING: 9 growth stages; BEST Arabidopsis thaliana protein match is: unknown protein (TAIR:AT1G65486.1); Has 23 Blast hits to 23 proteins in 2 species: Archae - 0; Bacteria - 0; Metazoa - 0; Fungi - 0; Plants - 23; Viruse…	3	4.71772	0.0306001	3	8.14006	1.25489	10.7208	5.18767	0.00764577
258975_at	AT3G01970	WRKY DNA-binding protein 45	3	2.7374	0.0271504	3	6.14843	1.16839	10.6371	5.35997	0.00701885
251983_at	AT3G53210	nodulin MtN21 /EamA-like transporter family protein	3	3.19058	0.0205437	3	6.58356	0.941677	10.5048	5.93751	0.00510741
245504_at	AT4G15660	Thioredoxin superfamily protein	3	5.02507	2.23463	3	8.33879	0.584959	9.94326	3.40017	0.0243007
263096_at	AT2G16060	hemoglobin 1	3	4.7069	0.0177274	3	7.92334	2.22762	9.29491	3.69604	0.0195923
251899_at	AT3G54400	Eukaryotic aspartyl protease family protein	3	2.11123	0.142537	3	5.282	2.15774	9.00526	3.60005	0.0210697
259507_at	AT1G43910	P-loop containing nucleoside triphosphate hydrolases superfamily protein	3	5.00319	0.0518807	3	8.17229	0.223725	8.99486	10.2824	0.000745287
263295_at	AT2G14210	AGAMOUS-like 44	3	4.54659	0.0626136	3	7.63471	0.84465	8.5039	5.56381	0.00628233
265561_s_at	AT2G05510;AT2G05440	[AT2G05510, Glycine-rich protein family];[AT2G05440, GLYCINE RICH PROTEIN 9]	3	6.90711	1.32036	3	9.93824	1.16464	8.17453	3.31185	0.025993
248540_at	AT5G50160	ferric reduction oxidase 8	3	6.50183	0.305843	3	9.51166	0.0931835	8.05472	8.13881	0.00185883
251200_at	AT3G63010	alpha/beta-Hydrolases superfamily protein	3	2.97069	0.0290297	3	5.92197	0.173702	7.73433	11.1341	0.000526085
260203_at	AT1G52890	NAC domain containing protein 19	3	2.78166	0.222211	3	5.67349	3.45126	7.42214	2.60133	0.0499211
262133_at	AT1G78000	sulfate transporter 1;2	3	3.87173	0.563554	3	6.75882	1.57985	7.39778	3.39509	0.0243972
253043_at	AT4G37540	LOB domain-containing protein 39	3	4.90417	2.72796	3	7.7911	0.0907221	7.39692	2.96272	0.0351074
246215_at	AT4G37180	Homeodomain-like superfamily protein	3	5.0177	0.935504	3	7.89107	0.150934	7.32776	4.73455	0.0099167
265817_at	AT2G18050	histone H1-3	3	5.80312	0.716355	3	8.49368	1.52973	6.45561	3.09124	0.0313722
248271_at	AT5G53420	CCT motif family protein	3	7.11804	0.810482	3	9.79946	0.343296	6.41484	4.28845	0.0129242
254389_s_at	AT4G21903;AT4G21910	[AT4G21903, MATE efflux family protein];[AT4G21910, MATE efflux family protein]	3	5.98819	0.440911	3	8.65658	0.200271	6.3572	5.70882	0.00573433
250942_at	AT5G03350	Legume lectin family protein	3	4.91764	0.502906	3	7.53618	1.52487	6.1413	3.16534	0.0295309
263380_at	AT2G40200	basic helix-loop-helix (bHLH) DNA-binding superfamily protein	3	3.46401	0.0653752	3	6.04277	2.52192	5.97427	2.76164	0.0424814
253519_at	AT4G31240	protein kinase C-like zinc finger protein	3	5.17626	0.24064	3	7.70198	0.308283	5.75864	5.83492	0.00535291
261957_at	AT1G64660	methionine gamma-lyase	3	2.80312	0.013875	3	5.31672	0.442005	5.71043	6.36468	0.00412977
261242_at	AT1G32960	Subtilase family protein	3	3.18068	0.0479202	3	5.68711	0.116258	5.68213	10.4852	0.000679527
246212_at	AT4G36930	basic helix-loop-helix (bHLH) DNA-binding superfamily protein	3	3.77008	0.038665	3	6.25626	0.549653	5.60294	5.55017	0.00632617
251457_s_at	AT3G60970;AT3G60160	[AT3G60970, multidrug resistance-associated protein 15];[AT3G60160, multidrug resistance-associated protein 9]	3	2.90718	0.0132592	3	5.36061	0.499138	5.47715	5.864	0.005274
262446_at	AT1G49310	unknown protein; FUNCTIONS IN: molecular_function unknown; INVOLVED IN: biological_process unknown; LOCATED IN: endomembrane system; EXPRESSED IN: 9 plant structures; EXPRESSED DURING: LP.04 four leaves visible, petal differentiation and expansion stage; Has 11 Blast hits to 11 proteins in 6 species: Archae - 0; Bacteria - 0; Metazoa - 0; Fungi - 0; Plants - 11; Viruses - 0; Other Eukaryotes - 0 …	3	6.92823	1.06625	3	9.36777	1.04664	5.42471	2.88932	0.0377641
245628_at	AT1G56650	production of anthocyanin pigment 1	3	3.15471	0.634252	3	5.57807	1.1501	5.36417	3.12155	0.0305962
255795_at	AT2G33380	Caleosin-related family protein	3	5.90136	0.0849698	3	8.31917	0.895739	5.34361	4.19131	0.0137922
246620_at	AT5G36220	cytochrome p450 81d1	3	5.06065	0.693165	3	7.47148	0.154706	5.31778	4.49167	0.0114862
262378_at	AT1G72830	nuclear factor Y, subunit A3	3	4.97545	0.128899	3	7.34483	0.174031	5.16721	7.33834	0.00274879
263927_s_at	AT2G21890;AT2G21730	[AT2G21890, cinnamyl alcohol dehydrogenase homolog 3];[AT2G21730, cinnamyl alcohol dehydrogenase homolog 2]	3	4.99305	0.157169	3	7.35994	0.0809795	5.1583	8.25108	0.00180623
251154_at	AT3G63110	isopentenyltransferase 3	3	4.96326	1.42149	3	7.306	0.491561	5.07267	2.9151	0.0367602
254447_at	AT4G20860	FAD-binding Berberine family protein	3	2.15798	0.0319421	3	4.50057	0.0891224	5.07212	11.3721	0.000495397
251304_at	AT3G61990	S-adenosyl-L-methionine-dependent methyltransferases superfamily protein	3	7.38153	0.0344443	3	9.71301	0.716598	5.03321	4.61262	0.0106532
246821_at	AT5G26920	Cam-binding protein 60-like G	3	2.50088	0.0280048	3	4.81528	1.04377	4.974	3.83929	0.0175888
267300_at	AT2G30140	UDP-Glycosyltransferase superfamily protein	3	6.90771	0.0492183	3	9.21337	0.210849	4.94395	7.69737	0.00228847
254797_at	AT4G13030	P-loop containing nucleoside triphosphate hydrolases superfamily protein	3	3.60065	0.0725792	3	5.90521	0.543237	4.94016	5.02982	0.00836037
257008_at	AT3G14210	epithiospecifier modifier 1	3	2.04468	0.0903205	3	4.34531	0.53334	4.92674	4.98993	0.00857957
267380_at	AT2G26170	cytochrome P450, family 711, subfamily A, polypeptide 1	3	5.306	1.14659	3	7.58573	0.217967	4.85586	3.35482	0.02516
265087_at	no_match	no_match	3	4.95182	0.000566087	3	7.21819	0.261382	4.81113	7.53946	0.00249014
247013_at	AT5G67480	BTB and TAZ domain protein 4	3	8.30302	0.62185	3	10.5397	0.311475	4.71314	3.97365	0.0159009
245690_at	AT5G04230	phenyl alanine ammonia-lyase 3	3	3.4913	0.223433	3	5.70371	0.172003	4.63447	6.00922	0.00494082
263962_at	AT2G36350	Protein kinase superfamily protein	3	4.89365	0.0596966	3	7.08239	0.0996898	4.55907	9.28983	0.00119684
261927_at	AT1G22500	RING/U-box superfamily protein	3	3.39587	0.164141	3	5.58319	1.63274	4.55459	2.80774	0.0406006
265471_at	AT2G37130	Peroxidase superfamily protein	3	8.84166	0.460852	3	11.0231	1.09515	4.53609	3.00768	0.0337133
260546_at	AT2G43520	trypsin inhibitor protein 2	3	6.19591	0.40402	3	8.37647	0.714806	4.53331	3.54103	0.0219772
258646_at	AT3G08040	MATE efflux family protein	3	4.48932	0.106334	3	6.66871	0.382755	4.52961	5.33016	0.00715037
267500_s_at	AT2G45510;AT2G44890	[AT2G45510, cytochrome P450, family 704, subfamily A, polypeptide 2];[AT2G44890, cytochrome P450, family 704, subfamily A, polypeptide 1]	3	5.88546	0.0344164	3	8.0381	0.0548044	4.44641	12.1233	0.000398948
256927_at	AT3G22550	Protein of unknown function (DUF581)	3	6.23654	0.0150747	3	8.36271	0.78953	4.36558	4.06541	0.0149627
248611_at	AT5G49520	WRKY DNA-binding protein 48	3	2.53365	0.0889922	3	4.63667	0.581758	4.29607	4.40003	0.0121219
254333_at	AT4G22753	sterol 4-alpha methyl oxidase 1-3	3	4.68892	1.02935	3	6.78118	0.855328	4.26414	2.62281	0.0488163
247529_at	AT5G61520	Major facilitator superfamily protein	3	5.62675	0.267433	3	7.68496	0.22107	4.16468	5.03677	0.00832968
245098_at	AT2G40940	ethylene response sensor 1	3	6.44073	0.0721804	3	8.48887	0.0280324	4.13573	10.9015	0.000587462
258894_at	AT3G05650	receptor like protein 32	3	4.80597	0.0931054	3	6.84002	0.000622312	4.09554	11.1844	0.000517317
251895_at	AT3G54420	homolog of carrot EP3-3 chitinase	3	4.14112	0.014542	3	6.16849	1.29252	4.07659	3.04786	0.0325121
247407_at	AT5G62900	unknown protein; FUNCTIONS IN: molecular_function unknown; INVOLVED IN: N-terminal protein myristoylation; LOCATED IN: cellular_component unknown; EXPRESSED IN: 22 plant structures; EXPRESSED DURING: 12 growth stages; BEST Arabidopsis thaliana protein match is: unknown protein (TAIR:AT5G50090.1); Has 157 Blast hits to 157 proteins in 14 species: Archae - 0; Bacteria - 0; Metazoa - 0; Fungi - 0; P…	3	4.38752	0.0832869	3	6.38706	0.240664	3.99874	5.99173	0.00499342
261820_at	AT1G11420	DOMAIN OF UNKNOWN FUNCTION 724 2	3	4.3036	0.155358	3	6.29844	0.314362	3.98574	4.97714	0.0086541
244943_at	ATMG00070	NADH dehydrogenase subunit 9	3	4.41564	0.0248858	3	6.40074	0.642122	3.9589	4.16483	0.0140596
248060_at	AT5G55560	Protein kinase superfamily protein	3	5.7047	0.105629	3	7.6666	0.192629	3.89574	6.12295	0.00465147
258815_at	AT3G04000	NAD(P)-binding Rossmann-fold superfamily protein	3	2.81749	0.0194463	3	4.77086	0.698514	3.87277	3.95168	0.0161552
265233_s_at	ATMG00590;AT2G07718	[ATMG00590, Cytochrome b/b6 protein];[AT2G07718, Cytochrome b/b6 protein]	3	3.49498	0.0307156	3	5.44073	0.249372	3.85237	6.26323	0.00432705
266163_at	AT2G28130	unknown protein; FUNCTIONS IN: molecular_function unknown; INVOLVED IN: biological_process unknown; LOCATED IN: cellular_component unknown; EXPRESSED IN: 25 plant structures; EXPRESSED DURING: 13 growth stages; Has 35333 Blast hits to 34131 proteins in 2444 species: Archae - 798; Bacteria - 22429; Metazoa - 974; Fungi - 991; Plants - 531; Viruses - 0; Other Eukaryotes - 9610 (source: NCBI BLink).	3	3.45032	0.177259	3	5.38911	0.448993	3.83384	4.1965	0.0137001
245119_at	AT2G41640	Glycosyltransferase family 61 protein	3	2.7654	0.130096	3	4.69975	0.348119	3.82206	4.78368	0.00966243
247696_at	AT5G59780	myb domain protein 59	3	9.15426	0.193707	3	11.0738	0.0483686	3.78301	6.63803	0.0036256
252534_at	AT3G46130	myb domain protein 48	3	8.66378	0.0357183	3	10.5762	0.106443	3.7645	8.58395	0.00157825
263680_at	AT1G26930	Galactose oxidase/kelch repeat superfamily protein	3	4.42758	0.524085	3	6.33608	0.695938	3.75419	2.96895	0.034875
254971_at	AT4G10380	NOD26-like intrinsic protein 5;1	3	7.08426	0.0693541	3	8.98422	1.28002	3.73202	2.81152	0.0404516
265414_at	AT2G16660	Major facilitator superfamily protein	3	10.813	0.0070434	3	12.7125	0.0119239	3.7308	22.4465	3.50723e-05
257718_at	AT3G18400	NAC domain containing protein 58	3	2.48818	0.0187336	3	4.38581	0.814142	3.72601	3.5669	0.021644
246278_at	AT4G37190	LOCATED IN: cytosol, plasma membrane; EXPRESSED IN: 20 plant structures; EXPRESSED DURING: 13 growth stages; CONTAINS InterPro DOMAIN/s: Beta tubulin, autoregulation binding site (InterPro:IPR013838), Misato Segment II, myosin-like (InterPro:IPR019605), Tubulin/FtsZ, N-terminal (InterPro:IPR019746); Has 345 Blast hits to 341 proteins in 161 species: Archae - 0; Bacteria - 0; Metazoa - 131; Fungi …	3	3.92083	0.0872521	3	5.81611	0.189543	3.71993	6.13635	0.00462516
260303_at	AT1G70520	cysteine-rich RLK (RECEPTOR-like protein kinase) 2	3	7.65219	0.176686	3	9.54693	0.0147474	3.71856	7.35201	0.00273126
248879_at	AT5G46180	ornithine-delta-aminotransferase	3	6.84032	0.0614587	3	8.7215	0.115618	3.68375	7.58351	0.00242876
267075_at	AT2G41070	Basic-leucine zipper (bZIP) transcription factor family protein	3	3.45899	0.168631	3	5.33027	0.0191096	3.65857	7.33061	0.00275756
263184_at	AT1G05560	UDP-glucosyltransferase 75B1	3	4.13664	0.151241	3	5.98527	0.577178	3.60158	3.71313	0.0193336
261023_at	AT1G12200	Flavin-binding monooxygenase family protein	3	7.92564	0.0369107	3	9.77241	1.44495	3.59694	2.6087	0.049566
251858_at	AT3G54820	plasma membrane intrinsic protein 2;5	3	5.95329	0.0267479	3	7.78846	0.876189	3.56813	3.31423	0.025936
249775_at	AT5G24160	squalene monoxygenase 6	3	7.1891	0.361949	3	8.98167	0.209505	3.46433	4.0597	0.0150197
260684_at	AT1G17590	nuclear factor Y, subunit A8	3	3.61167	0.0100019	3	5.40309	0.800284	3.46156	3.41343	0.0240377
252083_at	AT3G51960	basic leucine zipper 24	3	2.82639	0.04573	3	4.61016	0.0859198	3.44325	8.31238	0.00176238
261065_at	AT1G07500	unknown protein; Has 4 Blast hits to 4 proteins in 3 species: Archae - 0; Bacteria - 0; Metazoa - 0; Fungi - 0; Plants - 4; Viruses - 0; Other Eukaryotes - 0 (source: NCBI BLink).	3	5.9646	0.371554	3	7.74294	0.293896	3.43032	3.73536	0.0190355
255923_at	AT1G22180	Sec14p-like phosphatidylinositol transfer family protein	3	3.98699	0.0681922	3	5.74892	0.52414	3.39151	3.92014	0.0165059
256675_at	AT3G52170	DNA binding	3	4.57096	0.245957	3	6.32203	0.0167455	3.36609	5.817	0.00543621
265395_at	AT2G20850	STRUBBELIG-receptor family 1	3	4.61855	0.00401104	3	6.36795	0.00790075	3.3622	25.6806	1.31521e-05
247440_at	AT5G62680	Major facilitator superfamily protein	3	9.71773	0.0873994	3	11.4615	0.0760561	3.34913	7.31057	0.0027751
253101_at	AT4G37430	cytochrome P450, family 91, subfamily A, polypeptide 2	3	6.06015	0.112459	3	7.79909	0.281328	3.3379	4.73296	0.00992985
267456_at	no_match	no_match	3	6.80505	0.00860097	3	8.52992	0.22499	3.3055	6.07029	0.00478299
260824_at	AT1G06720	P-loop containing nucleoside triphosphate hydrolases superfamily protein	3	4.55505	0.350684	3	6.27691	0.00390219	3.2986	4.93502	0.00890399
256378_at	AT1G66830	Leucine-rich repeat protein kinase family protein	3	2.73747	0.0322721	3	4.44153	0.232947	3.25816	5.63435	0.00599737
267168_at	AT2G37770	NAD(P)-linked oxidoreductase superfamily protein	3	4.00215	0.346804	3	5.69958	0.22475	3.24324	3.8439	0.0175274
260362_at	AT1G70530	cysteine-rich RLK (RECEPTOR-like protein kinase) 3	3	8.14652	0.00619196	3	9.83987	0.0538638	3.23408	11.5511	0.000473477
250666_at	AT5G07100	WRKY DNA-binding protein 26	3	2.95919	0.0120879	3	4.64029	0.252031	3.20673	5.56982	0.0062648
256989_at	AT3G28580	P-loop containing nucleoside triphosphate hydrolases superfamily protein	3	2.83321	0.076328	3	4.50892	1.09356	3.19475	2.66162	0.0468435
258287_at	AT3G15990	sulfate transporter 3;4	3	4.0251	0.00446047	3	5.6998	0.547596	3.19254	3.85803	0.0173696
250293_s_at	AT5G13370;AT5G13360	[AT5G13370, Auxin-responsive GH3 family protein];[AT5G13360, Auxin-responsive GH3 family protein]	3	4.32699	0.296817	3	5.99401	0.467903	3.17559	3.26873	0.0268829
246750_at	no_match	no_match	3	3.8471	0.0112741	3	5.5136	0.00664614	3.17445	20.2253	7.01447e-05
266363_at	AT2G41250	Haloacid dehalogenase-like hydrolase (HAD) superfamily protein	3	7.98083	0.0226943	3	9.63753	0.436292	3.15295	4.18089	0.0139281
252993_at	AT4G38540	FAD/NAD(P)-binding oxidoreductase family protein	3	6.87974	0.0766663	3	8.53532	0.397236	3.15049	4.11262	0.0145726
246580_at	AT1G31770	ATP-binding cassette 14	3	3.95733	0.123506	3	5.59157	0.08577	3.10423	6.07009	0.00478737
254409_at	AT4G21400	cysteine-rich RLK (RECEPTOR-like protein kinase) 28	3	3.42369	0.204727	3	5.05721	0.0227956	3.10269	5.82357	0.00540552
267427_at	AT2G34830	WRKY DNA-binding protein 35	3	3.53855	0.0137814	3	5.16894	0.346628	3.09597	4.63553	0.0105349
246457_at	AT5G16750	Transducin family protein / WD-40 repeat family protein	3	5.51694	0.139419	3	7.13685	0.0637855	3.07357	6.10441	0.00469093
262667_at	AT1G62810	Copper amine oxidase family protein	3	8.33216	0.302441	3	9.94871	0.0284454	3.0664	4.79379	0.00960982
265847_at	AT2G35750	unknown protein; FUNCTIONS IN: molecular_function unknown; INVOLVED IN: biological_process unknown; LOCATED IN: endomembrane system; EXPRESSED IN: 23 plant structures; EXPRESSED DURING: 13 growth stages; Has 1 Blast hits to 1 proteins in 1 species: Archae - 0; Bacteria - 0; Metazoa - 0; Fungi - 0; Plants - 1; Viruses - 0; Other Eukaryotes - 0 (source: NCBI BLink).	3	5.47144	0.0670334	3	7.08664	0.0179895	3.06352	9.31178	0.00118808
262388_at	AT1G49320	unknown seed protein like 1	3	8.58234	0.301607	3	10.197	0.27401	3.06237	3.64364	0.0203113
260337_at	AT1G69310	WRKY DNA-binding protein 57	3	2.42373	0.00156762	3	4.03797	0.511825	3.06151	3.85455	0.0174047
260391_at	AT1G74020	strictosidine synthase 2	3	3.55069	0.00781514	3	5.16424	0.366648	3.06005	4.50199	0.0114204
251090_at	AT5G01340	Mitochondrial substrate carrier family protein	3	4.75293	0.0100296	3	6.3552	0.0525268	3.03619	10.7166	0.00061815
248189_at	AT5G54090	DNA mismatch repair protein MutS, type 2	3	5.20564	0.0577956	3	6.80532	0.698619	3.03077	3.15368	0.0298071
245506_at	AT4G15700	Thioredoxin superfamily protein	3	2.58925	0.149136	3	4.18151	0.406781	3.01522	3.65549	0.0201271
259303_at	AT3G05130	BEST Arabidopsis thaliana protein match is: Prefoldin chaperone subunit family protein (TAIR:AT5G27330.1); Has 171032 Blast hits to 82560 proteins in 3364 species: Archae - 2835; Bacteria - 33550; Metazoa - 71995; Fungi - 13365; Plants - 9598; Viruses - 592; Other Eukaryotes - 39097 (source: NCBI BLink).	3	3.26577	0.113152	3	4.85651	0.606387	3.01205	3.2146	0.0281718
259977_at	AT1G76590	PLATZ transcription factor family protein	3	7.92081	0.204994	3	9.5101	0.243794	3.00901	4.05549	0.0150636
251320_at	AT3G61530	Phosphoenolpyruvate carboxylase family protein	3	3.52978	0.194887	3	5.11501	0.0102667	3.00056	5.94579	0.00509426
258074_at	AT3G25890	Integrase-type DNA-binding superfamily protein	3	7.84978	0.179704	3	9.43033	0.0166555	2.99085	6.05699	0.00483998
250054_at	AT5G17860	calcium exchanger 7	3	3.44375	0.3333	3	5.02142	0.720739	2.98487	2.63889	0.0479439
245253_at	AT4G15440	hydroperoxide lyase 1	3	5.47883	0.749869	3	7.05503	0.0027564	2.98183	3.11512	0.030811
260049_at	AT1G29940	nuclear RNA polymerase A2	3	5.77735	0.024589	3	7.34619	0.0391241	2.96666	10.4007	0.000710215
251593_at	AT3G57660	nuclear RNA polymerase A1	3	4.44083	0.184873	3	5.99949	0.021589	2.94582	5.82797	0.00538799
250292_at	AT5G13220	jasmonate-zim-domain protein 10	3	2.6268	0.0706631	3	4.17874	0.490164	2.93213	3.54749	0.0218939
255403_at	AT4G03400	Auxin-responsive GH3 family protein	3	3.27426	0.31026	3	4.82609	0.299142	2.93188	3.40452	0.0242087
266479_at	AT2G31160	Protein of unknown function (DUF640)	3	7.92645	0.23025	3	9.47457	0.571331	2.92435	2.96565	0.0349715
247093_at	AT5G66350	Lateral root primordium (LRP) protein-related	3	2.6343	0.0960459	3	4.17847	0.103737	2.91635	5.86761	0.00526524
256299_at	AT1G69530	expansin A1	3	9.55277	0.123193	3	11.0856	0.745228	2.89353	2.82218	0.0400921
258890_at	AT3G05690	nuclear factor Y, subunit A2	3	5.99178	0.350093	3	7.52416	0.172334	2.89263	3.62769	0.0206138
246909_at	AT5G25770	alpha/beta-Hydrolases superfamily protein	3	8.24886	0.00481249	3	9.77753	0.070757	2.88519	9.33127	0.00115739
256022_at	AT1G58360	amino acid permease 1	3	7.69302	0.00956415	3	9.21184	0.0491561	2.86556	10.4736	0.000683911
262039_at	AT1G80050	adenine phosphoribosyl transferase 2	3	8.99227	0.0237878	3	10.5069	0.327575	2.85718	4.36057	0.0123937
245143_at	AT2G45450	protein binding	3	7.97867	0.0434998	3	9.49136	0.144922	2.8534	5.91532	0.0051381
260784_at	AT1G06180	myb domain protein 13	3	2.04353	0.0786521	3	3.55324	0.288305	2.84752	4.25448	0.0131653
253609_at	AT4G30190	H(+)-ATPase 2	3	8.80232	0.027286	3	10.311	0.00409859	2.84544	14.0483	0.000241122
266471_at	AT2G31060	elongation factor family protein	3	4.50793	0.0159961	3	6.01069	0.0401033	2.83385	10.5936	0.000653222
266993_at	AT2G39210	Major facilitator superfamily protein	3	8.46716	0.00495611	3	9.96522	0.440615	2.82463	3.8363	0.0176326
265274_at	AT2G28450	zinc finger (CCCH-type) family protein	3	5.78478	0.0305777	3	7.28191	0.0547264	2.8228	8.61731	0.00155195
260981_at	AT1G53460	BEST Arabidopsis thaliana protein match is: Ran BP2/NZF zinc finger-like superfamily protein (TAIR:AT1G70650.2); Has 485 Blast hits to 413 proteins in 88 species: Archae - 11; Bacteria - 27; Metazoa - 119; Fungi - 17; Plants - 101; Viruses - 2; Other Eukaryotes - 208 (source: NCBI BLink).	3	7.23846	0.0686552	3	8.72883	0.154855	2.80961	5.35985	0.00702324
265030_at	AT1G61610	S-locus lectin protein kinase family protein	3	2.55315	0.038423	3	4.02989	0.0611597	2.78321	7.88433	0.00204735
261585_at	AT1G01010	NAC domain containing protein 1	3	2.71927	0.0236884	3	4.19464	0.318187	2.78055	4.3053	0.0127795
256881_at	AT3G26410	methyltransferases;nucleic acid binding	3	4.43897	0.022674	3	5.91175	0.141288	2.77556	6.16508	0.00455064
263772_at	AT2G06255	ELF4-like 3	3	3.08269	0.00388408	3	4.55537	0.299148	2.77537	4.56036	0.0110171
258322_at	AT3G22740	homocysteine S-methyltransferase 3	3	8.60802	0.705928	3	10.0738	0.0795173	2.76215	2.83636	0.0395616
247819_at	AT5G58350	with no lysine (K) kinase 4	3	7.59234	0.0693073	3	9.05652	0.107018	2.75906	5.91479	0.00514686
266439_s_at	AT2G43200	S-adenosyl-L-methionine-dependent methyltransferases superfamily protein	3	4.46471	0.0669183	3	5.92552	0.08803	2.75263	6.28645	0.00427444
257235_at	AT3G15060	RAB GTPase homolog A1G	3	6.83256	0.064048	3	8.28831	0.585839	2.74298	3.09375	0.031324
257624_at	AT3G26220	cytochrome P450, family 71, subfamily B, polypeptide 3	3	4.1973	0.0650646	3	5.65007	0.201618	2.73734	4.79051	0.00962736
257610_at	AT3G13810	indeterminate(ID)-domain 11	3	5.28848	0.0886468	3	6.73278	0.039977	2.72132	6.80727	0.00338448
246944_at	AT5G25450	Cytochrome bd ubiquinol oxidase, 14kDa subunit	3	3.85945	0.0153282	3	5.29445	0.234526	2.70382	4.88593	0.00913196
266012_s_at	AT2G07699;ATMG00410;AT2G07741;ATMG01170	[AT2G07699, pseudogene, similar to ATPase subunit 6, blastp match of 80% identity and 7.4e-154 P-value to GP|515963|gb|AAA72061.1||M24672 ATPase subunit 6 {Raphanus sativus}];[ATMG00410, ATPase subunit 6-1];[AT2G07741, ATPase, F0 complex, subunit A protein];[ATMG01170, ATPase, F0 complex, subunit A protein]	3	5.1952	0.0974024	3	6.62792	0.195659	2.69956	4.51026	0.0113547
261558_at	AT1G01770	unknown protein; CONTAINS InterPro DOMAIN/s: Protein of unknown function DUF1446 (InterPro:IPR010839); Has 1597 Blast hits to 1509 proteins in 306 species: Archae - 4; Bacteria - 843; Metazoa - 22; Fungi - 131; Plants - 31; Viruses - 0; Other Eukaryotes - 566 (source: NCBI BLink).	3	4.5313	0.0763013	3	5.95851	0.433587	2.68926	3.4195	0.0239193
266617_at	AT2G29670	Tetratricopeptide repeat (TPR)-like superfamily protein	3	8.31057	0.0142676	3	9.73069	0.0565699	2.67608	8.94438	0.00136782
257338_s_at	ATMG00513;AT2G07711	[ATMG00513, NADH dehydrogenase 5A];[AT2G07711, pseudogene, similar to NADH dehydrogenase subunit 5, blastp match of 97% identity and 2.2e-244 P-value to GP|1066145|dbj|BAA07176.1||D37958 NADH dehydrogenase subunit 5 {Malus x domestica}]	3	3.18812	0.0733447	3	4.60227	0.570379	2.66501	3.01954	0.0333319
246930_at	AT5G25220	KNOTTED1-like homeobox gene 3	3	7.85556	0.0610298	3	9.26146	0.0910011	2.64983	6.10665	0.00468654
256930_at	AT3G22460	O-acetylserine (thiol) lyase (OAS-TL) isoform A2	3	5.88484	0.0431477	3	7.29049	0.14217	2.64936	5.54166	0.00635686
248163_at	AT5G54510	Auxin-responsive GH3 family protein	3	3.35013	0.0346161	3	4.74876	0.277931	2.63651	4.26565	0.0130732
252940_at	AT4G39270	Leucine-rich repeat protein kinase family protein	3	2.61774	0.00917721	3	4.00872	0.157447	2.62258	5.77699	0.00553704
264851_at	AT2G17290	Calcium-dependent protein kinase family protein	3	5.81332	0.0224658	3	7.20378	0.560042	2.62162	3.11933	0.0306839
253866_at	AT4G27480	Core-2/I-branching beta-1,6-N-acetylglucosaminyltransferase family protein	3	2.63596	0.00656545	3	4.02509	0.0602692	2.6192	8.99881	0.00134152
248016_at	AT5G56380	F-box/RNI-like/FBD-like domains-containing protein	3	5.30978	0.00359056	3	6.69545	0.00403676	2.61294	24.9528	1.75362e-05
255508_at	AT4G02220	zinc finger (MYND type) family protein / programmed cell death 2 C-terminal domain-containing protein	3	4.26033	0.044002	3	5.64576	0.14602	2.61251	5.39531	0.00686541
261207_at	AT1G12830	unknown protein; FUNCTIONS IN: molecular_function unknown; INVOLVED IN: biological_process unknown; LOCATED IN: cellular_component unknown; EXPRESSED IN: 23 plant structures; EXPRESSED DURING: 13 growth stages; Has 39778 Blast hits to 22088 proteins in 1060 species: Archae - 152; Bacteria - 6161; Metazoa - 14109; Fungi - 6144; Plants - 2156; Viruses - 601; Other Eukaryotes - 10455 (source: NCBI B…	3	4.77837	0.0573729	3	6.1615	0.171168	2.60834	4.92013	0.00898729
253672_at	AT4G29820	homolog of CFIM-25	3	7.04113	0.0142297	3	8.42273	0.557596	2.60557	3.12794	0.0304033
263947_at	AT2G35820	ureidoglycolate hydrolases	3	7.05148	0.5241	3	8.42924	0.287509	2.59865	2.62311	0.04879
264330_at	AT1G04120	multidrug resistance-associated protein 5	3	6.93009	0.0631329	3	8.30583	0.102599	2.59501	5.72868	0.00568172
247867_at	AT5G57630	CBL-interacting protein kinase 21	3	4.0475	0.212151	3	5.4114	0.0481075	2.57381	4.5517	0.0110741
260878_at	AT1G21450	SCARECROW-like 1	3	5.39392	0.0278432	3	6.75382	0.267641	2.56666	4.26368	0.0130995
249886_at	AT5G22320	Leucine-rich repeat (LRR) family protein	3	5.36978	0.379998	3	6.72112	0.185622	2.55149	3.07597	0.0317843
246759_at	AT5G27950	P-loop containing nucleoside triphosphate hydrolases superfamily protein	3	6.66796	0.130908	3	8.01329	0.108039	2.54088	4.68218	0.0102367
247034_at	AT5G67260	CYCLIN D3;2	3	6.95773	0.061827	3	8.29721	0.332402	2.5306	3.64371	0.0203025
264447_at	AT1G27300	unknown protein; Has 54 Blast hits to 54 proteins in 19 species: Archae - 0; Bacteria - 0; Metazoa - 11; Fungi - 6; Plants - 34; Viruses - 0; Other Eukaryotes - 3 (source: NCBI BLink).	3	7.10609	0.0217077	3	8.44375	0.0684333	2.5274	7.49596	0.00256466
249955_at	AT5G18840	Major facilitator superfamily protein	3	4.32683	0.0425773	3	5.65841	0.277935	2.51679	4.01117	0.015559
259911_at	AT1G72680	cinnamyl-alcohol dehydrogenase	3	7.49547	0.164103	3	8.82494	0.0514708	2.51311	4.86679	0.0092021
260420_at	AT1G69610	Protein of unknown function (DUF1666)	3	2.71216	0.022499	3	4.03918	0.205841	2.50885	4.72259	0.0100132
256305_at	AT1G30400	multidrug resistance-associated protein 1	3	9.26082	0.0438137	3	10.5862	0.105827	2.50592	5.80151	0.00551513
251063_at	AT5G01850	Protein kinase superfamily protein	3	6.94857	0.0058678	3	8.27391	0.0913743	2.50591	7.15825	0.00288032
250753_at	AT5G05860	UDP-glucosyl transferase 76C2	3	3.76138	0.029001	3	5.08519	0.591669	2.50327	2.8781	0.0381324
256192_at	AT1G30110	nudix hydrolase homolog 25	3	6.1108	0.18435	3	7.43134	0.156096	2.49759	3.86144	0.0173082
248619_at	AT5G49630	amino acid permease 6	3	9.48457	0.00411576	3	10.7986	0.722315	2.48631	2.64287	0.0477159
260414_at	AT1G69850	nitrate transporter 1:2	3	7.0973	0.0574588	3	8.40942	0.252599	2.48307	4.01761	0.0154976
264126_at	AT1G79280	nuclear pore anchor	3	4.97929	0.0173345	3	6.28724	0.108777	2.4759	6.22425	0.00441473
247109_at	AT5G65870	phytosulfokine 5 precursor	3	7.46474	0.120601	3	8.76347	0.342131	2.46012	3.26438	0.0269838
258405_at	AT3G17590	transcription regulatory protein SNF5, putative (BSH)	3	7.93958	0.0963818	3	9.23514	0.00728591	2.45473	6.78302	0.00344147
250822_at	AT5G05230	RING/U-box superfamily protein	3	6.19956	0.0340622	3	7.49247	0.167144	2.45022	4.89582	0.00909689
256452_at	AT1G75240	homeobox protein 33	3	3.44024	0.0514042	3	4.7293	0.0720216	2.44368	6.19906	0.00448926
251775_s_at	AT2G39800;AT3G55610	[AT2G39800, delta1-pyrroline-5-carboxylate synthase 1];[AT3G55610, delta 1-pyrroline-5-carboxylate synthase 2]	3	9.52758	0.0626754	3	10.8138	0.373611	2.4389	3.32823	0.0256467
247453_at	AT5G62440	Protein of unknown function (DUF3223)	3	6.36355	0.0294562	3	7.64924	0.157201	2.43798	5.05088	0.00827269
253991_at	AT4G26000	RNA-binding KH domain-containing protein	3	5.33059	0.0568593	3	6.61352	0.0599197	2.43333	6.33839	0.00417361
AFFX-ThrX-3_at	no_match	no_match	3	5.3881	0.226963	3	6.65366	0.304832	2.40422	2.96985	0.0348444
247902_at	AT5G57350	H(+)-ATPase 3	3	7.80603	0.408812	3	9.07096	0.0676083	2.40315	3.134	0.0302324
259302_at	AT3G05120	alpha/beta-Hydrolases superfamily protein	3	9.08091	0.218626	3	10.3442	0.386652	2.40043	2.78084	0.0416879
245052_at	AT2G26440	Plant invertase/pectin methylesterase inhibitor superfamily	3	7.47507	0.0382177	3	8.73502	0.357748	2.39486	3.41994	0.0239062
256823_at	AT3G22220	hAT transposon superfamily	3	6.77881	0.0775587	3	8.03533	0.439372	2.3892	2.99022	0.0342306
249115_at	AT5G43810	Stabilizer of iron transporter SufD / Polynucleotidyl transferase	3	5.03188	0.00966701	3	6.28545	0.185822	2.3843	4.81439	0.00952214
247312_at	AT5G63970	Copine (Calcium-dependent phospholipid-binding protein) family	3	5.88762	0.00567511	3	7.14035	0.501861	2.38291	3.0083	0.0336957
254027_at	AT4G25835	P-loop containing nucleoside triphosphate hydrolases superfamily protein	3	3.05157	0.10304	3	4.30419	0.00046037	2.38273	6.56334	0.00377028
261070_at	AT1G07390	receptor like protein 1	3	2.87071	0.0326478	3	4.12151	0.537092	2.37973	2.83692	0.0395309
260323_at	AT1G63780	Ribosomal RNA processing Brix domain protein	3	6.24039	0.0262622	3	7.48953	0.0179428	2.37699	9.87483	0.000898729
252888_at	AT4G39210	Glucose-1-phosphate adenylyltransferase family protein	3	9.0402	0.0442262	3	10.2878	0.012668	2.37447	8.73541	0.00148619
264390_at	AT1G11950	Transcription factor jumonji (jmjC) domain-containing protein	3	3.49399	0.0368227	3	4.74155	0.0549686	2.3744	6.92978	0.00316966
250711_at	AT5G06110	DnaJ domain ;Myb-like DNA-binding domain	3	7.99936	0.00357892	3	9.24647	0.243918	2.37366	4.26603	0.0130601
258434_at	AT3G16770	ethylene-responsive element binding protein	3	11.8994	0.0293061	3	13.1457	0.00092681	2.3723	11.8135	0.000438404
258935_at	AT3G10120	unknown protein; BEST Arabidopsis thaliana protein match is: unknown protein (TAIR:AT5G03890.1); Has 57 Blast hits to 57 proteins in 10 species: Archae - 0; Bacteria - 0; Metazoa - 0; Fungi - 0; Plants - 57; Viruses - 0; Other Eukaryotes - 0 (source: NCBI BLink).	3	5.47291	0.0372338	3	6.71913	0.570577	2.3722	2.7376	0.0434502
265449_at	AT2G46610	RNA-binding (RRM/RBD/RNP motifs) family protein	3	5.752	0.021862	3	6.99584	0.00728223	2.36828	11.9978	0.000425252
254580_at	AT4G19390	Uncharacterised protein family (UPF0114)	3	7.56858	0.307031	3	8.80846	0.0651712	2.36178	3.46972	0.0231302
255116_at	AT4G08850	Leucine-rich repeat receptor-like protein kinase family protein	3	8.30071	0.0178031	3	9.5392	0.119507	2.35951	5.65395	0.00592284
249839_at	AT5G23405	HMG-box (high mobility group) DNA-binding family protein	3	4.46776	0.0729947	3	5.70496	0.344614	2.35741	3.27122	0.0267997
245523_at	AT4G15910	drought-induced 21	3	9.20284	0.0822942	3	10.4352	0.107588	2.34959	4.80112	0.00957913
246012_at	AT5G10650	RING/U-box superfamily protein	3	6.7849	0.0284364	3	8.01649	0.314856	2.34826	3.58662	0.0212977
247241_at	AT5G64680	unknown protein; FUNCTIONS IN: molecular_function unknown; INVOLVED IN: biological_process unknown; LOCATED IN: nucleolus; EXPRESSED IN: 23 plant structures; EXPRESSED DURING: 13 growth stages; Has 114 Blast hits to 110 proteins in 37 species: Archae - 0; Bacteria - 0; Metazoa - 42; Fungi - 10; Plants - 37; Viruses - 0; Other Eukaryotes - 25 (source: NCBI BLink).	3	6.20593	0.17278	3	7.43319	0.185716	2.34122	3.49852	0.0226611
265147_at	AT1G51380	DEA(D/H)-box RNA helicase family protein	3	2.71245	0.0706345	3	3.93746	0.0429297	2.33757	6.13511	0.00462955
256866_at	AT3G26380	Melibiase family protein	3	8.35655	0.0900495	3	9.58102	0.0901687	2.3367	4.89385	0.00910566
256661_at	AT3G11964	RNA binding;RNA binding	3	5.53173	0.0319884	3	6.7553	0.0359137	2.33524	7.86582	0.0020605
259117_at	AT3G01320	SIN3-like 1	3	6.41447	0.234023	3	7.63691	0.0546213	2.3334	3.87713	0.0171328
250529_at	AT5G08610	P-loop containing nucleoside triphosphate hydrolases superfamily protein	3	3.75922	0.0660242	3	4.97789	0.0404154	2.32732	6.29899	0.00424375
265086_at	AT1G03770	RING 1B	3	4.12809	0.0145701	3	5.34438	0.251137	2.32348	4.01793	0.0154932
250881_at	AT5G04080	unknown protein; FUNCTIONS IN: molecular_function unknown; INVOLVED IN: biological_process unknown; LOCATED IN: plasma membrane; EXPRESSED IN: 16 plant structures; EXPRESSED DURING: 9 growth stages; Has 115 Blast hits to 115 proteins in 16 species: Archae - 0; Bacteria - 0; Metazoa - 0; Fungi - 5; Plants - 110; Viruses - 0; Other Eukaryotes - 0 (source: NCBI BLink).	3	6.6317	0.059511	3	7.84782	0.23998	2.32321	3.78773	0.0183779
260398_at	AT1G72320	pumilio 23	3	4.55222	0.0417735	3	5.76398	0.00558265	2.31619	9.2678	0.00121876
263157_at	AT1G54100	aldehyde dehydrogenase 7B4	3	9.71257	0.0541751	3	10.9204	0.150673	2.30985	4.53348	0.01121
262314_at	AT1G70810	Calcium-dependent lipid-binding (CaLB domain) family protein	3	8.16856	0.14155	3	9.37288	0.0649012	2.30428	4.50314	0.0114117
249994_at	AT5G18590	Galactose oxidase/kelch repeat superfamily protein	3	4.92538	0.12362	3	6.12943	0.135258	2.30385	4.02873	0.0153792
246957_at	AT5G24670	Cytidine/deoxycytidylate deaminase family protein	3	6.59438	0.00292026	3	7.79623	0.0937505	2.30035	6.50993	0.00388865
263438_at	AT2G28660	Chloroplast-targeted copper chaperone protein	3	2.98792	0.0283018	3	4.1891	0.453328	2.29928	2.96012	0.0351776
262916_at	AT1G59700	glutathione S-transferase TAU 16	3	7.37547	0.0213556	3	8.57291	0.398724	2.29331	3.15687	0.0297238
251104_at	AT5G01720	RNI-like superfamily protein	3	4.65191	0.100788	3	5.84933	0.193739	2.29329	3.76028	0.0187242
260693_at	AT1G32450	nitrate transporter 1.5	3	5.83256	0.110517	3	7.02931	0.143444	2.29223	4.04223	0.0152039
245303_at	AT4G17010	unknown protein; Has 30201 Blast hits to 17322 proteins in 780 species: Archae - 12; Bacteria - 1396; Metazoa - 17338; Fungi - 3422; Plants - 5037; Viruses - 0; Other Eukaryotes - 2996 (source: NCBI BLink).	3	4.83122	0.0276702	3	6.02712	0.0838298	2.29087	6.04307	0.00486629
261168_at	AT1G04945	HIT-type Zinc finger family protein	3	4.06823	0.0321784	3	5.26292	0.00527548	2.28896	10.2247	0.000754055
255685_s_at	AT4G00600;AT4G00620	[AT4G00600, Amino acid dehydrogenase family protein];[AT4G00620, Amino acid dehydrogenase family protein]	3	4.67674	0.0259372	3	5.86964	0.321089	2.28611	3.45547	0.0233319
265276_at	AT2G28400	Protein of unknown function, DUF584	3	3.39735	0.276429	3	4.58919	0.275545	2.28444	2.74585	0.0430995
246260_at	AT1G31820	Amino acid permease family protein	3	6.83622	0.0638886	3	8.02451	0.109554	2.27882	4.8392	0.00936431
245244_at	AT1G44350	IAA-leucine resistant (ILR)-like gene 6	3	6.73439	0.0385149	3	7.92198	0.19261	2.27773	4.20131	0.0136431
257502_at	AT1G78110	unknown protein; FUNCTIONS IN: molecular_function unknown; INVOLVED IN: biological_process unknown; LOCATED IN: plasma membrane; EXPRESSED IN: 17 plant structures; EXPRESSED DURING: 7 growth stages; BEST Arabidopsis thaliana protein match is: unknown protein (TAIR:AT1G22230.1); Has 5452 Blast hits to 3541 proteins in 289 species: Archae - 4; Bacteria - 165; Metazoa - 1756; Fungi - 532; Plants - 2…	3	7.15595	0.12697	3	8.3431	0.121567	2.27703	4.05257	0.015103
247491_at	AT5G61880	Protein Transporter, Pam16	3	3.96224	0.00556513	3	5.14768	0.368522	2.27434	3.30916	0.0260368
258202_at	AT3G13940	DNA binding;DNA-directed RNA polymerases	3	5.58488	0.0309948	3	6.76985	0.257295	2.27358	3.76056	0.0187155
251029_at	AT5G02050	Mitochondrial glycoprotein family protein	3	5.93587	0.12559	3	7.12003	0.25752	2.27232	3.26697	0.026918
251786_at	AT3G55270	mitogen-activated protein kinase phosphatase 1	3	5.44837	0.0792023	3	6.63203	0.24959	2.27153	3.52108	0.0223148
256899_at	AT3G24660	transmembrane kinase-like 1	3	7.7729	0.0218829	3	8.95565	0.461387	2.27008	2.9098	0.0369575
251476_at	AT3G59670	unknown protein; BEST Arabidopsis thaliana protein match is: unknown protein (TAIR:AT4G37440.2); Has 77 Blast hits to 77 proteins in 14 species: Archae - 0; Bacteria - 0; Metazoa - 0; Fungi - 0; Plants - 73; Viruses - 0; Other Eukaryotes - 4 (source: NCBI BLink).	3	5.30756	0.117188	3	6.48764	0.0462627	2.26589	4.94739	0.00884261
251554_at	AT3G58670	Protein of unknown function (DUF1637)	3	6.54463	0.00219262	3	7.7238	0.166911	2.26447	4.86199	0.00922403
264805_at	AT1G08600	P-loop containing nucleoside triphosphate hydrolases superfamily protein	3	4.86652	0.0724106	3	6.04254	0.0346987	2.25953	6.06005	0.00483121
246325_at	AT1G16540	molybdenum cofactor sulfurase (LOS5) (ABA3)	3	2.67657	0.0731834	3	3.85193	0.0213872	2.2585	6.43481	0.0040114
259862_at	AT1G72650	TRF-like 6	3	7.04227	0.0220109	3	8.21755	0.0378846	2.25836	8.02743	0.00193775
267610_at	AT2G26650	K+ transporter 1	3	6.13746	0.0845998	3	7.31029	0.20785	2.25453	3.69589	0.0195967
261085_at	AT1G17480	IQ-domain 7	3	3.65247	0.0621351	3	4.82471	0.0403207	2.25362	6.17257	0.0045331
257949_at	AT3G21750	UDP-glucosyl transferase 71B1	3	6.98549	0.0148754	3	8.15399	0.113888	2.24778	5.50443	0.006484
259502_at	AT1G15670	Galactose oxidase/kelch repeat superfamily protein	3	8.41565	0.0717468	3	9.58225	0.0366752	2.24481	5.97591	0.00502411
254079_at	AT4G25730	FtsJ-like methyltransferase family protein	3	7.11056	0.00944647	3	8.27548	0.0056696	2.24221	15.3092	0.00018413
249870_at	AT5G23080	SWAP (Suppressor-of-White-APricot)/surp domain-containing protein	3	4.40538	0.0993357	3	5.56826	0.35759	2.23904	2.9412	0.0358089
264471_at	AT1G67120	ATPases;nucleotide binding;ATP binding;nucleoside-triphosphatases;transcription factor binding	3	4.28756	0.156469	3	5.45024	0.0211045	2.23873	4.68064	0.0102543
249494_at	AT5G39050	HXXXD-type acyl-transferase family protein	3	2.4877	0.0096929	3	3.64343	0.420689	2.22797	3.01073	0.0335686
254851_at	AT4G12010	Disease resistance protein (TIR-NBS-LRR class) family	3	3.19912	0.0333563	3	4.35478	0.00419997	2.22787	9.87777	0.000894345
264783_at	AT1G08650	phosphoenolpyruvate carboxylase kinase 1	3	6.13659	0.00655836	3	7.28952	0.101299	2.22364	5.92092	0.00513371
265615_at	AT2G25450	2-oxoglutarate (2OG) and Fe(II)-dependent oxygenase superfamily protein	3	10.6053	0.239098	3	11.7572	0.143439	2.22213	3.18043	0.0290706
254917_at	AT4G11350	Protein of unknown function (DUF604)	3	3.08685	0.0321446	3	4.23819	0.0293279	2.2212	7.76593	0.00220956
249628_at	AT5G37590	Tetratricopeptide repeat (TPR)-like superfamily protein	3	4.04133	0.101291	3	5.19096	0.227594	2.21858	3.41939	0.0239237
254423_at	AT4G21610	lsd one like 2	3	5.60329	0.109987	3	6.75209	0.00653632	2.2173	5.68179	0.00583078
247032_at	AT5G67240	small RNA degrading nuclease 3	3	6.7791	0.410191	3	7.92718	0.034561	2.21619	2.94273	0.0357606
256920_at	AT3G18980	EIN2 targeting protein1	3	6.38533	0.0128096	3	7.5331	0.111869	2.21571	5.49247	0.00652346
245702_at	AT5G04220	Calcium-dependent lipid-binding (CaLB domain) family protein	3	3.8996	0.124179	3	5.04655	0.16662	2.21447	3.62446	0.0206576
245358_at	AT4G15900	pleiotropic regulatory locus 1	3	7.95888	0.0644034	3	9.10573	0.255817	2.2143	3.45624	0.0233143
262818_at	AT1G11755	Undecaprenyl pyrophosphate synthetase family protein	3	5.00139	0.0855935	3	6.14725	0.0454373	2.21278	5.35202	0.00706708
252350_at	AT3G48190	ataxia-telangiectasia mutated	3	5.64999	0.0366337	3	6.7958	0.0630619	2.21271	6.11409	0.00466901
255576_at	AT4G01440	nodulin MtN21 /EamA-like transporter family protein	3	8.0394	0.0319178	3	9.1842	0.233524	2.21116	3.78365	0.018413
257352_at	AT2G34900	Transcription factor GTE6	3	5.91268	0.0348606	3	7.05608	0.000529783	2.20901	10.0543	0.000837352
256244_at	AT3G12520	sulfate transporter 4;2	3	5.85185	0.32748	3	6.99258	0.111297	2.20493	2.94347	0.0357387
267246_at	AT2G30250	WRKY DNA-binding protein 25	3	4.83618	0.0339577	3	5.97583	0.164833	2.20327	4.34108	0.0124989
261895_at	AT1G80830	natural resistance-associated macrophage protein 1	3	9.50795	0.146762	3	10.6462	0.0686175	2.20114	4.16864	0.0140289
248017_at	AT5G56460	Protein kinase superfamily protein	3	6.29356	0.0192125	3	7.4289	0.132585	2.1967	4.93513	0.00889961
261300_at	AT1G48560	unknown protein; Has 75 Blast hits to 71 proteins in 10 species: Archae - 0; Bacteria - 0; Metazoa - 4; Fungi - 0; Plants - 69; Viruses - 0; Other Eukaryotes - 2 (source: NCBI BLink).	3	3.91344	0.0153519	3	5.0483	0.237135	2.19597	3.84416	0.017523
250998_at	AT5G02620	ankyrin-like1	3	5.89262	0.0048875	3	7.02679	0.125595	2.19493	5.30826	0.00723805
257535_at	AT3G09490	Tetratricopeptide repeat (TPR)-like superfamily protein	3	4.00161	0.00603409	3	5.13249	0.0686778	2.18994	6.94142	0.00315651
249656_at	AT5G37130	Protein prenylyltransferase superfamily protein	3	5.46377	0.22974	3	6.59323	0.0113297	2.18776	3.91381	0.0165717
258724_at	AT3G09600	Homeodomain-like superfamily protein	3	3.48214	0.0647282	3	4.60843	0.278386	2.18297	3.28081	0.0265629
248864_at	AT5G46760	Basic helix-loop-helix (bHLH) DNA-binding family protein	3	7.8875	0.0453886	3	9.01349	0.12963	2.18251	4.56523	0.0109776
252508_at	AT3G46210	Ribosomal protein S5 domain 2-like superfamily protein	3	6.99409	0.0249991	3	8.11925	0.0232247	2.18126	8.53073	0.00159579
262801_at	AT1G21010	unknown protein; FUNCTIONS IN: molecular_function unknown; INVOLVED IN: N-terminal protein myristoylation; LOCATED IN: cellular_component unknown; EXPRESSED IN: 24 plant structures; EXPRESSED DURING: 14 growth stages; BEST Arabidopsis thaliana protein match is: unknown protein (TAIR:AT1G76600.1); Has 206 Blast hits to 206 proteins in 13 species: Archae - 0; Bacteria - 0; Metazoa - 0; Fungi - 0; P…	3	4.47081	0.0857139	3	5.59574	0.182425	2.18092	3.69956	0.0195572
260924_at	AT1G21590	Protein kinase protein with adenine nucleotide alpha hydrolases-like domain	3	6.80272	0.0492486	3	7.92477	0.0345208	2.17656	6.51555	0.00386234
249557_at	AT5G38280	PR5-like receptor kinase	3	3.38248	0.00790244	3	4.50441	0.256801	2.17638	3.71312	0.019338
254185_at	AT4G23990	cellulose synthase like G3	3	3.02953	0.0131452	3	4.15047	0.193125	2.17488	4.19318	0.0137615
260157_at	AT1G52930	Ribosomal RNA processing Brix domain protein	3	8.25973	0.0458717	3	9.37926	0.0255867	2.17276	7.02144	0.00303376
263802_at	AT2G40430	CONTAINS InterPro DOMAIN/s: P60-like (InterPro:IPR011687), Tumour suppressor protein Gltscr2 (InterPro:IPR011211); Has 709 Blast hits to 643 proteins in 201 species: Archae - 0; Bacteria - 32; Metazoa - 224; Fungi - 154; Plants - 45; Viruses - 0; Other Eukaryotes - 254 (source: NCBI BLink).	3	8.36319	0.337947	3	9.48157	0.0609408	2.17104	3.02472	0.033196
246184_at	AT5G20950	Glycosyl hydrolase family protein	3	8.68561	0.00975909	3	9.80392	0.00155646	2.17094	16.8106	0.000127137
246173_s_at	AT5G28370;AT5G28460;AT3G61520	[AT5G28370, Pentatricopeptide repeat (PPR) superfamily protein];[AT5G28460, Pentatricopeptide repeat (PPR) superfamily protein];[AT3G61520, Pentatricopeptide repeat (PPR) superfamily protein]	3	5.00625	0.11087	3	6.12421	0.019324	2.17041	5.23806	0.00746602
266342_at	AT2G01540	Calcium-dependent lipid-binding (CaLB domain) family protein	3	7.87934	0.174272	3	8.9958	0.042419	2.16814	4.07665	0.0148707
259367_at	AT1G69070	FUNCTIONS IN: molecular_function unknown; INVOLVED IN: biological_process unknown; LOCATED IN: cellular_component unknown; EXPRESSED IN: 23 plant structures; EXPRESSED DURING: 13 growth stages; CONTAINS InterPro DOMAIN/s: Nop14-like protein (InterPro:IPR007276); Has 69842 Blast hits to 35213 proteins in 1572 species: Archae - 363; Bacteria - 20593; Metazoa - 20851; Fungi - 8010; Plants - 2912; Vi…	3	3.87276	0.0190723	3	4.98888	0.069279	2.16762	6.31569	0.00422622
251282_at	AT3G61630	cytokinin response factor 6	3	4.4352	0.0954407	3	5.54906	0.0176629	2.16425	5.58953	0.00619904
259284_at	AT3G11450	DnaJ domain ;Myb-like DNA-binding domain	3	7.49062	0.0554935	3	8.60373	0.246084	2.16311	3.45507	0.0233363
256030_at	AT1G34110	Leucine-rich receptor-like protein kinase family protein	3	3.79749	0.00189039	3	4.90983	0.373913	2.16197	3.0981	0.0311925
264286_at	AT1G61870	pentatricopeptide repeat 336	3	8.74031	0.159004	3	9.85211	0.0669892	2.16116	3.97678	0.0158571
246077_at	AT5G20420	chromatin remodeling 42	3	4.03887	0.110392	3	5.1505	0.0414268	2.16091	4.83179	0.00940377
246559_at	AT5G15550	Transducin/WD40 repeat-like superfamily protein	3	6.56643	3.05288e-06	3	7.67701	0.00649906	2.15932	21.4962	4.82245e-05
263196_at	AT1G36070	Transducin/WD40 repeat-like superfamily protein	3	6.06539	0.174183	3	7.17489	0.0556934	2.15771	3.93548	0.0163481
262563_at	AT1G34210	somatic embryogenesis receptor-like kinase 2	3	7.17875	0.00707482	3	8.28824	0.252611	2.1577	3.70669	0.0194388
256341_at	AT1G72040	P-loop containing nucleoside triphosphate hydrolases superfamily protein	3	6.55527	0.0168086	3	7.66262	0.0306169	2.1545	8.46337	0.00163963
249843_at	AT5G23570	XS domain-containing protein / XS zinc finger domain-containing protein-related	3	4.35445	0.0159695	3	5.46142	0.0435565	2.15394	7.58357	0.00242437
262661_s_at	AT1G14230;AT1G14250	[AT1G14230, GDA1/CD39 nucleoside phosphatase family protein];[AT1G14250, GDA1/CD39 nucleoside phosphatase family protein]	3	5.69229	0.249894	3	6.79904	0.016101	2.15359	3.65413	0.0201534
262809_at	AT1G11720	starch synthase 3	3	3.49383	0.0410339	3	4.60004	0.0910498	2.15279	5.14665	0.00779044
263194_at	AT1G36060	Integrase-type DNA-binding superfamily protein	3	2.52901	0.0710265	3	3.63519	0.326358	2.15275	2.99728	0.0340421
245064_at	AT2G39725	LYR family of Fe/S cluster biogenesis protein	3	4.76431	0.0387555	3	5.87046	0.10419	2.1527	4.95154	0.00880316
248722_at	AT5G47810	phosphofructokinase 2	3	5.3982	0.0366894	3	6.50245	0.0504025	2.14987	6.29226	0.00426567
262644_at	AT1G62710	beta vacuolar processing enzyme	3	7.72096	0.0276449	3	8.82097	0.0622752	2.14356	6.17159	0.00453748
254833_s_at	AT4G12280;AT4G12290	[AT4G12280, copper amine oxidase family protein];[AT4G12290, Copper amine oxidase family protein]	3	9.60739	0.0208765	3	10.7073	0.0389318	2.14335	7.51769	0.00252959
248890_at	AT5G46270	Disease resistance protein (TIR-NBS-LRR class) family	3	4.68587	0.0292221	3	5.78386	0.0229487	2.14057	8.01564	0.00194652
250077_at	AT5G16680	RING/FYVE/PHD zinc finger superfamily protein	3	7.74579	0.139594	3	8.84297	0.130396	2.13937	3.5961	0.0211223
250141_at	AT5G14640	shaggy-like kinase 13	3	5.93504	0.0716856	3	7.03171	0.079282	2.1386	4.77983	0.00971504
261205_at	AT1G12790	CONTAINS InterPro DOMAIN/s: RuvA domain 2-like (InterPro:IPR010994); Has 29 Blast hits to 29 proteins in 9 species: Archae - 0; Bacteria - 2; Metazoa - 0; Fungi - 0; Plants - 27; Viruses - 0; Other Eukaryotes - 0 (source: NCBI BLink).	3	2.62133	0.0269536	3	3.71622	0.412689	2.13597	2.82244	0.0400877
251022_at	AT5G02150	Fes1C	3	7.4264	0.0360314	3	8.52059	0.0885309	2.13492	5.23845	0.00746164
252147_at	AT3G51270	protein serine/threonine kinases;ATP binding;catalytics	3	6.61556	0.0479792	3	7.70903	0.0699881	2.13387	5.37577	0.00694871
246305_at	AT3G51890	Clathrin light chain protein	3	7.64372	0.157125	3	8.73652	0.0602699	2.13288	3.98393	0.0157957
260687_at	AT1G17530	translocase of inner mitochondrial membrane 23	3	9.38475	0.156939	3	10.4775	0.0106033	2.13284	4.52627	0.011267
267181_at	AT2G37760	NAD(P)-linked oxidoreductase superfamily protein	3	8.17791	0.00813582	3	9.27038	0.080646	2.13239	6.16735	0.00454625
253777_at	AT4G28450	nucleotide binding;protein binding	3	6.26977	0.033684	3	7.36206	0.00323539	2.13212	9.41277	0.0011267
249826_at	AT5G23310	Fe superoxide dismutase 3	3	5.22092	0.259189	3	6.31265	0.0606206	2.13129	3.2922	0.026313
247549_at	AT5G61420	myb domain protein 28	3	10.0772	0.162832	3	11.1679	0.252627	2.12977	2.89121	0.0376545
264717_at	AT1G70140	formin 8	3	3.47105	0.027879	3	4.55997	0.294455	2.12715	3.27105	0.0268128
265657_at	AT2G13840	Polymerase/histidinol phosphatase-like	3	4.40928	0.0268806	3	5.49808	0.0714622	2.12698	5.84863	0.00530907
245926_at	AT5G24740	Protein of unknown function (DUF1162)	3	5.03224	0.0419682	3	6.11724	0.0487116	2.12137	6.06253	0.00482245
247998_at	AT5G56200	C2H2 type zinc finger transcription factor family	3	2.79876	0.0397319	3	3.88173	0.0117456	2.11839	7.95705	0.00201228
251267_at	AT3G62330	Zinc knuckle (CCHC-type) family protein	3	5.11062	0.0360542	3	6.19311	0.0465018	2.11768	6.33045	0.00419991
253116_at	AT4G35850	Pentatricopeptide repeat (PPR) superfamily protein	3	7.27219	0.00447952	3	8.35145	0.0271672	2.11294	10.0101	0.000859272
259225_at	AT3G07590	Small nuclear ribonucleoprotein family protein	3	7.28698	0.0345294	3	8.36397	0.022411	2.10963	7.53786	0.00250329
257694_at	AT3G12860	NOP56-like pre RNA processing ribonucleoprotein	3	2.53837	0.0591219	3	3.6141	0.0169842	2.10779	6.544	0.00381412
246910_at	AT5G25800	Polynucleotidyl transferase, ribonuclease H-like superfamily protein	3	4.82012	0.0162447	3	5.8953	0.0123723	2.10698	10.4613	0.000697063
263039_at	AT1G23280	MAK16 protein-related	3	4.93426	0.330266	3	6.00828	0.150796	2.1053	2.64831	0.0475318
249172_at	AT5G42950	GYF domain-containing protein	3	7.26092	0.0416435	3	8.33314	0.129363	2.10266	4.39684	0.0121438
266121_at	AT2G02160	CCCH-type zinc finger family protein	3	8.58686	0.119723	3	9.65897	0.132859	2.10251	3.63094	0.0205436
254778_at	AT4G12750	Homeodomain-like transcriptional regulator	3	4.53676	0.070178	3	5.60703	0.080444	2.09983	4.67003	0.0103069
251432_at	AT3G59820	LETM1-like protein	3	5.94026	0.0826587	3	7.00922	0.0109939	2.09793	5.88009	0.00523016
248743_at	no_match	no_match	3	4.72978	0.217146	3	5.79825	0.0445922	2.09721	3.55583	0.0217975
248941_s_at	AT5G45460;AT5G45470	[AT5G45460, unknown protein; BEST Arabidopsis thaliana protein match is: Protein of unknown function (DUF594) (TAIR:AT5G45470.1); Has 30201 Blast hits to 17322 proteins in 780 species: Archae - 12; Bacteria - 1396; Metazoa - 17338; Fungi - 3422; Plants - 5037; Viruses - 0; Other Eukaryotes - 2996 (source: NCBI BLink).];[AT5G45470, Protein of unknown function (DUF594)]	3	3.73277	0.0315068	3	4.80084	0.101927	2.09663	4.94464	0.00885576
261133_at	AT1G19715	Mannose-binding lectin superfamily protein	3	5.60714	0.241187	3	6.67393	0.0557286	2.09476	3.33676	0.0254625
252625_at	AT3G44750	histone deacetylase 3	3	7.83114	0.164643	3	8.89789	0.00541201	2.0947	4.38637	0.0122227
264052_at	AT2G22330	cytochrome P450, family 79, subfamily B, polypeptide 3	3	8.36285	0.296535	3	9.4291	0.153787	2.09398	2.71624	0.044406
261911_at	AT1G80750	Ribosomal protein L30/L7 family protein	3	7.10513	0.161698	3	8.16939	0.0247687	2.0911	4.18309	0.0138843
246350_at	AT1G16650	S-adenosyl-L-methionine-dependent methyltransferases superfamily protein	3	3.50384	0.0423203	3	4.5653	0.07135	2.08704	5.31359	0.00720737
248737_at	AT5G48120	ARM repeat superfamily protein	3	6.43572	0.0307573	3	7.49676	0.019774	2.08642	7.86576	0.00206488
261447_at	AT1G21160	eukaryotic translation initiation factor 2 (eIF-2) family protein	3	5.73237	0.074992	3	6.79321	0.0969237	2.08615	4.33893	0.0125208
258228_at	AT3G27610	Nucleotidylyl transferase superfamily protein	3	5.70814	0.0939741	3	6.76662	0.297236	2.08273	2.89025	0.0377115
AFFX-PheX-3_at	no_match	no_match	3	3.70356	0.198598	3	4.75865	0.183347	2.07785	2.91525	0.0367558
260979_at	AT1G53510	mitogen-activated protein kinase 18	3	3.266	0.0127633	3	4.32059	0.402182	2.07713	2.7972	0.0410171
248199_at	AT5G54170	Polyketide cyclase/dehydrase and lipid transport superfamily protein	3	7.65518	0.00861628	3	8.70967	0.228439	2.07699	3.68432	0.0197501
256199_at	AT1G58250	Golgi-body localisation protein domain ;RNA pol II promoter Fmp27 protein domain	3	4.59478	0.160352	3	5.64794	0.0853592	2.07506	3.6154	0.0207804
246057_at	AT5G08400	Protein of unknown function (DUF3531)	3	5.47815	0.401598	3	6.53023	0.0167115	2.07353	2.77947	0.0417273
252208_at	AT3G50380	Protein of unknown function (DUF1162)	3	4.90807	0.128275	3	5.95817	0.110645	2.07067	3.65488	0.0201491
255931_at	AT1G12710	phloem protein 2-A12	3	4.98606	0.0759205	3	6.03287	0.204619	2.06596	3.36694	0.0249145
264101_at	AT1G79000	histone acetyltransferase of the CBP family 1	3	6.85646	0.0451462	3	7.90305	0.212535	2.06564	3.50986	0.0225121
255544_at	AT4G01880	methyltransferases	3	5.56104	0.0222036	3	6.60632	0.0391101	2.06376	7.05933	0.00299869
257092_at	AT3G20550	SMAD/FHA domain-containing protein	3	7.641	0.0126294	3	8.68323	0.185345	2.05941	3.97803	0.0158395
260307_at	AT1G70620	cyclin-related	3	5.76892	0.216482	3	6.8108	0.0646073	2.05891	3.34787	0.0252696
245092_at	AT2G40950	Basic-leucine zipper (bZIP) transcription factor family protein	3	5.57025	0.0364668	3	6.60999	0.0455295	2.05586	6.10057	0.00470408
259554_at	AT1G21220	transposable element gene	3	3.92744	0.0493446	3	4.96367	0.00979751	2.05085	7.12105	0.00291977
254445_at	AT4G20930	6-phosphogluconate dehydrogenase family protein	3	4.52389	0.032793	3	5.55886	0.0260415	2.04908	7.13039	0.00291539
267044_at	AT2G34357	ARM repeat superfamily protein	3	6.42793	0.0238239	3	7.46191	0.0857117	2.04768	5.27035	0.00734765
258910_at	AT3G06480	DEAD box RNA helicase family protein	3	5.41477	0.0846953	3	6.44651	0.17018	2.0445	3.47875	0.0229899
253803_at	AT4G28200	FUNCTIONS IN: molecular_function unknown; INVOLVED IN: RNA processing; LOCATED IN: intracellular; EXPRESSED IN: 22 plant structures; EXPRESSED DURING: 13 growth stages; CONTAINS InterPro DOMAIN/s: RNA-processing protein, HAT helix (InterPro:IPR003107), U3 small nucleolar RNA-associated protein 6 (InterPro:IPR013949); Has 492 Blast hits to 480 proteins in 206 species: Archae - 0; Bacteria - 2; Met…	3	6.40024	0.0623223	3	7.43007	0.201559	2.04179	3.41356	0.0240289
263349_at	AT2G13370	chromatin remodeling 5	3	5.32988	0.019686	3	6.35831	0.0852898	2.03981	5.3517	0.00707146
258167_at	AT3G21560	UDP-Glycosyltransferase superfamily protein	3	2.44387	0.0526064	3	3.47225	0.365378	2.03972	2.71786	0.0443227
267096_at	AT2G38180	SGNH hydrolase-type esterase superfamily protein	3	3.67843	0.0174664	3	4.70553	0.0321182	2.03792	7.68378	0.00231916
245505_at	AT4G15690	Thioredoxin superfamily protein	3	2.29142	0.105112	3	3.31788	0.238446	2.03702	2.9881	0.0343007
262940_at	AT1G79520	Cation efflux family protein	3	5.64489	0.0891626	3	6.67082	0.153444	2.03627	3.54399	0.0219334
258215_at	AT3G17970	translocon at the outer membrane of chloroplasts 64-III	3	5.59383	0.00748809	3	6.6193	0.0446055	2.03562	7.49153	0.00256905
250421_at	AT5G11270	overexpressor of cationic peroxidase 3	3	4.58779	0.073297	3	5.61216	0.117384	2.03408	3.98247	0.0158045
261494_at	AT1G28420	homeobox-1	3	5.73359	0.1959	3	6.75695	0.0328983	2.03266	3.63835	0.020434
261616_at	AT1G33060	NAC 014	3	5.97205	0.0945788	3	6.99491	0.0590777	2.03194	4.41984	0.0119772
248869_at	AT5G46840	RNA-binding (RRM/RBD/RNP motifs) family protein	3	8.0251	0.0384248	3	9.04508	0.0416694	2.0279	6.05315	0.00484875
266682_at	AT2G19780	Leucine-rich repeat (LRR) family protein	3	4.09187	0.0166332	3	5.11132	0.298188	2.02715	3.09813	0.0311881
248815_at	AT5G46920	Intron maturase, type II family protein	3	6.29152	0.124262	3	7.30981	0.0277504	2.02552	4.4233	0.0119509
250080_at	AT5G16620	hydroxyproline-rich glycoprotein family protein	3	7.5966	0.0202073	3	8.61487	0.410389	2.02549	2.65198	0.0473257
258769_at	AT3G10870	methyl esterase 17	3	7.9097	0.0147452	3	8.92461	0.0428492	2.02077	7.06432	0.00298992
267314_at	no_match	no_match	3	4.43976	0.0351981	3	5.45352	0.160008	2.01917	3.89615	0.0168391
248994_at	AT5G45250	Disease resistance protein (TIR-NBS-LRR class) family	3	7.39064	0.116023	3	8.40429	0.13539	2.01902	3.44079	0.0235949
257226_at	AT3G27880	Protein of unknown function (DUF1645)	3	6.15661	0.0199216	3	7.16842	0.403139	2.01644	2.65822	0.0470101
247105_at	AT5G66630	DA1-related protein 5	3	5.96211	0.00160054	3	6.97239	0.404324	2.0143	2.70888	0.0446734
258811_at	AT3G03990	alpha/beta-Hydrolases superfamily protein	3	8.44204	0.00377658	3	9.45142	0.00653176	2.01305	15.8391	0.000166594
258505_at	AT3G06530	ARM repeat superfamily protein	3	3.86071	0.00795948	3	4.86992	0.0226171	2.01281	9.51499	0.00107409
257891_at	AT3G17170	Translation elongation factor EF1B/ribosomal protein S6 family protein	3	7.65297	0.313094	3	8.66038	0.0511809	2.0103	2.84925	0.0391627
248445_at	AT5G51170	unknown protein; CONTAINS InterPro DOMAIN/s: Uncharacterised protein family UPF0406 (InterPro:IPR019146); Has 30201 Blast hits to 17322 proteins in 780 species: Archae - 12; Bacteria - 1396; Metazoa - 17338; Fungi - 3422; Plants - 5037; Viruses - 0; Other Eukaryotes - 2996 (source: NCBI BLink).	3	6.36433	0.0600384	3	7.37155	0.185568	2.01003	3.45843	0.0232661
247497_at	AT5G61770	PETER PAN-like protein	3	6.22105	0.0966735	3	7.22743	0.125356	2.00886	3.63108	0.0205349
246724_at	AT5G29000	Homeodomain-like superfamily protein	3	5.66159	0.119371	3	6.66785	0.0238613	2.0087	4.50002	0.0114467
251371_at	AT3G60360	embryo sac development arrest 14	3	6.55757	0.0609372	3	7.56265	0.0293807	2.00706	5.62695	0.00604998
263936_at	AT2G35920	RNA helicase family protein	3	6.8818	0.010486	3	7.88434	0.122439	2.00352	4.64988	0.0104428
253524_at	AT4G31430	unknown protein; LOCATED IN: plasma membrane; EXPRESSED IN: 25 plant structures; EXPRESSED DURING: 15 growth stages; Has 30201 Blast hits to 17322 proteins in 780 species: Archae - 12; Bacteria - 1396; Metazoa - 17338; Fungi - 3422; Plants - 5037; Viruses - 0; Other Eukaryotes - 2996 (source: NCBI BLink).	3	4.60065	0.0697475	3	5.6017	0.122685	2.00146	3.8744	0.0171723
254834_at	AT4G12300	cytochrome P450, family 706, subfamily A, polypeptide 4	3	5.5069	0.021899	3	6.50706	0.276706	2.00023	3.11966	0.0306664
249134_at	AT5G43150	unknown protein; FUNCTIONS IN: molecular_function unknown; INVOLVED IN: biological_process unknown; LOCATED IN: mitochondrion; EXPRESSED IN: 22 plant structures; EXPRESSED DURING: 13 growth stages; Has 1807 Blast hits to 1807 proteins in 277 species: Archae - 0; Bacteria - 0; Metazoa - 736; Fungi - 347; Plants - 385; Viruses - 0; Other Eukaryotes - 339 (source: NCBI BLink).	3	11.2751	0.00917057	3	10.2727	0.0840692	0.499168	-5.5258	0.00643577
261492_at	AT1G14290	sphingoid base hydroxylase 2	3	4.47091	0.0248805	3	3.46675	0.0152943	0.498561	-8.31043	0.00177115
253501_at	AT4G32010	HSI2-like 1	3	8.19334	0.260362	3	7.18789	0.0438815	0.498114	-3.10742	0.0309776
246585_at	AT5G14750	myb domain protein 66	3	3.36002	0.0272816	3	2.35381	0.0431757	0.497853	-6.35395	0.00415607
260454_at	AT1G72310	RING/U-box superfamily protein	3	8.28402	0.0689633	3	7.27654	0.016526	0.497415	-5.79283	0.00552828
266401_s_at	AT2G38620;AT3G54180	[AT2G38620, cyclin-dependent kinase B1;2];[AT3G54180, cyclin-dependent kinase B1;1]	3	4.29945	0.19405	3	3.29066	0.0819128	0.496963	-3.27101	0.0268216
257237_at	AT3G14890	phosphoesterase	3	3.95836	0.0616697	3	2.94937	0.0619454	0.496894	-4.8486	0.00929855
259329_at	AT3G16360	HPT phosphotransmitter 4	3	3.83248	0.26209	3	2.8226	0.100351	0.496587	-2.86335	0.0385971
258633_at	AT3G07990	serine carboxypeptidase-like 27	3	5.37963	0.153846	3	4.36715	0.135156	0.495692	-3.20928	0.0283297
261092_at	no_match	no_match	3	6.45761	0.0385604	3	5.44403	0.281981	0.495317	-3.05309	0.032363
250233_at	AT5G13460	IQ-domain 11	3	6.29711	0.0309426	3	5.28187	0.135895	0.494747	-4.2138	0.0135116
253064_at	AT4G37730	basic leucine-zipper 7	3	3.27045	0.0153049	3	2.25423	0.0868123	0.494408	-5.35968	0.00702762
249456_at	AT5G39410	Saccharopine dehydrogenase	3	8.92992	0.18163	3	7.91258	0.0962476	0.494027	-3.28753	0.0264182
251454_at	AT3G60080	RING/U-box superfamily protein	3	6.92185	0.196998	3	5.90257	0.180302	0.493364	-2.83333	0.0397063
248535_at	AT5G50120	Transducin/WD40 repeat-like superfamily protein	3	3.70977	0.060846	3	2.68999	0.262911	0.493192	-3.05672	0.0322665
248773_at	AT5G47820	P-loop containing nucleoside triphosphate hydrolases superfamily protein	3	8.11848	0.0138256	3	7.09862	0.0190985	0.493162	-9.28254	0.00120561
248039_at	AT5G55950	Nucleotide/sugar transporter family protein	3	3.74845	0.0201675	3	2.72539	0.0252859	0.492075	-7.98018	0.00199912
260521_at	AT2G41740	villin 2	3	7.49899	0.17899	3	6.4756	0.273534	0.491958	-2.6008	0.0499562
266289_at	AT2G29390	sterol 4-alpha-methyl-oxidase 2-2	3	7.16345	0.0482735	3	6.13994	0.159523	0.491919	-3.81489	0.0179439
255552_at	AT4G01850	S-adenosylmethionine synthetase 2	3	13.1956	0.0242405	3	12.1717	0.138736	0.491779	-4.29879	0.0128321
266311_at	AT2G27130	Bifunctional inhibitor/lipid-transfer protein/seed storage 2S albumin superfamily protein	3	9.07402	0.0152082	3	8.04941	0.17669	0.491543	-3.97099	0.0159185
246390_at	AT1G77330	2-oxoglutarate (2OG) and Fe(II)-dependent oxygenase superfamily protein	3	3.30828	0.0907893	3	2.28228	0.0022043	0.49107	-5.66314	0.00589654
250428_at	AT5G10480	Protein-tyrosine phosphatase-like, PTPLA	3	8.41722	0.00118843	3	7.38981	0.00847465	0.49059	-16.6078	0.000131521
261129_at	AT1G04820	tubulin alpha-4 chain	3	11.8413	0.0709495	3	10.8122	0.0250489	0.490002	-5.59337	0.00617273
261607_at	AT1G49660	carboxyesterase 5	3	9.64231	0.00190088	3	8.6128	0.0993646	0.489877	-5.4519	0.00666813
248440_at	AT5G51260	HAD superfamily, subfamily IIIB acid phosphatase	3	6.04305	0.042056	3	5.0133	0.0314368	0.489794	-6.3712	0.00411662
256039_at	AT1G19190	alpha/beta-Hydrolases superfamily protein	3	4.12512	0.0393862	3	3.09171	0.0319347	0.488553	-6.48738	0.00391495
256671_at	AT3G52290	IQ-domain 3	3	4.69098	0.0301798	3	3.65725	0.142544	0.488449	-4.21831	0.0134897
253199_at	AT4G35410	Clathrin adaptor complex small chain family protein	3	7.24115	0.0391312	3	6.20665	0.302669	0.488184	-3.01913	0.0333406
250189_at	AT5G14410	unknown protein; Has 23 Blast hits to 23 proteins in 9 species: Archae - 0; Bacteria - 0; Metazoa - 0; Fungi - 0; Plants - 23; Viruses - 0; Other Eukaryotes - 0 (source: NCBI BLink).	3	4.28988	0.034047	3	3.25441	0.00287589	0.487857	-8.92272	0.00138974
261773_at	AT1G76250	unknown protein; INVOLVED IN: biological_process unknown; LOCATED IN: endomembrane system; EXPRESSED IN: 6 plant structures; EXPRESSED DURING: 4 anthesis, petal differentiation and expansion stage; Has 74 Blast hits to 74 proteins in 16 species: Archae - 0; Bacteria - 0; Metazoa - 1; Fungi - 0; Plants - 69; Viruses - 0; Other Eukaryotes - 4 (source: NCBI BLink).	3	3.35163	0.138023	3	2.31559	0.0111618	0.487663	-4.54192	0.0111574
248674_at	AT5G48800	Phototropic-responsive NPH3 family protein	3	8.8694	0.00210396	3	7.83184	0.449833	0.487153	-2.63847	0.047979
249588_at	AT5G37790	Protein kinase superfamily protein	3	4.26574	0.0450751	3	3.22675	0.0774094	0.486667	-5.01521	0.0084349
245306_at	AT4G14690	Chlorophyll A-B binding family protein	3	4.07632	0.0388675	3	3.03729	0.127481	0.486653	-4.31876	0.0126786
264990_at	AT1G27210	ARM repeat superfamily protein	3	6.37547	0.0107299	3	5.33572	0.266495	0.486409	-3.36386	0.0249715
256400_at	AT3G06140	RING/U-box superfamily protein	3	4.06909	0.114169	3	3.02857	0.00634474	0.486153	-5.06244	0.00819378
261106_at	AT1G62990	KNOTTED-like homeobox of Arabidopsis thaliana 7	3	10.4747	0.0513331	3	9.43401	0.322618	0.486097	-2.90558	0.037089
258196_at	AT3G13980	unknown protein; BEST Arabidopsis thaliana protein match is: unknown protein (TAIR:AT1G54200.1); Has 1485 Blast hits to 418 proteins in 98 species: Archae - 0; Bacteria - 6; Metazoa - 246; Fungi - 61; Plants - 107; Viruses - 6; Other Eukaryotes - 1059 (source: NCBI BLink).	3	8.85926	0.0198567	3	7.81847	0.217232	0.486063	-3.63618	0.0204647
266713_at	AT2G46760	D-arabinono-1,4-lactone oxidase family protein	3	3.12441	0.00373973	3	2.08297	0.0512473	0.485843	-7.4127	0.00265234
250732_at	AT5G06480	Immunoglobulin E-set superfamily protein	3	4.57778	0.0758628	3	3.53528	0.00361292	0.485487	-6.21005	0.00445857
264489_at	AT1G27370	squamosa promoter binding protein-like 10	3	6.15495	0.047821	3	5.11222	0.0725975	0.485407	-5.07518	0.00811925
251753_at	AT3G55760	unknown protein; LOCATED IN: chloroplast stroma, chloroplast; EXPRESSED IN: 16 plant structures; EXPRESSED DURING: 10 growth stages; BEST Arabidopsis thaliana protein match is: unknown protein (TAIR:AT1G42430.2); Has 176 Blast hits to 125 proteins in 40 species: Archae - 0; Bacteria - 3; Metazoa - 19; Fungi - 9; Plants - 81; Viruses - 0; Other Eukaryotes - 64 (source: NCBI BLink).	3	5.31395	0.159686	3	4.2679	0.0797541	0.484294	-3.63687	0.0204559
258414_at	AT3G17380	TRAF-like family protein	3	5.64691	0.0574997	3	4.59937	0.190109	0.483792	-3.58256	0.0213678
260153_at	AT1G52760	lysophospholipase 2	3	12.0922	0.0046225	3	11.0439	0.0991377	0.48351	-5.48649	0.00655853
262489_at	AT1G21830	unknown protein; CONTAINS InterPro DOMAIN/s: Protein of unknown function DUF740 (InterPro:IPR008004); BEST Arabidopsis thaliana protein match is: unknown protein (TAIR:AT1G44608.1); Has 49 Blast hits to 49 proteins in 12 species: Archae - 0; Bacteria - 0; Metazoa - 0; Fungi - 0; Plants - 49; Viruses - 0; Other Eukaryotes - 0 (source: NCBI BLink).	3	5.0421	0.144196	3	3.99222	0.0155792	0.483008	-4.45078	0.0117843
262181_at	AT1G78060	Glycosyl hydrolase family protein	3	9.1467	0.00417744	3	8.09663	0.0399133	0.482945	-8.31145	0.00176677
249290_at	AT5G41060	DHHC-type zinc finger family protein	3	4.93171	0.0298814	3	3.88062	0.0175239	0.482603	-8.03499	0.00192898
248670_at	AT5G48740	Leucine-rich repeat protein kinase family protein	3	3.49832	0.0246967	3	2.44685	0.090712	0.482475	-5.22482	0.00754494
248140_at	AT5G54980	Uncharacterised protein family (UPF0497)	3	10.538	0.00816081	3	9.48655	0.208623	0.482471	-3.83861	0.0176019
261256_at	AT1G05760	Mannose-binding lectin superfamily protein	3	6.14878	0.0180182	3	5.09723	0.240395	0.482452	-3.52156	0.0222972
247886_at	AT5G57850	D-aminoacid aminotransferase-like PLP-dependent enzymes superfamily protein	3	6.84826	0.0474689	3	5.79614	0.160558	0.482261	-3.9194	0.0165147
254969_at	AT4G10360	TRAM, LAG1 and CLN8 (TLC) lipid-sensing domain containing protein	3	6.5069	0.0283568	3	5.4545	0.0991688	0.482163	-4.98098	0.0086278
255701_at	AT4G00220	Lateral organ boundaries (LOB) domain family protein	3	3.04291	0.155866	3	1.99048	0.0199258	0.482157	-4.25776	0.0131302
264581_at	AT1G05210	Transmembrane protein 97, predicted	3	3.95492	0.083318	3	2.90116	0.0696629	0.481711	-4.56318	0.0109952
250347_at	AT5G11960	Protein of unknown function (DUF803)	3	9.06216	0.130856	3	8.00719	0.0875354	0.481307	-3.83739	0.0176151
264583_at	AT1G05170	Galactosyltransferase family protein	3	8.52961	0.0208305	3	7.47416	0.0168765	0.481148	-9.00394	0.00133713
256626_at	AT3G20015	Eukaryotic aspartyl protease family protein	3	3.7032	0.00417515	3	2.64689	0.0501647	0.48086	-7.56158	0.0024726
253083_at	AT4G36250	aldehyde dehydrogenase 3F1	3	5.3954	0.00779454	3	4.33776	0.211654	0.480415	-3.83802	0.0176107
246041_at	AT5G19290	alpha/beta-Hydrolases superfamily protein	3	8.59503	0.027676	3	7.53667	0.17629	0.480176	-3.98098	0.0158176
265957_at	AT2G37300	unknown protein; Has 93 Blast hits to 62 proteins in 29 species: Archae - 0; Bacteria - 6; Metazoa - 13; Fungi - 19; Plants - 25; Viruses - 0; Other Eukaryotes - 30 (source: NCBI BLink).	3	4.4129	0.0517289	3	3.35448	0.41164	0.480157	-2.65856	0.0469882
246994_at	AT5G67460	O-Glycosyl hydrolases family 17 protein	3	4.55652	0.0127963	3	3.49709	0.00784577	0.47982	-12.031	0.000407716
248639_at	AT5G48930	hydroxycinnamoyl-CoA shikimate/quinate hydroxycinnamoyl transferase	3	12.2013	0.0589726	3	11.1395	0.0645334	0.479042	-5.10446	0.00799211
248781_at	AT5G47870	FUNCTIONS IN: molecular_function unknown; INVOLVED IN: biological_process unknown; LOCATED IN: chloroplast; EXPRESSED IN: 22 plant structures; EXPRESSED DURING: 13 growth stages; BEST Arabidopsis thaliana protein match is: cobalt ion binding (TAIR:AT1G71310.1); Has 1807 Blast hits to 1807 proteins in 277 species: Archae - 0; Bacteria - 0; Metazoa - 736; Fungi - 347; Plants - 385; Viruses - 0; Oth…	3	8.25381	0.034786	3	7.19197	0.131319	0.479021	-4.41673	0.0120167
251491_at	AT3G59480	pfkB-like carbohydrate kinase family protein	3	2.99741	0.0103262	3	1.92934	0.0538798	0.476959	-7.05443	0.00301184
251739_at	AT3G56170	Ca-2+ dependent nuclease	3	11.2195	0.00564956	3	10.1514	0.198624	0.476934	-4.01478	0.0155151
251133_at	AT5G01240	like AUXIN RESISTANT 1	3	9.99869	0.0449761	3	8.92977	0.431576	0.476676	-2.648	0.0475625
260220_at	AT1G74650	myb domain protein 31	3	5.33074	0.00987269	3	4.25844	0.118159	0.47556	-5.06533	0.00817186
266588_at	AT2G14890	arabinogalactan protein 9	3	12.412	0.0397974	3	11.3396	0.0410574	0.475504	-6.33554	0.00418238
262825_at	AT1G11790	arogenate dehydratase 1	3	5.52568	0.0312609	3	4.45231	0.187886	0.475208	-3.89771	0.0168128
265820_at	AT2G17940	Plant protein of unknown function (DUF827)	3	3.78304	0.015535	3	2.70902	0.0592637	0.474995	-6.58863	0.0037089
259926_at	AT1G75090	DNA glycosylase superfamily protein	3	3.27143	0.0023356	3	2.197	0.365379	0.474857	-3.02478	0.0331916
261220_at	AT1G19970	ER lumen protein retaining receptor family protein	3	5.20433	0.0706126	3	4.12782	0.0176126	0.474175	-6.09582	0.00471723
251931_at	AT3G53950	glyoxal oxidase-related protein	3	6.61675	0.0696235	3	5.53956	0.0603175	0.47395	-5.05183	0.0082683
251984_at	AT3G53260	phenylalanine ammonia-lyase 2	3	11.5874	0.00826678	3	10.5095	0.0753743	0.473732	-6.26359	0.00432266
245174_at	AT2G47500	P-loop nucleoside triphosphate hydrolases superfamily protein with CH (Calponin Homology) domain	3	6.31748	0.00221846	3	5.23941	0.119538	0.473662	-5.21899	0.00755809
253309_at	AT4G33790	Jojoba acyl CoA reductase-related male sterility protein	3	4.75615	0.00690747	3	3.67468	0.3912	0.472547	-2.9277	0.0362692
251181_at	AT3G62820	Plant invertase/pectin methylesterase inhibitor superfamily protein	3	3.91235	0.183394	3	2.82955	0.131479	0.47211	-3.2904	0.0263569
260639_at	AT1G53180	unknown protein; FUNCTIONS IN: molecular_function unknown; INVOLVED IN: biological_process unknown; LOCATED IN: cellular_component unknown; EXPRESSED IN: 13 plant structures; EXPRESSED DURING: 6 growth stages; BEST Arabidopsis thaliana protein match is: unknown protein (TAIR:AT3G15115.1); Has 58 Blast hits to 56 proteins in 22 species: Archae - 0; Bacteria - 0; Metazoa - 6; Fungi - 4; Plants - 29…	3	4.88259	0.0584333	3	3.7997	0.331363	0.472081	-2.9622	0.0351293
252255_at	AT3G49220	Plant invertase/pectin methylesterase inhibitor superfamily	3	7.65732	0.0448645	3	6.57406	0.0157029	0.471962	-7.35921	0.00272249
264521_at	AT1G10020	Protein of unknown function (DUF1005)	3	5.70172	0.120197	3	4.61788	0.00708759	0.47177	-5.13451	0.00784305
254740_s_at	AT4G13930;AT4G13890	[AT4G13930, serine hydroxymethyltransferase 4];[AT4G13890, Pyridoxal phosphate (PLP)-dependent transferases superfamily protein]	3	12.0809	0.00258354	3	10.9969	0.163442	0.471736	-4.50974	0.0113591
251642_at	AT3G57520	seed imbibition 2	3	10.4982	0.0359173	3	9.41374	0.0295692	0.471581	-7.09446	0.00295046
267523_at	AT2G30600	BTB/POZ domain-containing protein	3	9.20029	0.092801	3	8.10917	0.0272257	0.469397	-5.31912	0.00718983
247161_at	AT5G65810	unknown protein; BEST Arabidopsis thaliana protein match is: unknown protein (TAIR:AT3G49720.2); Has 30201 Blast hits to 17322 proteins in 780 species: Archae - 12; Bacteria - 1396; Metazoa - 17338; Fungi - 3422; Plants - 5037; Viruses - 0; Other Eukaryotes - 2996 (source: NCBI BLink).	3	8.78614	0.0466933	3	7.69478	0.135984	0.46932	-4.33296	0.0125734
259736_at	AT1G64390	glycosyl hydrolase 9C2	3	9.41644	0.0901311	3	8.32474	0.262967	0.469205	-3.13545	0.0301885
249212_at	AT5G42690	Protein of unknown function, DUF547	3	3.87614	0.0372342	3	2.78285	0.00487482	0.468694	-8.84646	0.00143358
259426_at	AT1G01470	Late embryogenesis abundant protein	3	10.9147	0.0511647	3	9.82134	0.00432206	0.468653	-7.74876	0.00224025
262488_at	AT1G21830	unknown protein; CONTAINS InterPro DOMAIN/s: Protein of unknown function DUF740 (InterPro:IPR008004); BEST Arabidopsis thaliana protein match is: unknown protein (TAIR:AT1G44608.1); Has 49 Blast hits to 49 proteins in 12 species: Archae - 0; Bacteria - 0; Metazoa - 0; Fungi - 0; Plants - 49; Viruses - 0; Other Eukaryotes - 0 (source: NCBI BLink).	3	9.48311	0.0723181	3	8.38953	0.126483	0.468596	-4.16551	0.0140552
259599_at	AT1G28110	serine carboxypeptidase-like 45	3	8.78321	0.0423982	3	7.68919	0.0895559	0.468456	-5.09237	0.00806664
256848_at	AT3G27960	Tetratricopeptide repeat (TPR)-like superfamily protein	3	10.7785	0.0102293	3	9.68389	0.0590604	0.468259	-6.96835	0.00311705
248305_at	AT5G52560	UDP-sugar pyrophosphorylase	3	9.48096	0.0185516	3	8.38332	0.0370904	0.467281	-7.76825	0.0021964
247077_at	AT5G66420	CONTAINS InterPro DOMAIN/s: Uncharacterised conserved protein UCP033271 (InterPro:IPR008322), TIM-barrel signal transduction protein, predicted (InterPro:IPR009215); Has 30201 Blast hits to 17322 proteins in 780 species: Archae - 12; Bacteria - 1396; Metazoa - 17338; Fungi - 3422; Plants - 5037; Viruses - 0; Other Eukaryotes - 2996 (source: NCBI BLink).	3	9.1656	0.0517532	3	8.06795	0.106219	0.467278	-4.67917	0.0102674
250002_at	AT5G18690	arabinogalactan protein 25	3	7.52147	0.0358647	3	6.42373	0.00845299	0.467246	-8.66745	0.00151249
255779_at	AT1G18650	plasmodesmata callose-binding protein 3	3	4.77851	0.140165	3	3.67882	0.109714	0.466618	-3.74407	0.0189303
249087_at	AT5G44210	erf domain protein 9	3	4.21682	0.288806	3	3.11606	0.21858	0.466273	-2.64375	0.047694
267264_at	AT2G22970	serine carboxypeptidase-like 11	3	7.99003	0.0375907	3	6.88924	0.101914	0.46626	-4.98657	0.00859711
254791_at	AT4G12910	serine carboxypeptidase-like 20	3	6.44779	0.0476437	3	5.34368	0.0722329	0.465189	-5.38574	0.00689171
259969_at	AT1G76550	Phosphofructokinase family protein	3	10.1176	0.0315632	3	9.01031	0.085	0.464164	-5.47557	0.00658483
265161_at	AT1G30900	VACUOLAR SORTING RECEPTOR 6	3	10.0638	0.00985163	3	8.95237	0.259073	0.46283	-3.64993	0.0202367
254041_at	AT4G25830	Uncharacterised protein family (UPF0497)	3	3.61592	0.000796316	3	2.50425	0.0319405	0.462757	-10.1457	0.000784744
248353_at	AT5G52320	cytochrome P450, family 96, subfamily A, polypeptide 4	3	6.71405	0.0859164	3	5.60065	0.257794	0.462205	-3.24046	0.0274967
258054_at	AT3G16240	delta tonoplast integral protein	3	11.5599	0.00208471	3	10.4435	0.228027	0.461236	-3.95806	0.01605
261017_at	AT1G26570	UDP-glucose dehydrogenase 1	3	5.43199	0.0293491	3	4.31269	0.212625	0.460316	-3.87151	0.0172074
263174_at	AT1G54040	epithiospecifier protein	3	3.48642	0.0174099	3	2.36424	0.0964343	0.459401	-5.61335	0.00612012
260686_at	AT1G17620	Late embryogenesis abundant (LEA) hydroxyproline-rich glycoprotein family	3	11.4389	0.121774	3	10.3149	0.134719	0.45882	-3.77804	0.0184963
257978_at	AT3G20860	NIMA-related kinase 5	3	6.02955	0.0809658	3	4.90493	0.0762417	0.458622	-4.80557	0.00956598
251075_at	AT5G01890	Leucine-rich receptor-like protein kinase family protein	3	9.10598	0.0591159	3	7.97983	0.0387774	0.458136	-6.06273	0.00481806
264377_at	AT2G25060	early nodulin-like protein 14	3	8.28672	0.0359953	3	7.16002	0.14446	0.457961	-4.5002	0.011438
251796_at	AT3G55360	3-oxo-5-alpha-steroid 4-dehydrogenase family protein	3	9.63967	0.00656055	3	8.51233	0.0418994	0.45776	-8.52721	0.00160456
259370_at	AT1G69050	unknown protein; Has 9 Blast hits to 9 proteins in 4 species: Archae - 0; Bacteria - 0; Metazoa - 0; Fungi - 0; Plants - 9; Viruses - 0; Other Eukaryotes - 0 (source: NCBI BLink).	3	3.60213	0.125228	3	2.47278	0.0793888	0.457124	-4.24133	0.0132617
264725_at	AT1G22885	unknown protein; FUNCTIONS IN: molecular_function unknown; INVOLVED IN: biological_process unknown; LOCATED IN: endomembrane system; EXPRESSED IN: 22 plant structures; EXPRESSED DURING: 13 growth stages; Has 15 Blast hits to 15 proteins in 2 species: Archae - 0; Bacteria - 0; Metazoa - 0; Fungi - 0; Plants - 15; Viruses - 0; Other Eukaryotes - 0 (source: NCBI BLink).	3	10.3395	0.0748567	3	9.20927	0.0640671	0.456846	-5.13033	0.00789128
252950_at	AT4G38690	PLC-like phosphodiesterases superfamily protein	3	6.35845	0.326645	3	5.22789	0.0493709	0.45674	-3.14794	0.0299605
249842_at	AT5G23550	Got1/Sft2-like vescicle transport protein family	3	8.47045	0.00698488	3	7.3398	0.12043	0.456709	-5.3536	0.00705392
266591_at	AT2G46225	ABI-1-like 1	3	9.31038	0.0370232	3	8.17944	0.288247	0.45662	-3.38212	0.0246558
252855_at	AT4G39660	alanine:glyoxylate aminotransferase 2	3	8.99534	0.0347442	3	7.8627	0.00590608	0.456081	-9.32106	0.00117054
251879_at	AT3G54200	Late embryogenesis abundant (LEA) hydroxyproline-rich glycoprotein family	3	8.53331	0.173028	3	7.40016	0.343321	0.45592	-2.69811	0.04516
246549_at	AT5G15050	Core-2/I-branching beta-1,6-N-acetylglucosaminyltransferase family protein	3	8.63852	0.0180445	3	7.50343	0.123744	0.455306	-5.10131	0.00800964
264962_at	AT1G77110	Auxin efflux carrier family protein	3	5.81964	0.096724	3	4.68424	0.169599	0.455208	-3.74647	0.0188908
251183_at	AT3G62630	Protein of unknown function (DUF1645)	3	4.15426	0.166129	3	3.01787	0.204425	0.454897	-3.18709	0.0288733
254618_at	AT4G18780	cellulose synthase family protein	3	11.443	0.00686306	3	10.3063	0.0771129	0.45479	-6.59289	0.00369575
246085_at	AT5G20540	BREVIS RADIX-like 4	3	5.05669	0.00757189	3	3.91852	0.14282	0.454335	-4.97	0.00870232
246483_at	AT5G16000	NSP-interacting kinase 1	3	6.99899	0.00617301	3	5.86055	0.158097	0.454251	-4.76114	0.0098071
265962_at	AT2G37460	nodulin MtN21 /EamA-like transporter family protein	3	9.20753	0.0612612	3	8.06816	0.115529	0.453958	-4.59675	0.0107672
260913_at	AT1G02500	S-adenosylmethionine synthetase 1	3	13.6199	0.0250921	3	12.4785	0.133697	0.453315	-4.85349	0.00926787
254815_at	AT4G12420	Cupredoxin superfamily protein	3	10.5811	0.0507619	3	9.43922	0.239422	0.453156	-3.6123	0.0208286
259287_at	AT3G11490	rac GTPase activating protein	3	8.37517	0.0849144	3	7.23306	0.0172257	0.453097	-6.02294	0.00490136
249008_at	AT5G44680	DNA glycosylase superfamily protein	3	3.92204	0.455309	3	2.77899	0.015353	0.452802	-2.84908	0.039167
245688_at	AT1G28290	arabinogalactan protein 31	3	11.5679	0.040499	3	10.4242	0.412293	0.452603	-2.90564	0.0370846
260886_at	AT1G29200	O-fucosyltransferase family protein	3	4.91572	0.0221989	3	3.77146	0.00617124	0.45242	-11.1794	0.000521701
256529_at	AT1G33260	Protein kinase superfamily protein	3	5.61093	0.0648045	3	4.46299	0.0406794	0.451267	-5.95956	0.00505918
250820_at	AT5G05160	Leucine-rich repeat protein kinase family protein	3	7.78048	0.0164455	3	6.63169	0.348515	0.451005	-3.24609	0.0274003
259984_at	AT1G76460	RNA-binding (RRM/RBD/RNP motifs) family protein	3	6.73471	0.0667949	3	5.58548	0.33879	0.450865	-3.08272	0.0316089
256578_at	AT3G28200	Peroxidase superfamily protein	3	7.65047	0.0967788	3	6.50087	0.084713	0.450751	-4.57877	0.0108987
262655_s_at	AT1G14190;AT1G14185	[AT1G14190, Glucose-methanol-choline (GMC) oxidoreductase family protein];[AT1G14185, Glucose-methanol-choline (GMC) oxidoreductase family protein]	3	3.88005	0.0118438	3	2.72866	0.00372025	0.450191	-14.9266	0.000197282
256652_at	AT3G18850	lysophosphatidyl acyltransferase 5	3	4.76624	0.117749	3	3.61436	0.048142	0.450038	-4.79428	0.00960544
251190_at	AT3G62690	AtL5	3	5.96401	0.269834	3	4.81076	0.208576	0.449612	-2.85142	0.039053
247691_at	AT5G59720	heat shock protein 18.2	3	3.12026	0.0464323	3	1.96605	0.160657	0.449311	-4.30927	0.0127444
261248_at	AT1G20030	Pathogenesis-related thaumatin superfamily protein	3	5.68164	0.0437181	3	4.52469	0.0640105	0.448459	-5.94506	0.00509864
261825_at	AT1G11545	xyloglucan endotransglucosylase/hydrolase 8	3	3.7077	0.130535	3	2.55017	0.0800859	0.448279	-4.28596	0.0129373
266566_at	AT2G24040	Low temperature and salt responsive protein family	3	8.86665	0.0493778	3	7.70901	0.301292	0.448247	-3.33611	0.0254844
248697_at	AT5G48370	Thioesterase/thiol ester dehydrase-isomerase superfamily protein	3	7.02521	0.300291	3	5.86693	0.0442135	0.448047	-3.36726	0.0249101
247251_at	AT5G64740	cellulose synthase 6	3	10.2613	0.0827053	3	9.10277	0.0959703	0.447964	-4.64989	0.0104384
266635_at	AT2G35470	unknown protein; Has 25 Blast hits to 25 proteins in 8 species: Archae - 0; Bacteria - 0; Metazoa - 0; Fungi - 0; Plants - 25; Viruses - 0; Other Eukaryotes - 0 (source: NCBI BLink).	3	8.40132	0.0549268	3	7.24272	0.234045	0.447948	-3.6726	0.0199518
262871_at	AT1G65010	Plant protein of unknown function (DUF827)	3	6.95711	0.0979352	3	5.79727	0.122333	0.447562	-4.20116	0.0136475
256319_at	AT1G35910	Haloacid dehalogenase-like hydrolase (HAD) superfamily protein	3	3.94823	0.0719418	3	2.78732	0.0232995	0.447231	-6.33385	0.00419114
262456_at	AT1G11260	sugar transporter 1	3	10.6883	0.00942428	3	9.52675	0.018144	0.447029	-11.5039	0.000482245
259523_at	AT1G12500	Nucleotide-sugar transporter family protein	3	7.19683	0.0495909	3	6.034	0.437273	0.446634	-2.85038	0.0390969
251706_at	AT3G56620	nodulin MtN21 /EamA-like transporter family protein	3	7.23163	0.0395915	3	6.06819	0.100563	0.446447	-5.2584	0.00739149
267058_at	AT2G32510	mitogen-activated protein kinase kinase kinase 17	3	4.02154	0.0154887	3	2.85485	0.155808	0.445442	-4.78029	0.00970627
260053_at	AT1G78120	Tetratricopeptide repeat (TPR)-like superfamily protein	3	6.42624	0.027194	3	5.25807	0.118215	0.444985	-5.18571	0.00765892
250281_at	AT5G13240	transcription regulators	3	6.67993	0.0269227	3	5.51175	0.150301	0.444985	-4.70731	0.0101271
257670_at	AT3G20340	Expression of the gene is downregulated in the presence of paraquat, an inducer of photoxidative stress.	3	5.33645	0.230115	3	4.16791	0.09389	0.444869	-3.50132	0.022626
254448_at	AT4G20870	fatty acid hydroxylase 2	3	7.54056	0.0373361	3	6.37077	0.00400274	0.444487	-9.54961	0.00104779
267299_at	AT2G30150	UDP-Glycosyltransferase superfamily protein	3	6.42454	0.0636711	3	5.25334	0.0191576	0.444052	-6.83831	0.0033231
264026_at	AT2G21060	glycine-rich protein 2B	3	6.35214	0.00136761	3	5.18011	0.0471963	0.443797	-8.85611	0.0014292
253757_at	AT4G28950	RHO-related protein from plants 9	3	4.20547	0.0779966	3	3.02496	0.387543	0.441194	-2.9584	0.035217
263545_at	AT2G21560	unknown protein; BEST Arabidopsis thaliana protein match is: unknown protein (TAIR:AT4G39190.1); Has 3685 Blast hits to 2305 proteins in 270 species: Archae - 0; Bacteria - 156; Metazoa - 1145; Fungi - 322; Plants - 177; Viruses - 6; Other Eukaryotes - 1879 (source: NCBI BLink).	3	8.6481	0.172458	3	7.46608	0.300806	0.440733	-2.93822	0.035879
252226_at	AT3G49880	glycosyl hydrolase family protein 43	3	9.51703	0.101698	3	8.33458	0.0410857	0.4406	-5.29606	0.00726436
254239_at	AT4G23400	plasma membrane intrinsic protein 1;5	3	12.4418	0.061834	3	11.258	0.00486762	0.440203	-7.67581	0.00232354
249392_at	AT5G40150	Peroxidase superfamily protein	3	5.66868	0.0119891	3	4.48484	0.0732327	0.440178	-6.81725	0.00337133
251663_at	AT3G57070	Glutaredoxin family protein	3	6.75277	0.0580259	3	5.5689	0.00644505	0.44017	-7.80376	0.00215256
265144_at	AT1G51170	Protein kinase superfamily protein	3	3.67709	0.0410964	3	2.49311	0.137503	0.440133	-4.753	0.00985094
253050_at	AT4G37450	arabinogalactan protein 18	3	4.61653	0.0283267	3	3.43178	0.0750162	0.439902	-6.2123	0.00445419
254689_at	AT4G13710	Pectin lyase-like superfamily protein	3	4.82702	0.00666697	3	3.6396	0.0500434	0.439088	-8.32699	0.00175362
253052_at	AT4G37310	cytochrome P450, family 81, subfamily H, polypeptide 1	3	10.0035	0.0264217	3	8.81506	0.00460303	0.438772	-11.1276	0.000530469
265547_at	AT2G28305	Putative lysine decarboxylase family protein	3	4.33342	0.571893	3	3.14452	0.0312858	0.438636	-2.62158	0.0488689
250284_at	AT5G13290	Protein kinase superfamily protein	3	5.28035	0.0199287	3	4.09126	0.222671	0.438578	-4.1077	0.0146252
257512_at	AT1G35250	Thioesterase superfamily protein	3	3.1895	0.00425933	3	1.99941	0.166602	0.438275	-4.88224	0.00914511
262109_at	AT1G02730	cellulose synthase-like D5	3	5.82055	0.247481	3	4.62986	0.119712	0.438093	-3.3544	0.0251688
264495_at	AT1G27380	ROP-interactive CRIB motif-containing protein 2	3	10.7936	0.0416769	3	9.60219	0.287953	0.437865	-3.53979	0.0219904
265342_at	AT2G18300	basic helix-loop-helix (bHLH) DNA-binding superfamily protein	3	5.81492	0.0253821	3	4.62208	0.237154	0.437443	-3.96378	0.0159842
250663_at	AT5G07110	prenylated RAB acceptor 1.B6	3	4.56371	0.537161	3	3.37012	0.0365251	0.437215	-2.69794	0.0451644
252661_at	AT3G44450	unknown protein; BEST Arabidopsis thaliana protein match is: unknown protein (TAIR:AT3G52740.1); Has 63 Blast hits to 63 proteins in 12 species: Archae - 0; Bacteria - 0; Metazoa - 0; Fungi - 0; Plants - 63; Viruses - 0; Other Eukaryotes - 0 (source: NCBI BLink).	3	6.61386	0.0372241	3	5.41992	0.424314	0.437107	-3.00482	0.0338053
249832_at	AT5G23400	Leucine-rich repeat (LRR) family protein	3	3.96531	0.173892	3	2.76905	0.146454	0.436404	-3.60446	0.020982
246797_at	AT5G26790	unknown protein; BEST Arabidopsis thaliana protein match is: unknown protein (TAIR:AT1G06475.1); Has 30201 Blast hits to 17322 proteins in 780 species: Archae - 12; Bacteria - 1396; Metazoa - 17338; Fungi - 3422; Plants - 5037; Viruses - 0; Other Eukaryotes - 2996 (source: NCBI BLink).	3	6.05218	0.0723946	3	4.85589	0.423961	0.436396	-2.90456	0.0371241
253088_at	AT4G36220	ferulic acid 5-hydroxylase 1	3	10.8563	0.0277038	3	9.65772	0.0895004	0.435692	-5.91136	0.00515563
253946_at	AT4G26790	GDSL-like Lipase/Acylhydrolase superfamily protein	3	4.38575	0.329636	3	3.18619	0.266577	0.435406	-2.66033	0.0468917
245612_at	AT4G14440	3-hydroxyacyl-CoA dehydratase 1	3	5.73371	0.0349055	3	4.53274	0.431035	0.434983	-3.00839	0.0336782
248685_at	AT5G48500	unknown protein; BEST Arabidopsis thaliana protein match is: unknown protein (TAIR:AT2G10930.1); Has 30201 Blast hits to 17322 proteins in 780 species: Archae - 12; Bacteria - 1396; Metazoa - 17338; Fungi - 3422; Plants - 5037; Viruses - 0; Other Eukaryotes - 2996 (source: NCBI BLink).	3	5.54909	0.0533801	3	4.34664	0.291594	0.434536	-3.49334	0.02274
266172_at	AT2G39010	plasma membrane intrinsic protein 2E	3	10.3043	0.0389054	3	9.10102	0.0335082	0.434293	-7.49821	0.00256028
253877_at	AT4G27435	Protein of unknown function (DUF1218)	3	11.8438	0.0184677	3	10.6403	0.116951	0.434216	-5.53162	0.0064007
245454_at	AT4G16920	Disease resistance protein (TIR-NBS-LRR class) family	3	5.55242	0.0240027	3	4.34853	0.039726	0.434103	-7.98027	0.00199036
263989_at	AT2G42880	MAP kinase 20	3	8.33056	0.107562	3	7.12638	0.0590925	0.434016	-5.00069	0.00852258
256953_at	AT3G29630	UDP-Glycosyltransferase superfamily protein	3	4.80937	0.00563003	3	3.60157	0.153133	0.432928	-5.13619	0.00783428
265923_at	AT2G18470	roline-rich extensin-like receptor kinase 4	3	4.17961	0.0243464	3	2.96885	0.192566	0.432041	-4.41878	0.0119904
253475_at	AT4G32290	Core-2/I-branching beta-1,6-N-acetylglucosaminyltransferase family protein	3	6.35211	0.0126495	3	5.14106	0.188888	0.431955	-4.58211	0.010868
257900_at	AT3G28420	Putative membrane lipoprotein	3	3.82681	0.0422711	3	2.61553	0.0296882	0.431885	-7.57123	0.00245506
264277_at	AT1G60390	polygalacturonase 1	3	8.64302	0.0133048	3	7.43119	0.106747	0.431721	-5.90696	0.00517755
252286_at	AT3G49070	Protein of unknown function (DUF677)	3	3.98742	0.02305	3	2.77366	0.214093	0.431142	-4.24002	0.0132749
266156_at	AT2G28110	Exostosin family protein	3	10.3658	0.0294997	3	9.15101	0.074316	0.430841	-6.35561	0.0041473
252048_at	AT3G52500	Eukaryotic aspartyl protease family protein	3	9.33149	0.00704417	3	8.11397	0.497789	0.430021	-2.93148	0.0361114
261772_at	AT1G76240	Arabidopsis protein of unknown function (DUF241)	3	4.84258	0.167061	3	3.62479	0.232404	0.42994	-3.29122	0.0263437
257825_at	AT3G26700	Protein kinase superfamily protein	3	4.76992	0.0975742	3	3.552	0.00780643	0.429903	-6.32584	0.0042043
250317_at	AT5G12250	beta-6 tubulin	3	12.7005	0.0267857	3	11.4813	0.0160334	0.429508	-9.78692	0.000920649
248393_at	AT5G52060	BCL-2-associated athanogene 1	3	10.042	0.0194336	3	8.82161	0.00965112	0.429161	-11.7832	0.000451556
266891_at	AT2G44690	Arabidopsis RAC-like 9	3	4.59935	0.0224406	3	3.37742	0.106162	0.428708	-5.75966	0.00558089
256674_at	AT3G52360	unknown protein; FUNCTIONS IN: molecular_function unknown; INVOLVED IN: response to karrikin; LOCATED IN: endomembrane system; EXPRESSED IN: 23 plant structures; EXPRESSED DURING: 14 growth stages; BEST Arabidopsis thaliana protein match is: unknown protein (TAIR:AT2G35850.1); Has 34 Blast hits to 34 proteins in 10 species: Archae - 0; Bacteria - 0; Metazoa - 0; Fungi - 0; Plants - 34; Viruses - …	3	9.32109	0.0259181	3	8.09376	0.0874793	0.427107	-6.15114	0.00457694
256402_at	AT3G06130	Heavy metal transport/detoxification superfamily protein	3	8.96983	0.13452	3	7.73694	0.00350044	0.425463	-5.61424	0.00611574
265702_at	AT2G03450	purple acid phosphatase 9	3	8.966	0.00944779	3	7.73301	0.0274526	0.425434	-10.6279	0.00064007
258222_at	AT3G15680	Ran BP2/NZF zinc finger-like superfamily protein	3	9.33629	0.0118309	3	8.10299	0.0272057	0.425344	-10.3482	0.000723367
258218_at	AT3G17998;AT3G18000	[AT3G17998, conserved peptide upstream open reading frame 30];[AT3G18000, S-adenosyl-L-methionine-dependent methyltransferases superfamily protein]	3	6.88551	0.0409954	3	5.65049	0.178978	0.424837	-4.47642	0.0115783
257134_at	AT3G12870	unknown protein; BEST Arabidopsis thaliana protein match is: unknown protein (TAIR:AT5G56120.1); Has 70 Blast hits to 70 proteins in 12 species: Archae - 0; Bacteria - 0; Metazoa - 0; Fungi - 0; Plants - 70; Viruses - 0; Other Eukaryotes - 0 (source: NCBI BLink).	3	5.13272	0.0973974	3	3.89667	0.144435	0.424533	-4.27656	0.0130118
265083_at	AT1G03820	unknown protein; FUNCTIONS IN: molecular_function unknown; INVOLVED IN: biological_process unknown; LOCATED IN: endomembrane system; EXPRESSED IN: 21 plant structures; EXPRESSED DURING: 13 growth stages; Has 1345 Blast hits to 1122 proteins in 102 species: Archae - 2; Bacteria - 28; Metazoa - 28; Fungi - 30; Plants - 109; Viruses - 0; Other Eukaryotes - 1148 (source: NCBI BLink).	3	11.0798	0.00768433	3	9.84308	0.603632	0.424324	-2.70911	0.0446646
258766_at	AT3G10700	galacturonic acid kinase	3	5.79622	0.151966	3	4.55736	0.000786238	0.423706	-5.36867	0.00698378
247085_at	AT5G66310	ATP binding microtubule motor family protein	3	5.10531	0.0126309	3	3.8659	0.109081	0.423545	-6.00112	0.00495835
252763_at	AT3G42725	Putative membrane lipoprotein	3	3.47653	0.151991	3	2.23418	0.103857	0.422684	-4.18102	0.0139237
258907_at	AT3G06370	sodium hydrogen exchanger 4	3	4.44628	0.0520804	3	3.20286	0.0249456	0.42237	-7.5202	0.00252082
256721_at	AT2G34150	SCAR family protein	3	4.74691	0.348166	3	3.50343	0.000509912	0.422351	-3.5936	0.0211705
253533_at	AT4G31590	Cellulose-synthase-like C5	3	5.37335	0.037455	3	4.12977	0.0559502	0.422323	-6.8494	0.00329242
258040_at	AT3G21190	O-fucosyltransferase family protein	3	11.6122	0.0366265	3	10.3657	0.0318685	0.421443	-7.98019	0.00199474
254304_at	AT4G22270	Protein of unknown function (DUF3537)	3	9.10053	0.086908	3	7.85072	0.220393	0.420502	-3.84368	0.0175362
261460_at	AT1G07880	Protein kinase superfamily protein	3	5.52835	0.0820486	3	4.27843	0.223984	0.420471	-3.85183	0.0174397
250939_at	AT5G03040	IQ-domain 2	3	8.60582	0.105283	3	7.35275	0.167018	0.419554	-4.08986	0.0147611
251886_at	AT3G54260	TRICHOME BIREFRINGENCE-LIKE 36	3	12.4093	0.00121975	3	11.1557	0.321927	0.419426	-3.7608	0.0187067
266309_at	AT2G27140	HSP20-like chaperones superfamily protein	3	5.15672	0.0270183	3	3.90275	0.0803096	0.419295	-6.45526	0.00396317
253405_at	AT4G32800	Integrase-type DNA-binding superfamily protein	3	3.88268	0.0937667	3	2.6272	0.139056	0.418857	-4.4255	0.0119421
254823_at	AT4G12580	unknown protein; Has 24 Blast hits to 18 proteins in 5 species: Archae - 0; Bacteria - 2; Metazoa - 0; Fungi - 0; Plants - 7; Viruses - 0; Other Eukaryotes - 15 (source: NCBI BLink).	3	4.44815	0.48263	3	3.18658	0.181421	0.417091	-2.65265	0.0472775
264147_at	AT1G02205	Fatty acid hydroxylase superfamily	3	3.33777	0.566885	3	2.0735	0.00314466	0.41631	-2.86676	0.0384524
251225_at	AT3G62660	galacturonosyltransferase-like 7	3	8.42279	0.206833	3	7.14822	0.0257623	0.413348	-4.49499	0.0114643
263443_at	AT2G28630	3-ketoacyl-CoA synthase 12	3	4.1883	0.240716	3	2.91359	0.0831046	0.413307	-3.82049	0.0178474
257668_at	AT3G20460	Major facilitator superfamily protein	3	4.01556	0.165949	3	2.73845	0.00395764	0.412621	-5.25361	0.00740465
251736_at	AT3G56130	biotin/lipoyl attachment domain-containing protein	3	8.00511	0.0331168	3	6.72751	0.0321429	0.412482	-8.37225	0.00170101
263838_at	AT2G36880	methionine adenosyltransferase 3	3	12.8231	0.030848	3	11.5414	0.0976211	0.411309	-6.04446	0.0048619
259801_at	AT1G72230	Cupredoxin superfamily protein	3	11.4933	0.0832862	3	10.2116	0.303682	0.411299	-3.51875	0.0223586
257746_at	AT3G29200	chorismate mutase 1	3	8.84015	0.0154432	3	7.55826	0.00960866	0.411258	-13.285	0.000289347
246920_at	AT5G25090	early nodulin-like protein 13	3	4.74988	0.0223437	3	3.46743	0.0667063	0.411095	-7.22927	0.00281455
254466_at	AT4G20430	Subtilase family protein	3	5.61587	0.144211	3	4.33145	0.0189091	0.410537	-5.39015	0.00688295
265720_at	AT2G40110	Yippee family putative zinc-binding protein	3	9.44511	0.00740928	3	8.16066	0.609432	0.410527	-2.80109	0.04089
249555_at	AT5G38300	unknown protein; FUNCTIONS IN: molecular_function unknown; INVOLVED IN: biological_process unknown; LOCATED IN: cellular_component unknown; EXPRESSED IN: 12 plant structures; EXPRESSED DURING: 6 growth stages; BEST Arabidopsis thaliana protein match is: unknown protein (TAIR:AT1G67035.2); Has 1807 Blast hits to 1807 proteins in 277 species: Archae - 0; Bacteria - 0; Metazoa - 736; Fungi - 347; Pl…	3	6.10928	0.0446749	3	4.82295	0.146002	0.409991	-5.00095	0.00851819
252991_at	AT4G38470	ACT-like protein tyrosine kinase family protein	3	8.54595	0.00157533	3	7.2589	0.362067	0.409788	-3.64327	0.02032
259985_at	AT1G76620	Protein of unknown function, DUF547	3	4.85341	0.177689	3	3.56184	0.0898396	0.408508	-4.2523	0.0131872
264562_at	AT1G55760	BTB/POZ domain-containing protein	3	8.40564	0.112485	3	7.11388	0.365655	0.408452	-3.19479	0.0286892
250300_at	AT5G11890	FUNCTIONS IN: molecular_function unknown; LOCATED IN: plasma membrane; EXPRESSED IN: 12 plant structures; EXPRESSED DURING: 6 growth stages; BEST Arabidopsis thaliana protein match is: Late embryogenesis abundant (LEA) hydroxyproline-rich glycoprotein family (TAIR:AT1G17620.1); Has 1807 Blast hits to 1807 proteins in 277 species: Archae - 0; Bacteria - 0; Metazoa - 736; Fungi - 347; Plants - 385;…	3	5.98333	0.13294	3	4.69138	0.095827	0.408399	-4.59354	0.0107979
253112_at	AT4G35970	ascorbate peroxidase 5	3	5.08285	0.0797825	3	3.79039	0.10119	0.408254	-5.15501	0.00775099
264340_at	AT1G70280	NHL domain-containing protein	3	4.7926	0.0817667	3	3.49791	0.114689	0.407624	-4.96031	0.00875493
254418_at	AT4G21480	sugar transporter protein 12	3	4.97923	0.0355919	3	3.6827	0.031885	0.407103	-8.36024	0.00171854
261395_at	AT1G79700	Integrase-type DNA-binding superfamily protein	3	4.78814	0.0402701	3	3.48956	0.260842	0.406528	-4.0338	0.0152959
247715_at	AT5G59360	unknown protein; Has 1807 Blast hits to 1807 proteins in 277 species: Archae - 0; Bacteria - 0; Metazoa - 736; Fungi - 347; Plants - 385; Viruses - 0; Other Eukaryotes - 339 (source: NCBI BLink).	3	4.45749	0.153532	3	3.15405	0.117947	0.40516	-4.26058	0.0131083
266899_at	AT2G34620	Mitochondrial transcription termination factor family protein	3	7.07663	0.020177	3	5.77205	0.706806	0.404839	-2.62292	0.0487944
258859_at	AT3G02120	hydroxyproline-rich glycoprotein family protein	3	5.30391	0.164029	3	3.99774	0.0903254	0.404392	-4.40846	0.0120649
247347_at	AT5G63780	RING/FYVE/PHD zinc finger superfamily protein	3	8.25377	0.00815962	3	6.94704	0.0389919	0.404238	-10.015	0.000854888
262351_at	AT1G72990	beta-galactosidase 17	3	6.74452	0.013514	3	5.43771	0.149721	0.404213	-5.48224	0.00657606
247279_at	AT5G64310	arabinogalactan protein 1	3	10.6221	0.0675412	3	9.31333	0.0889702	0.403677	-5.60441	0.00613766
267524_at	AT2G30600	BTB/POZ domain-containing protein	3	5.25364	0.0997757	3	3.94396	0.147141	0.403411	-4.48523	0.0115213
258470_at	AT3G06035	Glycoprotein membrane precursor GPI-anchored	3	10.8161	0.0263956	3	9.5062	0.000762402	0.403358	-13.0654	0.000302499
245818_at	AT1G26100	Cytochrome b561/ferric reductase transmembrane protein family	3	6.6887	0.0236565	3	5.37796	0.24468	0.403111	-4.30908	0.0127488
259374_at	AT3G16280	Integrase-type DNA-binding superfamily protein	3	4.5671	0.0174709	3	3.25379	0.0134884	0.402396	-12.309	0.000372644
252475_s_at	AT5G59570;AT3G46640	[AT5G59570, Homeodomain-like superfamily protein];[AT3G46640, Homeodomain-like superfamily protein]	3	7.98414	0.127071	3	6.66847	0.00906401	0.401739	-6.03155	0.00489259
253109_at	AT4G35920	PLAC8 family protein	3	9.79492	0.013146	3	8.47905	0.268487	0.401682	-4.22427	0.0134371
258798_at	AT3G04540	Cysteine-rich protein	3	3.5779	0.311094	3	2.25998	0.0655325	0.401111	-3.66673	0.0199912
257896_at	AT3G16920	chitinase-like protein 2	3	12.8701	0.0161014	3	11.5502	0.0364561	0.400558	-9.60156	0.00102148
249367_at	AT5G40630	Ubiquitin-like superfamily protein	3	3.3837	0.327713	3	2.06245	0.027251	0.400186	-3.78489	0.0183998
248642_at	AT5G49120	Protein of unknown function (DUF581)	3	4.71917	0.0840702	3	3.3963	0.0023986	0.399738	-7.56437	0.00246822
262598_at	AT1G15260	unknown protein; BEST Arabidopsis thaliana protein match is: unknown protein (TAIR:AT3G16070.1); Has 28 Blast hits to 28 proteins in 7 species: Archae - 0; Bacteria - 0; Metazoa - 0; Fungi - 0; Plants - 28; Viruses - 0; Other Eukaryotes - 0 (source: NCBI BLink).	3	4.45896	0.107527	3	3.13598	0.151327	0.399708	-4.42689	0.011929
256116_at	AT1G16858;AT1G16860	[AT1G16858, conserved peptide upstream open reading frame 55];[AT1G16860, Ubiquitin-specific protease family C19-related protein]	3	9.06227	0.0806224	3	7.73915	0.0338313	0.399672	-6.60128	0.00368698
258864_at	AT3G03210	unknown protein; FUNCTIONS IN: molecular_function unknown; INVOLVED IN: biological_process unknown; LOCATED IN: endomembrane system; EXPRESSED IN: 24 plant structures; EXPRESSED DURING: 15 growth stages; Has 59 Blast hits to 59 proteins in 17 species: Archae - 0; Bacteria - 0; Metazoa - 0; Fungi - 0; Plants - 56; Viruses - 0; Other Eukaryotes - 3 (source: NCBI BLink).	3	8.39987	0.0765682	3	7.07637	0.0283016	0.399564	-6.89051	0.00323542
266344_at	AT2G01580	unknown protein; BEST Arabidopsis thaliana protein match is: unknown protein (TAIR:AT3G07510.2); Has 129 Blast hits to 129 proteins in 12 species: Archae - 0; Bacteria - 0; Metazoa - 0; Fungi - 0; Plants - 129; Viruses - 0; Other Eukaryotes - 0 (source: NCBI BLink).	3	5.92246	0.116164	3	4.59855	0.487277	0.39945	-2.91866	0.0366199
249738_at	AT5G24510	60S acidic ribosomal protein family	3	4.22745	0.120224	3	2.89898	0.204901	0.398191	-3.97373	0.0158965
262237_at	AT1G48320	Thioesterase superfamily protein	3	9.40482	0.0898805	3	8.07623	0.248579	0.398157	-3.89621	0.0168347
260226_at	AT1G74660	mini zinc finger 1	3	9.04629	0.0272018	3	7.71729	0.254719	0.398045	-4.26426	0.0130864
261925_at	AT1G22540	Major facilitator superfamily protein	3	6.55099	0.0792672	3	5.22086	0.267058	0.397732	-3.85683	0.0173827
258616_at	AT3G02880	Leucine-rich repeat protein kinase family protein	3	8.6983	0.0993918	3	7.36788	0.154767	0.397654	-4.49198	0.0114774
250933_at	AT5G03170	FASCICLIN-like arabinogalactan-protein 11	3	12.8099	0.0645141	3	11.4733	0.029493	0.395941	-7.33904	0.00274441
247884_at	AT5G57800	Fatty acid hydroxylase superfamily	3	10.5879	0.0335395	3	9.24789	0.0242003	0.39503	-9.31561	0.00117931
253692_at	AT4G29720	polyamine oxidase 5	3	9.23428	0.0317584	3	7.89427	0.27318	0.395018	-4.13674	0.0143051
245343_at	AT4G15830	ARM repeat superfamily protein	3	7.44982	0.246378	3	6.10594	0.163307	0.393961	-3.587	0.0212933
263731_at	AT1G59970	Matrixin family protein	3	6.30619	0.0944305	3	4.96154	0.0680882	0.393749	-5.65312	0.00593161
256621_at	AT3G24450	Heavy metal transport/detoxification superfamily protein	3	7.18748	0.022938	3	5.84253	0.388856	0.393667	-3.58079	0.0213985
246425_at	AT5G17420	Cellulose synthase family protein	3	11.7919	0.0492277	3	10.4462	0.0188822	0.393448	-8.63853	0.00154318
263429_at	AT2G22250	aspartate aminotransferase	3	8.58556	0.050301	3	7.23759	0.132943	0.392845	-5.34365	0.00711968
249448_at	AT5G39420	CDC2C	3	3.10007	0.0678908	3	1.75192	0.0423867	0.392796	-6.84911	0.0032968
246097_at	AT5G20270	heptahelical transmembrane protein1	3	4.26654	0.0389938	3	2.91838	0.0390346	0.392792	-8.10273	0.00189391
255550_at	AT4G01970	stachyose synthase	3	3.57809	0.132224	3	2.22985	0.00426098	0.39277	-6.17315	0.00452871
251918_at	AT3G54040	PAR1 protein	3	10.0872	0.240839	3	8.73738	0.137139	0.392346	-3.74879	0.0188558
248243_at	AT5G53590;AT5G53588	[AT5G53590, SAUR-like auxin-responsive protein family ];[AT5G53588, conserved peptide upstream open reading frame 50]	3	9.80121	0.0240011	3	8.4483	0.114937	0.391504	-6.14081	0.0046164
263915_at	AT2G36430	Plant protein of unknown function (DUF247)	3	5.33278	0.0655302	3	3.97826	0.120008	0.391064	-5.33701	0.00713722
266996_at	AT2G34490	cytochrome P450, family 710, subfamily A, polypeptide 2	3	6.84375	0.429084	3	5.482	0.262508	0.389112	-2.8063	0.040662
263867_at	AT2G36830	gamma tonoplast intrinsic protein	3	11.0188	0.000361005	3	9.65474	0.155063	0.388501	-5.8611	0.00527839
261639_at	AT1G50010	tubulin alpha-2 chain	3	11.5074	0.0364681	3	10.1433	0.0571181	0.38848	-7.50608	0.00253836
259773_at	AT1G29500	SAUR-like auxin-responsive protein family	3	3.22284	0.00580829	3	1.85518	0.0102177	0.38752	-17.4897	0.000105217
254363_at	AT4G22010	SKU5 similar 4	3	5.29356	0.000751823	3	3.92421	0.0231959	0.387065	-14.4975	0.000223586
253056_at	AT4G37650	GRAS family transcription factor	3	5.65589	0.0563965	3	4.28335	0.0356944	0.38621	-7.61193	0.00238492
255880_at	AT1G67060	unknown protein; FUNCTIONS IN: molecular_function unknown; INVOLVED IN: biological_process unknown; LOCATED IN: plasma membrane; EXPRESSED IN: 22 plant structures; EXPRESSED DURING: 13 growth stages; Has 283 Blast hits to 281 proteins in 136 species: Archae - 0; Bacteria - 145; Metazoa - 0; Fungi - 65; Plants - 41; Viruses - 0; Other Eukaryotes - 32 (source: NCBI BLink).	3	6.84189	0.147568	3	5.46331	0.0145481	0.384596	-5.80283	0.00550636
264071_at	AT2G27920	serine carboxypeptidase-like 51	3	7.33995	0.0211276	3	5.96004	0.0493418	0.384244	-8.71301	0.00149496
261363_at	AT1G41830	SKU5-similar 6	3	9.71194	0.0605195	3	8.33142	0.0327081	0.38408	-7.6107	0.0023893
262301_at	AT1G70880	Polyketide cyclase/dehydrase and lipid transport superfamily protein	3	3.55313	0.00101001	3	2.17208	0.0690496	0.38394	-8.74487	0.00147742
261876_at	AT1G50590	RmlC-like cupins superfamily protein	3	4.95904	0.0306811	3	3.57606	0.543889	0.383427	-3.12366	0.0305305
248466_at	AT5G50720	HVA22 homologue E	3	9.45425	0.0806048	3	8.07073	0.00784827	0.383283	-7.82448	0.00212188
252886_at	AT4G39350	cellulose synthase A2	3	10.3948	0.0568249	3	9.00908	0.168699	0.382689	-4.96173	0.00875055
267170_at	AT2G37585	Core-2/I-branching beta-1,6-N-acetylglucosaminyltransferase family protein	3	4.84661	0.209815	3	3.45981	0.0287865	0.382411	-4.82995	0.00940815
250505_at	AT5G09870	cellulose synthase 5	3	9.55189	0.0695929	3	8.16347	0.00821329	0.381981	-8.35627	0.00172731
247177_at	AT5G65300	unknown protein; Has 30201 Blast hits to 17322 proteins in 780 species: Archae - 12; Bacteria - 1396; Metazoa - 17338; Fungi - 3422; Plants - 5037; Viruses - 0; Other Eukaryotes - 2996 (source: NCBI BLink).	3	5.42682	0.0566327	3	4.03734	0.554309	0.381701	-3.04456	0.0326436
245947_at	AT5G19530	S-adenosyl-L-methionine-dependent methyltransferases superfamily protein	3	9.59654	0.0187787	3	8.20487	0.185264	0.381124	-5.23371	0.00748356
267393_at	AT2G44500	O-fucosyltransferase family protein	3	7.13174	0.148002	3	5.74002	0.0588142	0.381108	-5.1994	0.0076107
263433_at	AT2G22240	myo-inositol-1-phosphate synthase 2	3	10.4251	0.0161982	3	9.03163	0.469909	0.38064	-3.41841	0.0239456
266129_at	AT2G44990	carotenoid cleavage dioxygenase 7	3	4.39637	0.192491	3	3.00234	0.41543	0.380501	-3.06202	0.0321263
261859_at	AT1G50490	ubiquitin-conjugating enzyme 20	3	6.64901	0.267685	3	5.25374	0.0649548	0.380175	-4.12684	0.0144104
257295_at	AT3G17420	glyoxysomal protein kinase 1	3	10.121	0.0471731	3	8.72354	0.0898013	0.379603	-6.38722	0.00409908
263595_at	AT2G01890	purple acid phosphatase 8	3	5.00951	0.0252939	3	3.60984	0.245533	0.379018	-4.58053	0.0108768
267639_at	AT2G42200	squamosa promoter binding protein-like 9	3	4.66497	0.0959467	3	3.26344	0.0282812	0.378529	-6.71866	0.00352477
260770_at	AT1G49200	RING/U-box superfamily protein	3	6.49624	0.0271151	3	5.09366	0.290893	0.378251	-4.24139	0.0132573
264916_at	AT1G60810	ATP-citrate lyase A-2	3	10.5899	0.00910368	3	9.18508	0.121054	0.377657	-6.58312	0.00372644
247897_at	AT5G57810	tetraspanin15	3	3.84521	0.173923	3	2.43924	0.0536041	0.377364	-5.01231	0.0084612
256548_at	AT3G14770	Nodulin MtN3 family protein	3	4.77199	0.0573604	3	3.36312	0.12582	0.376606	-5.58606	0.00622096
263836_at	AT2G40330	PYR1-like 6	3	4.38777	0.0532187	3	2.97655	0.215932	0.375994	-4.63247	0.0105436
250337_at	AT5G11790	N-MYC downregulated-like 2	3	10.6925	0.0980137	3	9.2808	0.0751152	0.375868	-5.75412	0.00559404
258689_at	AT3G07940	Calcium-dependent ARF-type GTPase activating protein family	3	7.39274	0.074869	3	5.98032	0.0028501	0.375679	-8.50534	0.0016221
262980_at	AT1G75680	glycosyl hydrolase 9B7	3	10.7345	0.115887	3	9.32169	0.110775	0.375588	-5.046	0.00829899
246223_at	AT4G36890	Nucleotide-diphospho-sugar transferases superfamily protein	3	9.44353	0.067035	3	8.02927	0.0848774	0.375203	-6.14529	0.00461201
253416_at	AT4G33070	Thiamine pyrophosphate dependent pyruvate decarboxylase family protein	3	5.42207	0.174302	3	4.00249	0.108689	0.373823	-4.54639	0.0111179
251788_at	AT3G55420	unknown protein; Has 21 Blast hits to 21 proteins in 8 species: Archae - 0; Bacteria - 0; Metazoa - 0; Fungi - 0; Plants - 21; Viruses - 0; Other Eukaryotes - 0 (source: NCBI BLink).	3	9.75868	0.0852048	3	8.33874	0.204599	0.373726	-4.49469	0.0114687
253985_at	AT4G26220	S-adenosyl-L-methionine-dependent methyltransferases superfamily protein	3	8.79156	0.144878	3	7.3706	0.292542	0.373464	-3.67215	0.0199605
265844_at	AT2G35620	Leucine-rich repeat protein kinase family protein	3	8.3549	0.070041	3	6.92787	0.000805977	0.371894	-8.98733	0.00135467
267619_at	AT2G26730	Leucine-rich repeat protein kinase family protein	3	8.88856	0.0193548	3	7.45883	0.0928634	0.371198	-7.20216	0.00283209
260179_at	AT1G70690	Receptor-like protein kinase-related family protein	3	9.74248	0.0449819	3	8.31073	0.0883972	0.370681	-6.62959	0.00364752
253340_s_at	AT4G33270;AT4G33260	[AT4G33270, Transducin family protein / WD-40 repeat family protein];[AT4G33260, Transducin family protein / WD-40 repeat family protein]	3	6.93812	0.305041	3	5.49865	0.0311544	0.368704	-4.23533	0.0133494
261230_at	AT1G20010	tubulin beta-5 chain	3	9.50497	0.00313743	3	8.06509	0.107127	0.368599	-7.31554	0.00277071
252954_at	AT4G38660	Pathogenesis-related thaumatin superfamily protein	3	8.70416	0.00580186	3	7.25812	0.172077	0.367028	-5.81648	0.00544498
246403_at	AT1G57590	Pectinacetylesterase family protein	3	8.05112	0.0499432	3	6.60181	0.203823	0.366196	-4.89715	0.00908812
251688_at	AT3G56480	myosin heavy chain-related	3	8.74439	0.00737103	3	7.29385	0.0199993	0.365887	-14.4151	0.00022797
250777_at	AT5G05440	Polyketide cyclase/dehydrase and lipid transport superfamily protein	3	7.36004	0.356686	3	5.90662	0.185206	0.365155	-3.37914	0.0247304
266873_at	AT2G44740	cyclin p4;1	3	4.65018	0.0948337	3	3.19513	0.02055	0.364742	-7.23099	0.00281017
245089_at	AT2G45290	Transketolase	3	8.53708	0.0200593	3	7.08106	0.460109	0.364497	-3.59352	0.0211749
267355_at	AT2G39900	GATA type zinc finger transcription factor family protein	3	9.7075	0.0197284	3	8.25105	0.0278446	0.364387	-11.1149	0.000539237
245309_at	AT4G15140	unknown protein; Has 26 Blast hits to 26 proteins in 10 species: Archae - 0; Bacteria - 0; Metazoa - 0; Fungi - 0; Plants - 26; Viruses - 0; Other Eukaryotes - 0 (source: NCBI BLink).	3	4.69569	0.133851	3	3.23803	0.00650538	0.364083	-6.58358	0.00372205
253507_at	no_match	no_match	3	4.63108	0.0394025	3	3.17338	0.0244516	0.364074	-9.6535	0.000982025
248608_at	AT5G49460	ATP citrate lyase subunit B 2	3	10.1657	0.0185535	3	8.70754	0.012178	0.363954	-13.7148	0.00024989
247037_at	AT5G67070	ralf-like 34	3	9.44844	0.0476107	3	7.98938	0.126934	0.363731	-5.92347	0.00512933
257173_at	AT3G23810	S-adenosyl-l-homocysteine (SAH) hydrolase 2	3	12.8355	0.0400199	3	11.3762	0.0904796	0.363673	-6.82947	0.00334502
252624_at	AT3G44735	PHYTOSULFOKINE 3 PRECURSOR	3	7.31076	0.0754534	3	5.84735	0.423133	0.362636	-3.54525	0.0219071
262619_at	AT1G06550	ATP-dependent caseinolytic (Clp) protease/crotonase family protein	3	10.3833	0.0181372	3	8.9184	0.266186	0.362249	-4.68089	0.0102499
259072_at	AT3G11700	FASCICLIN-like arabinogalactan protein 18 precursor	3	9.81691	0.0967782	3	8.34952	0.29518	0.361637	-4.00304	0.0156247
250180_at	AT5G14450	GDSL-like Lipase/Acylhydrolase superfamily protein	3	4.89276	0.0405182	3	3.42514	0.0390349	0.361577	-8.73838	0.00148181
260059_at	AT1G78090	trehalose-6-phosphate phosphatase	3	4.3545	0.0421952	3	2.88677	0.0244814	0.361551	-9.51889	0.00106971
250201_at	AT5G14230	CONTAINS InterPro DOMAIN/s: Ankyrin repeat-containing domain (InterPro:IPR020683), Ankyrin repeat (InterPro:IPR002110); BEST Arabidopsis thaliana protein match is: XB3 ortholog 2 in Arabidopsis thaliana (TAIR:AT5G57740.1); Has 66374 Blast hits to 25358 proteins in 1201 species: Archae - 121; Bacteria - 8133; Metazoa - 29530; Fungi - 5885; Plants - 3349; Viruses - 785; Other Eukaryotes - 18571 (so…	3	4.06429	0.12348	3	2.59577	0.0453934	0.361352	-6.05911	0.0048356
266086_at	AT2G38060	phosphate transporter 4;2	3	4.02097	0.152611	3	2.55061	0.0438912	0.360893	-5.63269	0.00600614
261292_at	AT1G36940	unknown protein; Has 21 Blast hits to 21 proteins in 8 species: Archae - 0; Bacteria - 0; Metazoa - 0; Fungi - 0; Plants - 21; Viruses - 0; Other Eukaryotes - 0 (source: NCBI BLink).	3	3.68698	0.275745	3	2.21172	0.0322437	0.359667	-4.53203	0.0112188
264549_at	AT1G09440	Protein kinase superfamily protein	3	9.62381	0.00254084	3	8.14798	0.321942	0.359527	-4.41881	0.011986
249797_at	AT5G23750	Remorin family protein	3	9.40545	0.0949787	3	7.92959	0.322056	0.359518	-3.9049	0.016712
267470_at	AT2G30490	cinnamate-4-hydroxylase	3	12.0218	0.0378758	3	10.5436	0.100783	0.358947	-6.71594	0.00352915
250600_at	AT5G07800	Flavin-binding monooxygenase family protein	3	4.13559	0.170182	3	2.65639	0.046908	0.358687	-5.39631	0.00685664
267343_at	AT2G44260	Plant protein of unknown function (DUF946)	3	5.18065	0.092969	3	3.69814	0.224188	0.357866	-4.489	0.0115081
261933_at	AT1G22410	Class-II DAHP synthetase family protein	3	12.0006	0.0426191	3	10.5178	0.327483	0.357787	-4.1612	0.0140859
249676_at	AT5G35960	Protein kinase family protein	3	4.09768	0.121334	3	2.6127	0.0804395	0.357252	-5.61538	0.00610697
250183_at	AT5G14510	ARM repeat superfamily protein	3	6.41193	0.0494158	3	4.92487	0.00177774	0.356737	-10.9552	0.00057431
260065_at	AT1G73760	RING/U-box superfamily protein	3	8.44323	0.0708047	3	6.95255	0.750541	0.355844	-2.82139	0.0401227
249411_at	AT5G40390	Raffinose synthase family protein	3	6.08148	0.052524	3	4.58568	0.0510526	0.354584	-7.83471	0.00210434
255690_at	AT4G00360	cytochrome P450, family 86, subfamily A, polypeptide 2	3	9.43216	0.0439098	3	7.935	0.265394	0.35425	-4.58966	0.0108242
258067_at	AT3G25980	DNA-binding HORMA family protein	3	5.44285	0.0426709	3	3.94423	0.153137	0.353892	-5.75092	0.00560719
263656_at	AT1G04240	AUX/IAA transcriptional regulator family protein	3	9.36448	0.0496386	3	7.86581	0.0368242	0.353878	-8.56992	0.00158702
249242_at	AT5G42250	Zinc-binding alcohol dehydrogenase family protein	3	6.00998	0.0190055	3	4.50949	0.0433034	0.353433	-10.0552	0.000832968
247720_at	AT5G59290	UDP-glucuronic acid decarboxylase 3	3	11.5253	0.0442966	3	10.0239	0.252598	0.353226	-4.69614	0.0101666
256154_at	AT3G08490	BEST Arabidopsis thaliana protein match is: Late embryogenesis abundant protein, group 2 (TAIR:AT3G24600.1); Has 161 Blast hits to 158 proteins in 15 species: Archae - 0; Bacteria - 0; Metazoa - 0; Fungi - 0; Plants - 161; Viruses - 0; Other Eukaryotes - 0 (source: NCBI BLink).	3	3.54713	0.135498	3	2.04531	0.096795	0.353108	-5.29979	0.00725997
248121_at	AT5G54690	galacturonosyltransferase 12	3	11.3681	0.0709447	3	9.86535	0.320556	0.352884	-4.10182	0.0146471
252248_at	AT3G49750	receptor like protein 44	3	6.63481	0.0164413	3	5.12705	0.743633	0.351657	-2.96537	0.0349803
256186_at	AT1G51680	4-coumarate:CoA ligase 1	3	12.6922	0.00862731	3	11.1828	0.189443	0.351257	-5.75977	0.0055765
266912_at	AT2G45900	Phosphatidylinositol N-acetyglucosaminlytransferase subunit P-related	3	4.48679	0.0212085	3	2.97515	0.293231	0.350712	-4.59664	0.0107716
262831_at	AT1G14730	Cytochrome b561/ferric reductase transmembrane protein family	3	6.45105	0.0373898	3	4.93626	0.374387	0.349947	-4.03306	0.0153222
264556_at	no_match	no_match	3	4.30006	0.323692	3	2.77442	0.213178	0.347324	-3.56341	0.0216879
247657_at	AT5G59845	Gibberellin-regulated family protein	3	4.9526	0.0241404	3	3.42614	0.564097	0.347127	-3.40791	0.0241298
265038_at	AT1G03920	Protein kinase family protein	3	6.73623	0.150816	3	5.20656	0.766065	0.346358	-2.74161	0.0432749
251188_at	AT3G62730	unknown protein; FUNCTIONS IN: molecular_function unknown; INVOLVED IN: biological_process unknown; LOCATED IN: endomembrane system; EXPRESSED IN: 13 plant structures; EXPRESSED DURING: LP.04 four leaves visible, 4 anthesis, LP.02 two leaves visible, petal differentiation and expansion stage; BEST Arabidopsis thaliana protein match is: unknown protein (TAIR:AT1G47980.1); Has 172 Blast hits to 172…	3	5.1792	0.0226507	3	3.6465	0.193426	0.345631	-5.60431	0.00614204
257263_at	AT3G22070	proline-rich family protein	3	5.474	0.286255	3	3.9396	0.00520506	0.345225	-4.84336	0.00932047
258997_at	AT3G01810	FUNCTIONS IN: molecular_function unknown; INVOLVED IN: biological_process unknown; LOCATED IN: plasma membrane; EXPRESSED IN: 21 plant structures; EXPRESSED DURING: 13 growth stages; BEST Arabidopsis thaliana protein match is: nucleolar protein gar2-related (TAIR:AT2G42320.2); Has 1327 Blast hits to 470 proteins in 132 species: Archae - 2; Bacteria - 131; Metazoa - 139; Fungi - 114; Plants - 114;…	3	9.05679	0.0609432	3	7.52016	0.414313	0.344689	-3.81178	0.017979
246837_at	no_match	no_match	3	9.45951	0.00388242	3	7.91944	0.897085	0.343869	-2.7843	0.0415432
250110_at	AT5G15350	early nodulin-like protein 17	3	9.5153	0.0221416	3	7.97295	0.530024	0.343328	-3.55275	0.0218588
259774_at	AT1G29520	AWPM-19-like family protein	3	7.31891	0.00118922	3	5.77394	0.192153	0.342702	-5.96576	0.00504603
251297_at	AT3G62020	germin-like protein 10	3	11.2873	0.07969	3	9.74173	0.435102	0.342562	-3.68559	0.019737
257642_at	AT3G25710	basic helix-loop-helix 32	3	4.18769	0.0471681	3	2.64078	0.688192	0.342242	-3.09255	0.0313503
245265_at	AT4G14400	ankyrin repeat family protein	3	7.52344	0.00548028	3	5.97611	0.928858	0.342141	-2.74749	0.0430294
246540_at	AT5G15600	SPIRAL1-like4	3	5.07824	0.0343125	3	3.53082	0.116282	0.342122	-6.7526	0.0034897
261570_at	AT1G01120	3-ketoacyl-CoA synthase 1	3	9.81303	0.0182144	3	8.26421	0.0197502	0.34179	-13.1699	0.000298115
252236_at	AT3G49930	C2H2 and C2HC zinc fingers superfamily protein	3	5.39698	0.0115603	3	3.84151	0.187925	0.340218	-5.91488	0.00514248
266798_at	AT2G22850	basic leucine-zipper 6	3	5.82171	0.502399	3	4.26576	0.453301	0.340105	-2.73201	0.0436694
250346_at	AT5G11950	Putative lysine decarboxylase family protein	3	9.72033	0.106452	3	8.16437	0.141572	0.340102	-5.31696	0.0071986
252211_at	AT3G50220	Protein of unknown function (DUF579)	3	10.3455	0.0892726	3	8.78703	0.592889	0.3395	-3.2337	0.0276808
247751_at	AT5G59050	unknown protein; BEST Arabidopsis thaliana protein match is: unknown protein (TAIR:AT3G54000.1); Has 35333 Blast hits to 34131 proteins in 2444 species: Archae - 798; Bacteria - 22429; Metazoa - 974; Fungi - 991; Plants - 531; Viruses - 0; Other Eukaryotes - 9610 (source: NCBI BLink).	3	4.69299	0.520389	3	3.125	0.0796223	0.337278	-3.46649	0.0231697
260801_at	AT1G78430	ROP interactive partner 2	3	9.56929	0.00717927	3	8.00039	0.400983	0.337067	-4.1953	0.0137264
254066_at	AT4G25480	dehydration response element B1A	3	5.5568	0.0339762	3	3.97929	0.970358	0.335059	-2.70257	0.0449496
252102_at	AT3G50970	dehydrin family protein	3	12.4713	0.11928	3	10.8924	0.386029	0.334727	-3.79994	0.0181631
249659_s_at	AT5G36710;AT5G36800	[AT5G36710, unknown protein; FUNCTIONS IN: molecular_function unknown; INVOLVED IN: biological_process unknown; LOCATED IN: endomembrane system; BEST Arabidopsis thaliana protein match is: unknown protein (TAIR:AT5G36800.1); Has 35333 Blast hits to 34131 proteins in 2444 species: Archae - 798; Bacteria - 22429; Metazoa - 974; Fungi - 991; Plants - 531; Viruses - 0; Other Eukaryotes - 9610 (source…	3	7.7183	0.0480712	3	6.13579	0.177446	0.333899	-5.66632	0.005879
261768_at	AT1G15550	gibberellin 3-oxidase 1	3	4.93477	0.690545	3	3.35087	0.251565	0.333579	-2.80089	0.0408987
256367_at	AT1G66810	Zinc finger C-x8-C-x5-C-x3-H type family protein	3	4.26232	0.0674152	3	2.6767	0.0027756	0.333182	-10.0311	0.00084612
251861_at	AT3G54810	Plant-specific GATA-type zinc finger transcription factor family protein	3	8.70082	0.396051	3	7.11512	0.284596	0.333163	-3.29372	0.0262911
255702_at	AT4G00230	xylem serine peptidase 1	3	6.69707	0.076301	3	5.10851	0.0245683	0.332504	-8.42848	0.00166155
256038_at	AT1G19170	Pectin lyase-like superfamily protein	3	9.60915	0.014967	3	8.01742	0.149521	0.331773	-6.65257	0.0035993
248907_at	AT5G46340	O-acetyltransferase family protein	3	9.57268	0.0592384	3	7.97902	0.195614	0.331329	-5.3736	0.00696186
255104_at	AT4G08685	Pollen Ole e 1 allergen and extensin family protein	3	10.8886	0.0327222	3	9.29432	0.551401	0.331189	-3.57167	0.0215695
265994_at	AT2G24170	Endomembrane protein 70 protein family	3	7.2326	0.0672222	3	5.63809	0.1018	0.331135	-6.57608	0.00374397
248506_at	AT5G50370	Adenylate kinase family protein	3	9.08463	0.00978507	3	7.4893	0.161603	0.330948	-6.53482	0.00382727
248718_at	AT5G47770	farnesyl diphosphate synthase 1	3	9.12109	0.00819187	3	7.52371	0.420904	0.330477	-4.16738	0.0140377
260867_at	AT1G43790	tracheary element differentiation-related 6	3	11.1308	0.00826784	3	9.53306	0.573649	0.3304	-3.58608	0.0213152
251855_at	AT3G54690	Sugar isomerase (SIS) family protein	3	9.28898	0.165085	3	7.68966	0.0541546	0.330034	-5.80636	0.00548882
253113_at	AT4G35985	Senescence/dehydration-associated protein-related	3	7.24242	0.0400155	3	5.64176	0.144593	0.329725	-6.32239	0.00421306
267339_at	AT2G39870	unknown protein; BEST Arabidopsis thaliana protein match is: unknown protein (TAIR:AT3G55690.1); Has 73 Blast hits to 71 proteins in 14 species: Archae - 0; Bacteria - 0; Metazoa - 2; Fungi - 2; Plants - 69; Viruses - 0; Other Eukaryotes - 0 (source: NCBI BLink).	3	9.21299	0.0836658	3	7.61115	0.659715	0.329455	-3.18523	0.0289259
245610_at	AT4G14380	unknown protein; Has 22 Blast hits to 22 proteins in 8 species: Archae - 0; Bacteria - 0; Metazoa - 1; Fungi - 1; Plants - 18; Viruses - 0; Other Eukaryotes - 2 (source: NCBI BLink).	3	4.8671	0.050201	3	3.26461	0.105959	0.329306	-6.86997	0.00324858
253326_at	AT4G33440	Pectin lyase-like superfamily protein	3	5.34273	0.102847	3	3.74021	0.261286	0.329301	-4.53327	0.0112144
254648_at	AT4G18550	alpha/beta-Hydrolases superfamily protein	3	5.14773	0.120223	3	3.5444	0.639881	0.329115	-3.15329	0.0298246
259371_at	AT1G69080	Adenine nucleotide alpha hydrolases-like superfamily protein	3	9.59799	0.0203694	3	7.99411	0.154045	0.328992	-6.5138	0.00386673
263931_at	AT2G36220	unknown protein; BEST Arabidopsis thaliana protein match is: unknown protein (TAIR:AT3G52710.1); Has 74 Blast hits to 74 proteins in 10 species: Archae - 0; Bacteria - 0; Metazoa - 0; Fungi - 0; Plants - 74; Viruses - 0; Other Eukaryotes - 0 (source: NCBI BLink).	3	5.95024	0.211374	3	4.34515	0.467618	0.328715	-3.33801	0.0254362
262263_at	AT1G70940	Auxin efflux carrier family protein	3	9.20611	0.0838262	3	7.59856	0.557331	0.328156	-3.43929	0.0236256
247856_at	AT5G58300	Leucine-rich repeat protein kinase family protein	3	7.55055	0.00714891	3	5.93809	0.0612266	0.32704	-10.3311	0.000727751
264611_at	AT1G04680	Pectin lyase-like superfamily protein	3	11.4397	0.0527172	3	9.82522	0.710487	0.326578	-3.16885	0.0294432
246439_at	AT5G17600	RING/U-box superfamily protein	3	8.04317	0.00791994	3	6.42812	0.0666919	0.326454	-9.91965	0.000885576
253480_at	AT4G31840	early nodulin-like protein 15	3	9.66416	0.0578034	3	8.04659	0.564349	0.325884	-3.51261	0.0224594
259014_at	AT3G07320	O-Glycosyl hydrolases family 17 protein	3	4.47932	0.107909	3	2.86128	0.0806063	0.325777	-6.32579	0.00420868
258919_at	AT3G10525	LOSS OF GIANT CELLS FROM ORGANS	3	6.92433	0.0819832	3	5.30131	0.716058	0.324657	-3.11594	0.0308023
247638_at	AT5G60490	FASCICLIN-like arabinogalactan-protein 12	3	12.2868	0.108954	3	10.6632	0.0676239	0.324538	-6.55397	0.00379658
251630_at	AT3G57420	Protein of unknown function (DUF288)	3	8.40702	0.0294701	3	6.78104	0.00313729	0.323991	-14.8675	0.00020605
251009_at	AT5G02640	unknown protein; BEST Arabidopsis thaliana protein match is: unknown protein (TAIR:AT3G46300.1); Has 37 Blast hits to 37 proteins in 10 species: Archae - 0; Bacteria - 0; Metazoa - 0; Fungi - 0; Plants - 37; Viruses - 0; Other Eukaryotes - 0 (source: NCBI BLink).	3	5.38085	0.117138	3	3.75456	1.00065	0.323918	-2.64217	0.047751
258528_at	AT3G06770	Pectin lyase-like superfamily protein	3	5.11953	0.110394	3	3.48989	0.0448887	0.32317	-7.00559	0.00306883
263470_at	AT2G31900	myosin-like protein XIF	3	6.60477	0.251368	3	4.96755	0.0537604	0.321477	-5.05269	0.00826392
266500_at	AT2G06925	Phospholipase A2 family protein	3	8.39423	0.0322025	3	6.75554	1.12175	0.321148	-2.6206	0.0489347
263468_at	AT2G31930	unknown protein; Has 35333 Blast hits to 34131 proteins in 2444 species: Archae - 798; Bacteria - 22429; Metazoa - 974; Fungi - 991; Plants - 531; Viruses - 0; Other Eukaryotes - 9610 (source: NCBI BLink).	3	9.05637	0.0211771	3	7.41746	0.213896	0.321099	-5.74989	0.00561157
245710_at	AT5G04330	Cytochrome P450 superfamily protein	3	4.08764	0.392536	3	2.44833	0.0658963	0.321011	-4.13946	0.0142701
257824_at	AT3G25290	Auxin-responsive family protein	3	11.1443	0.0187573	3	9.4971	0.450837	0.319254	-4.11035	0.014612
264328_at	AT1G04100	indoleacetic acid-induced protein 10	3	7.66481	0.0146261	3	6.01734	0.58787	0.319201	-3.63476	0.020491
249958_at	AT5G18970	AWPM-19-like family protein	3	6.82377	0.00463289	3	5.16862	0.184083	0.317505	-6.46749	0.00395441
253010_at	AT4G37750	Integrase-type DNA-binding superfamily protein	3	7.43686	0.015944	3	5.7793	0.123777	0.316974	-7.50305	0.00254713
261563_at	AT1G01630	Sec14p-like phosphatidylinositol transfer family protein	3	6.74878	0.0158644	3	5.08759	1.09904	0.316179	-2.70232	0.0449584
252210_at	AT3G50410	OBF binding protein 1	3	6.54446	0.0112594	3	4.87958	0.0519123	0.31537	-11.083	0.000548005
246505_at	AT5G16250	unknown protein; BEST Arabidopsis thaliana protein match is: unknown protein (TAIR:AT3G02640.1); Has 1807 Blast hits to 1807 proteins in 277 species: Archae - 0; Bacteria - 0; Metazoa - 736; Fungi - 347; Plants - 385; Viruses - 0; Other Eukaryotes - 339 (source: NCBI BLink).	3	9.22196	0.0239537	3	7.55414	0.0590005	0.314728	-9.73081	0.000946953
253380_at	AT4G33330	plant glycogenin-like starch initiation protein 3	3	4.84566	0.305296	3	3.17475	0.0411924	0.314055	-4.84383	0.00931171
255824_at	AT2G40530	unknown protein; FUNCTIONS IN: molecular_function unknown; INVOLVED IN: biological_process unknown; LOCATED IN: endomembrane system; EXPRESSED IN: leaf apex, inflorescence meristem, petal, flower; EXPRESSED DURING: 4 anthesis, petal differentiation and expansion stage; Has 5 Blast hits to 5 proteins in 2 species: Archae - 0; Bacteria - 0; Metazoa - 0; Fungi - 0; Plants - 5; Viruses - 0; Other Euk…	3	7.78295	0.0584571	3	6.11149	0.01264	0.313935	-10.5088	0.000675142
258796_at	AT3G04630	WVD2-like 1	3	5.50592	0.0158812	3	3.83304	0.391074	0.313629	-4.47989	0.011552
249818_at	AT5G23860	tubulin beta 8	3	11.1806	0.101704	3	9.50668	0.0169721	0.313397	-8.20546	0.00182815
266920_at	AT2G45750	S-adenosyl-L-methionine-dependent methyltransferases superfamily protein	3	5.2223	0.102389	3	3.54484	0.0793657	0.312634	-6.67646	0.00356861
260181_at	AT1G70710	glycosyl hydrolase 9B1	3	9.83442	0.00223941	3	8.15641	0.792045	0.312514	-3.22905	0.0278124
246635_at	AT1G31720	Protein of unknown function (DUF1218)	3	4.11863	0.0416835	3	2.43818	0.343261	0.311984	-4.62528	0.0105831
249138_at	AT5G43070	WPP domain protein 1	3	6.4023	0.257519	3	4.71337	0.0851334	0.310156	-4.923	0.00896537
257858_at	AT3G12920	SBP (S-ribonuclease binding protein) family protein	3	6.19994	0.0232246	3	4.50903	0.530585	0.309731	-3.88926	0.0169619
248772_at	AT5G47800	Phototropic-responsive NPH3 family protein	3	5.61963	0.191725	3	3.92522	0.158088	0.308983	-4.88888	0.00912758
262700_at	AT1G76020	Thioredoxin superfamily protein	3	10.0516	0.121354	3	8.35428	0.416909	0.308351	-3.95939	0.0160324
266364_at	AT2G41230	unknown protein; Has 75 Blast hits to 75 proteins in 8 species: Archae - 0; Bacteria - 0; Metazoa - 0; Fungi - 0; Plants - 75; Viruses - 0; Other Eukaryotes - 0 (source: NCBI BLink).	3	5.02994	0.0524859	3	3.33098	0.0661683	0.308009	-8.32885	0.00174923
251301_at	AT3G61880	cytochrome p450 78a9	3	7.17596	0.0153752	3	5.4741	0.0991034	0.307388	-8.49007	0.00163086
261813_at	AT1G08280	Glycosyltransferase family 29 (sialyltransferase) family protein	3	6.63523	0.0381251	3	4.93021	0.306205	0.306718	-4.95793	0.00876808
262796_at	AT1G20850	xylem cysteine peptidase 2	3	11.2921	0.022285	3	9.58612	0.455373	0.306506	-4.22143	0.0134459
248252_at	AT5G53250	arabinogalactan protein 22	3	4.91058	0.0528821	3	3.2045	0.457195	0.30649	-4.08692	0.0148005
251714_at	AT3G56370	Leucine-rich repeat protein kinase family protein	3	8.16855	0.0403922	3	6.45758	0.323919	0.305455	-4.83889	0.00937308
245698_at	AT5G04160	Nucleotide-sugar transporter family protein	3	7.01501	0.00992621	3	5.29993	0.0740439	0.304586	-9.94759	0.000876808
264802_at	AT1G08560	syntaxin of plants 111	3	8.5265	0.190833	3	6.80803	0.108678	0.30387	-5.35219	0.00706269
260944_at	AT1G45130	beta-galactosidase 5	3	7.3867	0.026255	3	5.66754	0.166129	0.303725	-6.65454	0.00359491
266613_at	AT2G14900	Gibberellin-regulated family protein	3	4.75461	0.128956	3	3.03401	0.0252008	0.303422	-7.423	0.00263481
251961_at	AT3G53620	pyrophosphorylase 4	3	10.1793	0.113524	3	8.45855	0.16968	0.303398	-5.50882	0.00646208
258691_at	AT3G08630	Protein of unknown function (DUF3411)	3	7.48628	0.0848041	3	5.76448	0.109555	0.30317	-6.63148	0.00364314
259592_at	AT1G27950	glycosylphosphatidylinositol-anchored lipid protein transfer 1	3	6.20143	0.0772907	3	4.47931	0.436441	0.303103	-4.1108	0.0145989
248887_at	AT5G46115	unknown protein; Has 30201 Blast hits to 17322 proteins in 780 species: Archae - 12; Bacteria - 1396; Metazoa - 17338; Fungi - 3422; Plants - 5037; Viruses - 0; Other Eukaryotes - 2996 (source: NCBI BLink).	3	7.67184	0.0150217	3	5.93457	0.81495	0.299937	-3.27113	0.0268084
247684_at	AT5G59670	Leucine-rich repeat protein kinase family protein	3	4.93623	0.0695031	3	3.19886	0.00675569	0.299915	-10.5587	0.000657606
245090_at	AT2G40900	nodulin MtN21 /EamA-like transporter family protein	3	6.71289	0.115746	3	4.97419	0.49589	0.29964	-3.8076	0.0180622
250901_at	AT5G03530	RAB GTPase homolog C2A	3	9.21641	0.089703	3	7.47752	0.532591	0.2996	-3.77564	0.0185357
245362_at	AT4G17460	Homeobox-leucine zipper protein 4 (HB-4) / HD-ZIP protein	3	4.7007	0.164184	3	2.95932	0.083799	0.299084	-5.95104	0.00508549
251069_at	AT5G01930	Glycosyl hydrolase superfamily protein	3	5.12566	0.179796	3	3.38367	0.00248571	0.298956	-6.9235	0.00318281
253172_at	AT4G35060	Heavy metal transport/detoxification superfamily protein	3	10.9369	0.108499	3	9.19436	0.410918	0.298849	-4.13692	0.0143007
255064_at	AT4G08950	Phosphate-responsive 1 family protein	3	4.93537	0.223186	3	3.19179	0.704512	0.298629	-3.10689	0.0309996
249942_at	AT5G22300	nitrilase 4	3	5.3818	0.243273	3	3.63711	0.181513	0.298398	-4.57443	0.0109338
253191_at	AT4G35350	xylem cysteine peptidase 1	3	9.53518	0.0423659	3	7.78719	0.180268	0.297717	-6.29845	0.00425252
248923_at	AT5G45940	nudix hydrolase homolog 11	3	7.30542	0.00321482	3	5.55362	0.688743	0.296932	-3.60919	0.0208812
267544_at	AT2G32720	cytochrome B5 isoform B	3	10.0132	0.0234465	3	8.26005	0.38118	0.296658	-4.70811	0.010114
246512_at	AT5G15630	COBRA-like extracellular glycosyl-phosphatidyl inositol-anchored protein family	3	10.946	0.041102	3	9.19169	0.0907499	0.29642	-8.16886	0.0018413
245929_at	AT5G24760	GroES-like zinc-binding dehydrogenase family protein	3	9.6785	0.0319628	3	7.91221	0.884047	0.293964	-3.1672	0.0294871
250958_at	AT5G03260	laccase 11	3	5.49664	0.0734836	3	3.72644	0.311599	0.293169	-4.87142	0.00919334
249640_at	AT5G36940	cationic amino acid transporter 3	3	6.9918	0.0313064	3	5.22139	0.538193	0.293124	-4.0163	0.0155064
262797_at	AT1G20840	tonoplast monosaccharide transporter1	3	9.13389	0.0986825	3	7.35938	0.0103873	0.292294	-9.06364	0.00131521
266424_at	AT2G41330	Glutaredoxin family protein	3	5.4553	0.0222346	3	3.67557	0.0479195	0.291238	-11.262	0.000504165
267094_at	AT2G38080	Laccase/Diphenol oxidase family protein	3	11.9139	0.092763	3	10.1329	0.0855744	0.29097	-7.15502	0.0028847
253876_at	AT4G27430	COP1-interacting protein 7	3	10.3184	0.05547	3	8.53345	0.34938	0.290196	-4.79214	0.0096142
252711_at	AT3G43720	Bifunctional inhibitor/lipid-transfer protein/seed storage 2S albumin superfamily protein	3	7.91738	0.0224711	3	6.13139	0.0851972	0.289977	-9.1799	0.00127576
256054_at	AT1G07120	FUNCTIONS IN: molecular_function unknown; INVOLVED IN: biological_process unknown; LOCATED IN: chloroplast envelope; EXPRESSED IN: inflorescence meristem, petal, leaf whorl, flower; EXPRESSED DURING: 4 anthesis, petal differentiation and expansion stage; BEST Arabidopsis thaliana protein match is: Tetratricopeptide repeat (TPR)-like superfamily protein (TAIR:AT4G18570.1); Has 288 Blast hits to 26…	3	9.68837	0.0191661	3	7.90156	1.08929	0.289813	-2.91503	0.0367646
263942_at	AT2G35860	FASCICLIN-like arabinogalactan protein 16 precursor	3	10.7353	0.032223	3	8.94726	0.0630786	0.289572	-9.75227	0.000938185
252101_at	AT3G51300;AT3G51290	[AT3G51300, RHO-related protein from plants 1];[AT3G51290, Protein of unknown function (DUF630) ;Protein of unknown function (DUF632)]	3	4.62969	0.230199	3	2.84084	0.0907076	0.289403	-5.38534	0.0068961
262200_at	AT2G01070	Lung seven transmembrane receptor family protein	3	7.07705	0.0794352	3	5.2867	0.0167868	0.289101	-9.71956	0.000951337
258037_at	AT3G21230	4-coumarate:CoA ligase 5	3	9.2517	0.000588807	3	7.45952	0.90347	0.288736	-3.2346	0.0276458
254361_at	AT4G22212	Arabidopsis defensin-like protein	3	4.27587	0.217491	3	2.48357	0.0225517	0.288711	-6.22377	0.00441911
249786_at	AT5G24310	ABL interactor-like protein 3	3	9.72842	0.0211784	3	7.93546	0.442082	0.288577	-4.50413	0.0114029
260494_at	AT2G41820	Leucine-rich repeat protein kinase family protein	3	8.59746	0.0560426	3	6.8038	0.533729	0.288442	-3.99927	0.0156817
248684_at	AT5G48485	Bifunctional inhibitor/lipid-transfer protein/seed storage 2S albumin superfamily protein	3	9.5455	0.0882628	3	7.7474	1.28297	0.287552	-2.63967	0.0478606
262060_at	AT1G80170	Pectin lyase-like superfamily protein	3	11.8201	0.0808623	3	10.0189	0.561252	0.28695	-3.85061	0.0174485
260112_at	AT1G63310	unknown protein; BEST Arabidopsis thaliana protein match is: unknown protein (TAIR:AT2G20362.1); Has 78 Blast hits to 77 proteins in 11 species: Archae - 0; Bacteria - 0; Metazoa - 0; Fungi - 0; Plants - 78; Viruses - 0; Other Eukaryotes - 0 (source: NCBI BLink).	3	7.36766	0.00259477	3	5.56613	0.0229727	0.286872	-18.4911	9.20649e-05
257633_at	AT3G26125	cytochrome P450, family 86, subfamily C, polypeptide 2	3	5.90671	0.0146053	3	4.09946	0.0753299	0.285734	-10.1388	0.000789128
251229_at	AT3G62740	beta glucosidase 7	3	5.14196	0.130516	3	3.33228	0.0414807	0.285253	-7.40004	0.00266988
261975_at	AT1G64640	early nodulin-like protein 8	3	5.03192	0.671879	3	3.21965	0.0185369	0.284743	-3.7379	0.019018
247625_at	AT5G60200	TARGET OF MONOPTEROS 6	3	6.86894	0.0252677	3	5.05635	0.512313	0.284679	-4.23086	0.0133845
260462_at	AT1G10970	zinc transporter 4 precursor	3	8.19901	0.179553	3	6.38629	0.075711	0.284654	-6.1074	0.00468216
253090_at	AT4G36360	beta-galactosidase 3	3	9.76765	0.00562206	3	7.94645	0.0338239	0.282985	-15.205	0.000192898
257679_at	AT3G20470	glycine-rich protein 5	3	9.14368	0.0149063	3	7.32222	0.984464	0.282933	-3.12818	0.0303902
256025_at	AT1G58370	glycosyl hydrolase family 10 protein / carbohydrate-binding domain-containing protein	3	9.15107	0.00960504	3	7.32747	0.642449	0.282515	-3.86914	0.0172337
257262_at	AT3G21890	B-box type zinc finger family protein	3	5.87249	0.179825	3	4.04807	0.185143	0.282355	-5.15516	0.0077466
248040_at	AT5G55970	RING/U-box superfamily protein	3	8.44608	0.012	3	6.61924	0.0259673	0.28188	-15.5335	0.000175362
245101_at	AT2G40890	cytochrome P450, family 98, subfamily A, polypeptide 3	3	10.7081	0.0901934	3	8.87931	0.0736822	0.28149	-7.65753	0.00234108
266221_at	AT2G28760	UDP-XYL synthase 6	3	10.2797	0.000612525	3	8.45036	0.471806	0.281391	-4.55133	0.0110785
262438_at	AT1G47410	unknown protein; Has 26 Blast hits to 26 proteins in 10 species: Archae - 0; Bacteria - 0; Metazoa - 0; Fungi - 0; Plants - 26; Viruses - 0; Other Eukaryotes - 0 (source: NCBI BLink).	3	7.87802	0.0857712	3	6.04822	0.573023	0.281304	-3.86259	0.0172907
263845_at	AT2G37040	PHE ammonia lyase 1	3	12.3725	0.024547	3	10.5399	0.515072	0.280772	-4.2694	0.0130425
255818_at	AT2G33570	Domain of unknown function (DUF23)	3	8.26928	0.0522113	3	6.43625	0.289125	0.280674	-5.35317	0.00705831
252119_at	AT3G51030	thioredoxin H-type 1	3	9.09771	0.00651481	3	7.26437	0.478545	0.280615	-4.50217	0.0114161
253820_at	AT4G28370	RING/U-box superfamily protein	3	7.86131	0.161142	3	6.02632	0.00923617	0.280294	-7.53833	0.0024989
250120_at	AT5G16490	ROP-interactive CRIB motif-containing protein 4	3	7.92744	0.141732	3	6.09227	0.419739	0.280259	-4.1925	0.013779
261247_at	AT1G20070	unknown protein; FUNCTIONS IN: molecular_function unknown; INVOLVED IN: biological_process unknown; LOCATED IN: chloroplast; EXPRESSED IN: 20 plant structures; EXPRESSED DURING: 11 growth stages; Has 26 Blast hits to 26 proteins in 9 species: Archae - 0; Bacteria - 0; Metazoa - 0; Fungi - 2; Plants - 24; Viruses - 0; Other Eukaryotes - 0 (source: NCBI BLink).	3	5.07704	0.0236836	3	3.23898	0.832539	0.279697	-3.40796	0.0241254
251509_at	AT3G59010	pectin methylesterase 61	3	11.5546	0.058895	3	9.71423	0.533139	0.279255	-4.09563	0.0146997
264573_at	AT1G05310	Pectin lyase-like superfamily protein	3	5.08169	0.0893651	3	3.23557	0.078528	0.278139	-7.63881	0.00234985
247097_at	AT5G66460	Glycosyl hydrolase superfamily protein	3	7.5523	0.123747	3	5.70509	0.374771	0.277929	-4.47536	0.0115914
261420_at	AT1G07720	3-ketoacyl-CoA synthase 3	3	7.71985	0.290801	3	5.87019	0.0382132	0.277457	-5.50044	0.0065103
257815_at	AT3G25130	unknown protein; FUNCTIONS IN: molecular_function unknown; INVOLVED IN: biological_process unknown; LOCATED IN: plasma membrane; EXPRESSED IN: 17 plant structures; EXPRESSED DURING: 9 growth stages; Has 3885 Blast hits to 2658 proteins in 280 species: Archae - 12; Bacteria - 208; Metazoa - 970; Fungi - 222; Plants - 148; Viruses - 11; Other Eukaryotes - 2314 (source: NCBI BLink).	3	9.22341	0.0728364	3	7.37347	0.461858	0.277404	-4.32954	0.012591
249910_at	AT5G22630	arogenate dehydratase 5	3	10.9234	0.0705532	3	9.07348	0.792304	0.2774	-3.41693	0.0239807
266474_at	AT2G31110	Plant protein of unknown function (DUF828)	3	9.8775	0.129216	3	8.02412	0.427257	0.276742	-4.25288	0.0131828
261758_at	AT1G08250	arogenate dehydratase 6	3	8.02101	0.0970023	3	6.16677	0.18079	0.276579	-5.99287	0.00498904
253855_at	AT4G28050	tetraspanin7	3	7.46066	0.0562834	3	5.60387	0.084562	0.27609	-8.37203	0.00170539
258560_at	AT3G06020	Protein of unknown function (DUF3049)	3	4.10364	0.229916	3	2.24655	0.0380463	0.276033	-6.10935	0.00467777
264226_at	AT1G67510	Leucine-rich repeat protein kinase family protein	3	5.69719	0.114958	3	3.83735	0.461265	0.275509	-4.19474	0.0137396
252317_at	AT3G48720	HXXXD-type acyl-transferase family protein	3	5.75398	0.00364467	3	3.89358	0.111499	0.275401	-9.25476	0.00122753
253217_at	AT4G34970	actin depolymerizing factor 9	3	7.65752	0.0466452	3	5.79163	0.317737	0.274354	-5.27652	0.00732573
246502_at	AT5G16240	Plant stearoyl-acyl-carrier-protein desaturase family protein	3	5.69511	0.00372232	3	3.82811	0.173775	0.274142	-7.51765	0.00253398
255127_at	AT4G08300	nodulin MtN21 /EamA-like transporter family protein	3	5.08007	0.0768309	3	3.21118	0.653566	0.273784	-3.74879	0.0188601
247030_at	AT5G67210	Protein of unknown function (DUF579)	3	10.7661	0.0561485	3	8.89223	0.5027	0.272836	-4.2909	0.0128759
267037_at	AT2G38320	TRICHOME BIREFRINGENCE-LIKE 34	3	4.86402	0.0569175	3	2.98974	0.110757	0.272762	-7.76027	0.00222709
265005_at	AT1G61667	Protein of unknown function, DUF538	3	8.89018	0.0396954	3	7.01392	1.10866	0.272388	-3.00777	0.0337045
265432_at	AT2G20650	RING/U-box superfamily protein	3	7.10183	0.110373	3	5.22323	0.765719	0.271949	-3.44375	0.0235598
258751_at	AT3G05890	Low temperature and salt responsive protein family	3	4.37612	0.0392437	3	2.49557	0.0242116	0.271581	-12.4916	0.000341955
261441_at	AT1G28470	NAC domain containing protein 10	3	8.07813	0.0291018	3	6.19708	0.830194	0.271486	-3.48148	0.0229373
260501_at	AT2G41770	Protein of unknown function (DUF288)	3	8.82788	0.0288613	3	6.94422	0.150185	0.270995	-7.55253	0.00248137
250661_at	AT5G07030	Eukaryotic aspartyl protease family protein	3	5.71028	0.0775076	3	3.82481	0.70672	0.270656	-3.65124	0.0202192
265680_at	AT2G32150	Haloacid dehalogenase-like hydrolase (HAD) superfamily protein	3	8.58301	0.0744269	3	6.69728	0.620246	0.270607	-3.8776	0.0171241
265431_at	AT2G20680	Glycosyl hydrolase superfamily protein	3	6.79442	0.0893601	3	4.90498	0.156768	0.269913	-6.48088	0.00392372
248750_at	AT5G47530	Auxin-responsive family protein	3	7.64802	0.08458	3	5.75347	0.417211	0.268959	-4.57522	0.0109207
250322_at	AT5G12870	myb domain protein 46	3	7.11181	0.0589678	3	5.21106	0.434724	0.267804	-4.62725	0.0105743
264493_at	AT1G27440	Exostosin family protein	3	10.138	0.157011	3	8.23667	0.0134435	0.26769	-7.80929	0.00213941
261399_at	AT1G79620	Leucine-rich repeat protein kinase family protein	3	9.46069	0.045864	3	7.5477	1.23742	0.265542	-2.90223	0.0372205
254122_at	AT4G24510	HXXXD-type acyl-transferase family protein	3	5.63567	0.00146384	3	3.71981	0.158362	0.265013	-8.1207	0.00187199
253061_at	AT4G37610	BTB and TAZ domain protein 5	3	5.62466	0.162067	3	3.70843	0.199645	0.264947	-5.43854	0.00670758
267496_at	AT2G30550	alpha/beta-Hydrolases superfamily protein	3	9.26869	0.103733	3	7.35198	1.41461	0.264857	-2.67501	0.0462429
250892_at	AT5G03760	Nucleotide-diphospho-sugar transferases superfamily protein	3	10.6822	0.0515443	3	8.76144	0.278913	0.264124	-5.69943	0.00577817
249439_at	AT5G40020	Pathogenesis-related thaumatin superfamily protein	3	9.76298	0.0615187	3	7.84199	1.28835	0.264073	-2.84214	0.0393775
266805_at	AT2G30010	TRICHOME BIREFRINGENCE-LIKE 45	3	6.9958	0.00627346	3	5.06757	0.27893	0.262751	-6.15184	0.00457256
264857_at	AT1G24170	Nucleotide-diphospho-sugar transferases superfamily protein	3	8.78256	0.0519643	3	6.85123	0.822632	0.262188	-3.54341	0.0219465
266488_at	AT2G47670	Plant invertase/pectin methylesterase inhibitor superfamily protein	3	6.37931	0.115892	3	4.44192	0.323946	0.261089	-4.99315	0.00855765
264909_at	AT2G17300	unknown protein; FUNCTIONS IN: molecular_function unknown; INVOLVED IN: biological_process unknown; LOCATED IN: chloroplast; EXPRESSED IN: 20 plant structures; EXPRESSED DURING: 13 growth stages; BEST Arabidopsis thaliana protein match is: unknown protein (TAIR:AT4G35320.1); Has 42 Blast hits to 42 proteins in 10 species: Archae - 0; Bacteria - 0; Metazoa - 0; Fungi - 0; Plants - 42; Viruses - 0;…	3	6.14269	0.0695911	3	4.20441	0.261498	0.260929	-5.74613	0.00562911
266708_at	AT2G03200	Eukaryotic aspartyl protease family protein	3	10.5394	0.0910488	3	8.60061	0.31921	0.260827	-5.17146	0.00768961
251174_at	AT3G63200	PATATIN-like protein 9	3	5.48279	0.0435549	3	3.54259	0.0914856	0.260579	-8.92981	0.00137659
253227_at	AT4G35030	Protein kinase superfamily protein	3	6.05926	0.000363524	3	4.11656	0.159213	0.26013	-8.24072	0.00181061
249469_at	AT5G39320	UDP-glucose 6-dehydrogenase family protein	3	9.31693	0.0364475	3	7.37264	0.801221	0.259843	-3.64424	0.0202894
246275_at	AT4G36540	BR enhanced expression 2	3	5.99347	0.0341598	3	4.04738	1.06189	0.259518	-3.19268	0.0287374
245885_at	AT5G09440	EXORDIUM like 4	3	11.4043	0.0561479	3	9.45737	1.51156	0.259366	-2.67437	0.0462779
267382_at	AT2G44300	Bifunctional inhibitor/lipid-transfer protein/seed storage 2S albumin superfamily protein	3	8.78349	0.00788203	3	6.83597	0.0977232	0.259261	-10.1049	0.000815432
258480_at	AT3G02640	unknown protein; BEST Arabidopsis thaliana protein match is: unknown protein (TAIR:AT5G16250.1); Has 96 Blast hits to 96 proteins in 16 species: Archae - 0; Bacteria - 0; Metazoa - 0; Fungi - 0; Plants - 95; Viruses - 0; Other Eukaryotes - 1 (source: NCBI BLink).	3	9.00865	0.0211915	3	7.05706	0.245542	0.258531	-6.43476	0.00401578
253798_at	AT4G28500	NAC domain containing protein 73	3	9.72668	0.0567105	3	7.77414	0.193996	0.25836	-6.63697	0.00362999
259606_at	AT1G27920	microtubule-associated protein 65-8	3	8.38169	0.123596	3	6.42872	0.0906305	0.258284	-7.17125	0.00286278
257757_at	AT3G18660	plant glycogenin-like starch initiation protein 1	3	9.95586	0.0884224	3	8.00032	0.349783	0.257824	-5.04919	0.00827707
248150_at	AT5G54670	kinesin 3	3	7.25502	0.0353332	3	5.29894	0.913453	0.257726	-3.44697	0.0234897
249518_at	AT5G38610	Plant invertase/pectin methylesterase inhibitor superfamily protein	3	5.52046	0.0590672	3	3.5582	0.114025	0.256624	-7.99908	0.00197282
246516_at	AT5G15740	O-fucosyltransferase family protein	3	8.40013	0.233311	3	6.43703	0.115364	0.256477	-5.67326	0.00587023
261501_at	AT1G28390	Protein kinase superfamily protein	3	9.11883	0.00759563	3	7.15431	0.342046	0.256225	-5.66961	0.00587462
255433_at	AT4G03210	xyloglucan endotransglucosylase/hydrolase 9	3	10.8577	0.011361	3	8.89271	1.21168	0.256136	-3.05313	0.0323542
257093_at	AT3G20570	early nodulin-like protein 9	3	9.37349	0.04387	3	7.40755	0.21752	0.255973	-6.54686	0.00380973
253379_at	AT4G33330	plant glycogenin-like starch initiation protein 3	3	6.36281	0.143224	3	4.38767	0.660612	0.254344	-3.77842	0.0184787
246913_at	AT5G25830	GATA transcription factor 12	3	5.9328	0.293592	3	3.95257	0.0807887	0.25345	-5.52565	0.00644016
262120_at	AT1G02950	glutathione S-transferase F4	3	7.05326	0.143023	3	5.06979	0.214598	0.252881	-5.66102	0.00590092
251050_at	AT5G02440	unknown protein; Has 71 Blast hits to 71 proteins in 12 species: Archae - 0; Bacteria - 0; Metazoa - 0; Fungi - 0; Plants - 71; Viruses - 0; Other Eukaryotes - 0 (source: NCBI BLink).	3	9.21018	0.0639693	3	7.21757	0.808794	0.251283	-3.65967	0.020057
257204_at	AT3G23805	ralf-like 24	3	9.37947	0.0393764	3	7.3854	0.431951	0.251029	-4.96682	0.00872863
254373_at	AT4G21730	pseudogene of N-ethylmaleimide sensitive factor (NSF)	3	4.50307	0.901927	3	2.50879	0.123511	0.250992	-3.38154	0.0246734
253297_at	AT4G33810	Glycosyl hydrolase superfamily protein	3	6.96935	0.00204235	3	4.972	1.2434	0.250459	-3.07556	0.0318018
259822_at	AT1G66230	myb domain protein 20	3	6.60796	0.0143923	3	4.60851	0.0588202	0.250094	-12.3938	0.000350723
264025_at	AT2G21050	like AUXIN RESISTANT 2	3	9.1666	0.0626837	3	7.16348	0.420803	0.24946	-4.92701	0.00894345
251303_at	AT3G61910	NAC domain protein 66	3	5.38303	0.188988	3	3.37975	0.054796	0.249431	-6.90378	0.00320912
260666_at	AT1G19300	Nucleotide-diphospho-sugar transferases superfamily protein	3	10.2176	0.103852	3	8.2133	0.143994	0.249251	-6.85151	0.00328365
254221_at	AT4G23820	Pectin lyase-like superfamily protein	3	5.87598	0.848005	3	3.86986	0.685189	0.248942	-2.78628	0.0414599
261893_at	AT1G80690	PPPDE putative thiol peptidase family protein	3	7.40991	0.129273	3	5.40367	0.0904694	0.24892	-7.27555	0.00279263
251723_at	AT3G56230	BTB/POZ domain-containing protein	3	6.87378	0.142476	3	4.86506	0.292248	0.248493	-5.20695	0.00758878
257715_at	AT3G12750	zinc transporter 1 precursor	3	7.41514	0.0769114	3	5.40494	0.152774	0.248237	-7.13328	0.002911
257671_at	AT3G20450	B-cell receptor-associated protein 31-like	3	6.75808	0.0684839	3	4.74059	0.238685	0.246988	-6.20588	0.00447172
262113_at	AT1G02820	Late embryogenesis abundant 3 (LEA3) family protein	3	6.92317	0.0673562	3	4.90319	1.68318	0.246562	-2.6268	0.0485971
264318_at	AT1G04220	3-ketoacyl-CoA synthase 2	3	4.90995	0.0948398	3	2.88813	0.10746	0.246247	-7.63562	0.00235423
257233_at	AT3G15050	IQ-domain 10	3	10.3685	0.0138336	3	8.33195	0.840216	0.243752	-3.78067	0.0184524
256125_at	AT1G18250	Pathogenesis-related thaumatin superfamily protein	3	8.70106	0.0288485	3	6.66226	1.41736	0.243366	-2.91498	0.0367821
262443_at	AT1G47655	Dof-type zinc finger DNA-binding family protein	3	6.49596	0.00935081	3	4.45505	0.00148653	0.24301	-31.2963	8.76809e-06
258023_at	AT3G19450	GroES-like zinc-binding alcohol dehydrogenase family protein	3	9.55293	0.0875412	3	7.49928	0.113933	0.240873	-7.77141	0.00218764
264941_at	AT1G60680	NAD(P)-linked oxidoreductase superfamily protein	3	4.48006	0.241704	3	2.42614	0.256373	0.240829	-4.97833	0.00864533
245657_at	AT1G56720	Protein kinase superfamily protein	3	9.72501	0.0506261	3	7.66644	0.11958	0.240054	-8.46102	0.00164402
247719_at	AT5G59305	unknown protein; FUNCTIONS IN: molecular_function unknown; INVOLVED IN: biological_process unknown; LOCATED IN: endomembrane system; EXPRESSED IN: 8 plant structures; EXPRESSED DURING: F mature embryo stage, petal differentiation and expansion stage, E expanded cotyledon stage, D bilateral stage; Has 30201 Blast hits to 17322 proteins in 780 species: Archae - 12; Bacteria - 1396; Metazoa - 17338;…	3	11.2885	0.00980578	3	9.22877	0.132345	0.239867	-9.24516	0.0012363
245771_at	no_match	no_match	3	5.18508	0.47643	3	3.12371	1.10757	0.239587	-2.81707	0.0402587
245792_at	AT1G32100	pinoresinol reductase 1	3	10.0548	0.0372163	3	7.98857	0.351748	0.238779	-5.65809	0.00591407
247427_at	AT5G62580	ARM repeat superfamily protein	3	9.16847	0.0336321	3	7.08726	0.714724	0.236317	-4.12478	0.0144367
261703_at	AT1G32770	NAC domain containing protein 12	3	10.565	0.07992	3	8.48204	0.0858432	0.236027	-8.67287	0.00150811
258719_at	AT3G09540	Pectin lyase-like superfamily protein	3	6.35572	0.074676	3	4.26547	0.653059	0.23484	-4.2004	0.0136563
248074_at	AT5G55730	FASCICLIN-like arabinogalactan 1	3	8.01669	0.00741081	3	5.92533	1.27794	0.23466	-3.17031	0.029395
245196_at	AT1G67750	Pectate lyase family protein	3	8.86742	0.0120745	3	6.76302	1.90545	0.232547	-2.61549	0.0492065
262682_at	AT1G75900	GDSL-like Lipase/Acylhydrolase superfamily protein	3	7.77705	0.0817832	3	5.66573	0.736688	0.231435	-4.003	0.0156291
256757_at	AT3G25620	ABC-2 type transporter family protein	3	7.98566	0.147954	3	5.87417	0.358786	0.231408	-5.07448	0.00812363
263951_at	AT2G35960	NDR1/HIN1-like 12	3	6.51857	0.0410195	3	4.40658	0.751859	0.231328	-4.06774	0.0149452
261653_at	AT1G01900	subtilase family protein	3	5.77038	0.14344	3	3.65185	0.20568	0.230282	-6.11859	0.00466462
264078_at	AT2G28470	beta-galactosidase 8	3	7.6089	0.0969514	3	5.47386	0.0579682	0.227662	-9.18876	0.00127137
250103_at	AT5G16600	myb domain protein 43	3	9.55494	0.00257912	3	7.41793	0.227871	0.22735	-7.57089	0.00245945
263028_at	AT1G24030	Protein kinase superfamily protein	3	6.56785	0.00974461	3	4.43074	0.0338482	0.227335	-17.008	0.000113985
254633_at	AT4G18640	Leucine-rich repeat protein kinase family protein	3	8.44888	0.124121	3	6.30917	0.666268	0.226926	-4.12755	0.0143928
248968_at	AT5G45280	Pectinacetylesterase family protein	3	6.03994	0.000695689	3	3.89826	0.235372	0.226616	-7.49822	0.0025559
260950_s_at	AT1G06120;AT1G06090	[AT1G06120, Fatty acid desaturase family protein];[AT1G06090, Fatty acid desaturase family protein]	3	6.35287	0.142753	3	4.20933	0.907479	0.226324	-3.59183	0.0212188
257761_at	AT3G23090	TPX2 (targeting protein for Xklp2) protein family	3	10.5679	0.00478003	3	8.41981	0.0793903	0.225609	-12.4448	0.000346339
260074_at	AT1G73640	RAB GTPase homolog A6A	3	9.78451	0.045305	3	7.62928	0.884219	0.224498	-3.83667	0.0176282
266352_at	AT2G01610	Plant invertase/pectin methylesterase inhibitor superfamily protein	3	10.5693	0.0476496	3	8.41077	1.39999	0.223987	-3.08463	0.0315695
247069_at	AT5G66920	SKU5 similar 17	3	8.18281	0.161384	3	6.0201	0.275966	0.223337	-5.58948	0.00620342
267116_at	AT2G32560	F-box family protein	3	6.67026	0.212876	3	4.50587	0.219857	0.223075	-5.62321	0.0060719
265405_at	AT2G16750	Protein kinase protein with adenine nucleotide alpha hydrolases-like domain	3	4.54246	0.111626	3	2.3722	0.00509499	0.222171	-10.7249	0.000613766
249489_at	AT5G39090	HXXXD-type acyl-transferase family protein	3	9.3861	0.275138	3	7.20824	0.297265	0.221004	-4.92821	0.00893468
257191_at	AT3G13175	unknown protein; FUNCTIONS IN: molecular_function unknown; INVOLVED IN: biological_process unknown; LOCATED IN: endomembrane system; EXPRESSED IN: 18 plant structures; EXPRESSED DURING: 12 growth stages; BEST Arabidopsis thaliana protein match is: unknown protein (TAIR:AT4G16400.1); Has 29 Blast hits to 29 proteins in 8 species: Archae - 0; Bacteria - 0; Metazoa - 0; Fungi - 0; Plants - 29; Virus…	3	5.78977	0.0102181	3	3.59988	0.114745	0.219168	-10.4678	0.000688295
266227_at	AT2G28870	unknown protein; Has 34 Blast hits to 34 proteins in 9 species: Archae - 0; Bacteria - 0; Metazoa - 0; Fungi - 0; Plants - 34; Viruses - 0; Other Eukaryotes - 0 (source: NCBI BLink).	3	7.5385	0.0317887	3	5.33994	0.453432	0.217855	-5.39818	0.00684787
265823_at	AT2G35760	Uncharacterised protein family (UPF0497)	3	7.74466	0.0602724	3	5.5449	1.01324	0.217674	-3.64618	0.0202762
253165_at	AT4G35320	unknown protein; BEST Arabidopsis thaliana protein match is: unknown protein (TAIR:AT2G17300.1); Has 30201 Blast hits to 17322 proteins in 780 species: Archae - 12; Bacteria - 1396; Metazoa - 17338; Fungi - 3422; Plants - 5037; Viruses - 0; Other Eukaryotes - 2996 (source: NCBI BLink).	3	8.26658	0.172785	3	6.06644	0.562453	0.217616	-4.39885	0.0121306
255756_at	AT1G19940	glycosyl hydrolase 9B5	3	9.13693	0.0874228	3	6.93552	0.718589	0.217424	-4.20564	0.0135949
266997_at	no_match	no_match	3	8.07081	0.106651	3	5.85082	0.420098	0.214643	-5.23415	0.00747479
261809_at	AT1G08340	Rho GTPase activating protein with PAK-box/P21-Rho-binding domain	3	10.1279	0.060655	3	7.90436	0.144156	0.214109	-8.34694	0.00174047
261991_at	AT1G33700	Beta-glucosidase, GBA2 type family protein	3	8.34341	0.00881144	3	6.11084	1.35119	0.212779	-3.29089	0.0263525
258880_at	AT3G06420	Ubiquitin-like superfamily protein	3	7.81705	0.0502243	3	5.58041	1.66789	0.212181	-2.93567	0.0359535
263913_at	AT2G36570	Leucine-rich repeat protein kinase family protein	3	9.38143	0.0431027	3	7.14469	0.909785	0.212165	-3.93311	0.0163876
266244_at	AT2G27740	Family of unknown function (DUF662)	3	5.83473	0.00116925	3	3.58938	0.0649149	0.210903	-14.6251	0.000214818
266770_at	AT2G03090	expansin A15	3	10.9814	0.183403	3	8.73259	0.594302	0.210401	-4.37286	0.0123104
255876_at	AT2G40480	Plant protein of unknown function (DUF827)	3	9.44344	0.052545	3	7.19249	0.0359919	0.210086	-12.7244	0.000328803
245864_at	AT1G58070	unknown protein; Has 286 Blast hits to 266 proteins in 81 species: Archae - 2; Bacteria - 25; Metazoa - 90; Fungi - 19; Plants - 78; Viruses - 4; Other Eukaryotes - 68 (source: NCBI BLink).	3	5.03348	0.0997721	3	2.77926	0.110524	0.209609	-8.35298	0.0017317
245386_at	AT4G14010	ralf-like 32	3	11.5108	0.0834704	3	9.25386	1.3009	0.209221	-3.29756	0.0262341
260353_at	AT1G69230	SPIRAL1-like2	3	9.07371	0.00976181	3	6.81085	0.251287	0.208359	-7.54049	0.00248575
254494_at	AT4G20050	Pectin lyase-like superfamily protein	3	6.19144	0.357401	3	3.92567	1.12119	0.207939	-3.20408	0.0284656
261345_at	AT1G79760	downstream target of AGL15-4	3	4.87503	0.354569	3	2.60173	0.25067	0.206856	-5.00428	0.00850066
262448_at	AT1G49450	Transducin/WD40 repeat-like superfamily protein	3	5.27199	0.729754	3	2.99555	0.538163	0.206406	-3.47434	0.0230601
263689_at	AT1G26820	ribonuclease 3	3	9.08923	0.0893106	3	6.80901	1.70905	0.205868	-2.92578	0.0363481
247136_at	AT5G66170	sulfurtransferase 18	3	9.64983	0.294559	3	7.35769	0.453783	0.204172	-4.54289	0.0111442
253247_at	AT4G34610	BEL1-like homeodomain 6	3	7.47611	0.00320192	3	5.16048	0.233956	0.200875	-8.08893	0.00189829
258757_at	AT3G10912;AT3G10910	[AT3G10912, conserved peptide upstream open reading frame 63];[AT3G10910, RING/U-box superfamily protein]	3	6.62894	0.0237416	3	4.31226	0.311456	0.200729	-6.82634	0.00335379
260644_at	AT1G53290	Galactosyltransferase family protein	3	8.80346	0.084079	3	6.47446	0.138888	0.199021	-8.38586	0.00169224
248793_at	AT5G47240	nudix hydrolase homolog 8	3	9.03506	0.0140671	3	6.70481	0.373209	0.198849	-6.39471	0.00409031
260430_at	AT1G68200	Zinc finger C-x8-C-x5-C-x3-H type family protein	3	7.35159	0.249078	3	5.01042	0.0147587	0.19735	-7.76082	0.00221833
263226_at	AT1G30690	Sec14p-like phosphatidylinositol transfer family protein	3	7.53039	0.0170294	3	5.18828	0.0195377	0.197222	-20.2757	6.57606e-05
267182_at	AT2G23360	Plant protein of unknown function (DUF869)	3	9.43588	0.00928783	3	7.08454	0.203844	0.195963	-8.65579	0.00153003
266473_at	AT2G31110	Plant protein of unknown function (DUF828)	3	5.69341	0.625525	3	3.32684	0.12085	0.193906	-4.69652	0.0101578
261999_at	AT1G33800	Protein of unknown function (DUF579)	3	9.11167	0.0158839	3	6.74505	1.01532	0.193899	-4.00174	0.0156467
259358_at	AT1G13250	galacturonosyltransferase-like 3	3	6.55891	0.00881533	3	4.18633	0.366411	0.193099	-6.61313	0.00367383
252550_at	AT3G45870	nodulin MtN21 /EamA-like transporter family protein	3	8.32846	0.0500635	3	5.95556	0.507059	0.193057	-5.44185	0.0067032
265119_at	AT1G62570	flavin-monooxygenase glucosinolate S-oxygenase 4	3	6.21105	0.037427	3	3.83506	0.9726	0.192644	-4.05912	0.0150329
251178_at	AT3G63440	cytokinin oxidase/dehydrogenase 6	3	7.07477	0.138943	3	4.69292	2.02782	0.191863	-2.78591	0.0414862
251368_at	AT3G61380	Phosphatidylinositol N-acetyglucosaminlytransferase subunit P-related	3	6.8128	0.0235871	3	4.42679	0.0096443	0.191311	-21.6208	4.38404e-05
255005_at	AT4G09990	Protein of unknown function (DUF579)	3	5.94673	0.417122	3	3.55684	0.00688418	0.190796	-6.27178	0.00429636
259996_at	AT1G67910	unknown protein; FUNCTIONS IN: molecular_function unknown; INVOLVED IN: biological_process unknown; LOCATED IN: chloroplast; EXPRESSED IN: 21 plant structures; EXPRESSED DURING: 12 growth stages; BEST Arabidopsis thaliana protein match is: unknown protein (TAIR:AT1G24577.1); Has 167 Blast hits to 167 proteins in 19 species: Archae - 0; Bacteria - 0; Metazoa - 0; Fungi - 0; Plants - 167; Viruses -…	3	8.07876	0.0469263	3	5.68346	0.784495	0.190082	-4.50626	0.011381
259828_at	AT1G72220	RING/U-box superfamily protein	3	7.56427	0.0229259	3	5.16687	1.31419	0.189805	-3.56375	0.0216835
260326_at	AT1G63910	myb domain protein 103	3	10.0137	0.0460885	3	7.61294	0.383506	0.18936	-6.25982	0.00433582
258183_at	AT3G21550	DUF679 domain membrane protein 2	3	10.372	0.0792737	3	7.9671	0.812019	0.188819	-4.37119	0.0123279
247522_at	AT5G61340	unknown protein; BEST Arabidopsis thaliana protein match is: unknown protein (TAIR:AT1G26650.1); Has 30201 Blast hits to 17322 proteins in 780 species: Archae - 12; Bacteria - 1396; Metazoa - 17338; Fungi - 3422; Plants - 5037; Viruses - 0; Other Eukaryotes - 2996 (source: NCBI BLink).	3	9.62511	0.0623474	3	7.21454	0.0170866	0.188081	-14.3632	0.000232354
256275_at	AT3G12110	actin-11	3	6.2569	0.261311	3	3.83093	0.135761	0.186085	-6.57589	0.00374836
260914_at	AT1G02640	beta-xylosidase 2	3	10.0251	0.0903718	3	7.59879	0.000349456	0.18604	-13.5543	0.000263043
263628_at	AT2G04780	FASCICLIN-like arabinoogalactan 7	3	10.2335	0.150244	3	7.80321	0.639503	0.185524	-4.69006	0.0102017
247648_at	AT5G60020	laccase 17	3	9.41196	0.0888521	3	6.9797	0.360284	0.185275	-6.20418	0.00447611
256788_at	AT3G13730	cytochrome P450, family 90, subfamily D, polypeptide 1	3	8.53662	0.0214911	3	6.09982	0.16282	0.184693	-9.63264	0.00100395
264184_at	AT1G54790	GDSL-like Lipase/Acylhydrolase superfamily protein	3	7.77778	0.0860079	3	5.34001	0.859328	0.184569	-4.30353	0.0127882
248167_at	AT5G54530	Protein of unknown function, DUF538	3	6.86173	0.241166	3	4.41833	1.01951	0.183849	-3.73976	0.0189961
252280_at	AT3G49260	IQ-domain 21	3	5.93257	0.343626	3	3.48701	0.00073991	0.183574	-7.11098	0.00293292
253255_at	AT4G34760	SAUR-like auxin-responsive protein family	3	6.59094	0.269681	3	4.13934	1.51832	0.182808	-3.15473	0.0297808
249227_at	AT5G42180	Peroxidase superfamily protein	3	12.0823	0.0662353	3	9.62955	0.107844	0.182658	-9.97085	0.00086804
266549_at	AT2G35150	EXORDIUM like 1	3	5.50045	0.0236096	3	3.04244	0.168982	0.181998	-9.50944	0.00108724
248100_at	AT5G55180	O-Glycosyl hydrolases family 17 protein	3	9.64328	0.0410771	3	7.17625	2.4382	0.180863	-2.6986	0.0451381
252025_at	AT3G52900	Family of unknown function (DUF662)	3	8.63363	0.0582171	3	6.142	0.961712	0.177806	-4.23613	0.0133363
262558_at	AT1G31335	unknown protein; FUNCTIONS IN: molecular_function unknown; INVOLVED IN: biological_process unknown; LOCATED IN: plasma membrane; EXPRESSED IN: 20 plant structures; EXPRESSED DURING: 13 growth stages; Has 34 Blast hits to 34 proteins in 8 species: Archae - 0; Bacteria - 0; Metazoa - 0; Fungi - 0; Plants - 34; Viruses - 0; Other Eukaryotes - 0 (source: NCBI BLink).	3	8.50098	0.00118332	3	5.99912	0.0474537	0.176549	-18.891	8.76808e-05
255150_at	AT4G08160	glycosyl hydrolase family 10 protein / carbohydrate-binding domain-containing protein	3	8.53918	0.0283079	3	6.02978	1.1009	0.175629	-4.05641	0.0150504
262715_at	AT1G16490	myb domain protein 58	3	6.23947	0.0147833	3	3.70954	0.73523	0.173147	-5.00863	0.00849627
259103_at	AT3G11690	unknown protein; FUNCTIONS IN: molecular_function unknown; INVOLVED IN: biological_process unknown; LOCATED IN: chloroplast; EXPRESSED IN: 24 plant structures; EXPRESSED DURING: 15 growth stages; BEST Arabidopsis thaliana protein match is: unknown protein (TAIR:AT5G06380.1); Has 84 Blast hits to 84 proteins in 12 species: Archae - 0; Bacteria - 0; Metazoa - 0; Fungi - 0; Plants - 84; Viruses - 0;…	3	7.75338	0.324503	3	5.21235	0.208545	0.17182	-5.956	0.00506795
262922_at	AT1G79420	Protein of unknown function (DUF620)	3	7.93243	0.163766	3	5.39032	0.916104	0.171691	-4.20134	0.0136388
247170_at	AT5G65530	Protein kinase superfamily protein	3	7.35374	0.41834	3	4.78778	0.414851	0.168876	-4.82225	0.00944323
250102_at	AT5G16590	Leucine-rich repeat protein kinase family protein	3	7.88873	0.0324837	3	5.31922	0.0634175	0.168461	-13.9721	0.000245506
247590_at	AT5G60720	Protein of unknown function, DUF547	3	8.10019	0.106014	3	5.52416	0.154821	0.167702	-8.58752	0.00157387
254938_at	AT4G10770	oligopeptide transporter 7	3	7.80677	0.183757	3	5.22949	0.360844	0.167557	-5.97731	0.00501534
267055_at	AT2G38360	prenylated RAB acceptor 1.B4	3	9.4659	0.313187	3	6.87221	0.271543	0.165661	-5.8077	0.00547129
252781_at	AT3G42950	Pectin lyase-like superfamily protein	3	8.54782	0.0939899	3	5.94966	0.0083215	0.165149	-13.6903	0.000258658
251968_at	AT3G53100	GDSL-like Lipase/Acylhydrolase superfamily protein	3	5.4858	0.175685	3	2.88002	0.0454535	0.164279	-9.4204	0.00112232
264527_at	AT1G30760	FAD-binding Berberine family protein	3	6.8592	0.133378	3	4.24147	0.423112	0.162925	-6.00667	0.0049452
252296_at	AT3G48970	Heavy metal transport/detoxification superfamily protein	3	6.71331	0.181679	3	4.09162	0.00478638	0.162478	-10.3046	0.000740903
255517_at	AT4G02290	glycosyl hydrolase 9B13	3	10.0219	0.160163	3	7.38865	0.231986	0.16118	-7.18182	0.00284963
245697_at	AT5G04200	metacaspase 9	3	6.60783	0.390665	3	3.9732	0.710783	0.161026	-4.31174	0.0127313
263629_at	AT2G04850	Auxin-responsive family protein	3	8.51519	0.0949861	3	5.8713	0.22764	0.159997	-7.93852	0.00202104
245325_at	AT4G14130	xyloglucan endotransglucosylase/hydrolase 15	3	5.46202	0.435019	3	2.79706	0.00785201	0.157676	-6.84505	0.00330557
254277_at	AT4G22680	myb domain protein 85	3	7.36327	0.0811786	3	4.67946	2.09027	0.15563	-3.13571	0.0301841
264559_at	AT1G09610	Protein of unknown function (DUF579)	3	10.2195	0.0420101	3	7.52295	0.733747	0.154262	-5.25006	0.0074178
263383_at	AT2G40120	Protein kinase superfamily protein	3	9.5712	0.0444147	3	6.86322	0.644811	0.153045	-5.59011	0.00619465
248801_at	AT5G47370	Homeobox-leucine zipper protein 4 (HB-4) / HD-ZIP protein	3	7.83237	0.119778	3	5.11146	2.31382	0.151679	-3.00395	0.0338492
250437_at	AT5G10430	arabinogalactan protein 4	3	9.74131	0.135305	3	7.01919	1.14421	0.151552	-4.13581	0.0143227
249917_at	AT5G22460	alpha/beta-Hydrolases superfamily protein	3	7.31682	0.255905	3	4.58341	1.46144	0.15037	-3.58851	0.0212758
265024_at	AT1G24600	unknown protein; BEST Arabidopsis thaliana protein match is: unknown protein (TAIR:AT1G67920.1); Has 18 Blast hits to 18 proteins in 5 species: Archae - 0; Bacteria - 0; Metazoa - 0; Fungi - 0; Plants - 18; Viruses - 0; Other Eukaryotes - 0 (source: NCBI BLink).	3	8.73455	0.315925	3	5.99683	0.0600769	0.149921	-7.62312	0.00237177
246380_at	AT1G57750	cytochrome P450, family 96, subfamily A, polypeptide 15	3	10.1701	0.0434736	3	7.42998	0.680629	0.149669	-5.52004	0.00644893
259892_at	AT1G72610	germin-like protein 1	3	9.64062	0.208587	3	6.88978	1.7273	0.148564	-3.40278	0.024235
252944_at	AT4G39320	microtubule-associated protein-related	3	8.57405	0.0256854	3	5.80668	0.442676	0.146872	-6.91446	0.00319158
247882_at	AT5G57785	unknown protein; Has 30201 Blast hits to 17322 proteins in 780 species: Archae - 12; Bacteria - 1396; Metazoa - 17338; Fungi - 3422; Plants - 5037; Viruses - 0; Other Eukaryotes - 2996 (source: NCBI BLink).	3	8.66641	0.32793	3	5.8921	1.25181	0.146167	-3.79643	0.0182113
251093_at	AT5G01360	Plant protein of unknown function (DUF828)	3	9.55765	0.0770135	3	6.77957	1.21913	0.145785	-4.19389	0.013744
247965_at	AT5G56540	arabinogalactan protein 14	3	8.81003	0.135827	3	6.02269	1.17756	0.144853	-4.18036	0.0139325
255823_at	AT2G40470	LOB domain-containing protein 15	3	6.2641	0.408031	3	3.47358	0.184082	0.144534	-6.20981	0.00446296
260034_at	AT1G68810	basic helix-loop-helix (bHLH) DNA-binding superfamily protein	3	8.61903	0.0986269	3	5.82425	1.83991	0.144108	-3.45477	0.023345
254321_at	AT4G22590;AT4G22592	[AT4G22590, Haloacid dehalogenase-like hydrolase (HAD) superfamily protein];[AT4G22592, conserved peptide upstream open reading frame 27]	3	8.89657	0.222169	3	6.09932	1.12064	0.143861	-4.14935	0.0141648
254746_at	AT4G12980	Auxin-responsive family protein	3	8.02109	0.0756169	3	5.1982	0.0156499	0.141328	-15.7239	0.000170978
245148_at	AT2G45220	Plant invertase/pectin methylesterase inhibitor superfamily	3	8.63977	0.159236	3	5.81371	3.16746	0.141017	-2.67075	0.0464358
250446_at	AT5G10770	Eukaryotic aspartyl protease family protein	3	9.53974	0.3019	3	6.70892	1.15454	0.140551	-4.03325	0.0153091
245794_at	AT1G32170	xyloglucan endotransglucosylase/hydrolase 30	3	5.52756	0.895584	3	2.65201	0.314395	0.136261	-4.49172	0.0114818
266820_at	AT2G44940	Integrase-type DNA-binding superfamily protein	3	6.54056	0.0267194	3	3.66416	0.144129	0.136181	-11.8006	0.000447172
248761_at	AT5G47635	Pollen Ole e 1 allergen and extensin family protein	3	7.97769	0.24244	3	5.09678	0.543101	0.135756	-5.57432	0.00625603
246827_at	AT5G26330	Cupredoxin superfamily protein	3	7.90705	0.129304	3	4.98924	0.480795	0.132328	-6.39772	0.00408593
248928_at	AT5G45970	RAC-like 2	3	7.33143	0.101901	3	4.40612	0.854368	0.131641	-5.13489	0.00783867
261368_at	AT1G53070	Legume lectin family protein	3	8.47849	0.284263	3	5.52383	0.306387	0.128991	-6.5831	0.00373082
256599_at	AT3G14760	unknown protein; FUNCTIONS IN: molecular_function unknown; INVOLVED IN: biological_process unknown; LOCATED IN: endomembrane system; EXPRESSED IN: 6 plant structures; EXPRESSED DURING: LP.04 four leaves visible, LP.02 two leaves visible; Has 63 Blast hits to 63 proteins in 13 species: Archae - 0; Bacteria - 0; Metazoa - 0; Fungi - 0; Plants - 63; Viruses - 0; Other Eukaryotes - 0 (source: NCBI BL…	3	4.74245	0.0205142	3	1.78373	0.152702	0.128628	-12.0568	0.000403332
256673_at	AT3G52370	FASCICLIN-like arabinogalactan protein 15 precursor	3	9.51888	0.0444103	3	6.53683	0.20273	0.126565	-10.208	0.000758439
266118_at	AT2G02130	low-molecular-weight cysteine-rich 68	3	9.13463	0.0499105	3	6.1491	0.0916302	0.12626	-13.429	0.000276195
250653_at	AT5G06930	LOCATED IN: chloroplast; EXPRESSED IN: 15 plant structures; EXPRESSED DURING: 7 growth stages; BEST Arabidopsis thaliana protein match is: nucleolar protein gar2-related (TAIR:AT2G42320.2); Has 3369 Blast hits to 1526 proteins in 313 species: Archae - 2; Bacteria - 910; Metazoa - 754; Fungi - 336; Plants - 137; Viruses - 11; Other Eukaryotes - 1219 (source: NCBI BLink).	3	9.09472	0.0390479	3	6.09127	0.103884	0.124702	-13.4452	0.000271811
251131_at	AT5G01190	laccase 10	3	6.389	0.0802459	3	3.35102	0.510594	0.121753	-6.76766	0.00346778
247189_at	AT5G65390	arabinogalactan protein 7	3	5.15001	0.516373	3	2.11157	0.392934	0.121714	-5.46819	0.0066199
259680_at	AT1G77690	like AUX1 3	3	9.16414	0.326269	3	6.11379	0.128314	0.120712	-7.73467	0.00225778
246601_at	AT1G31710	Copper amine oxidase family protein	3	5.64082	0.217541	3	2.57559	0.0152348	0.119474	-10.8059	0.000600614
259854_at	AT1G72200	RING/U-box superfamily protein	3	6.92723	0.399355	3	3.84132	0.139088	0.117773	-7.19729	0.00284086
260840_at	AT1G29050	TRICHOME BIREFRINGENCE-LIKE 38	3	9.35441	0.375684	3	6.25635	0.241198	0.116786	-6.75591	0.00348093
255860_at	AT5G34940	glucuronidase 3	3	9.1331	0.0373029	3	6.0343	0.576025	0.116726	-6.77685	0.00345462
250968_at	AT5G02890	HXXXD-type acyl-transferase family protein	3	6.32687	0.758524	3	3.20532	0.044878	0.1149	-5.97308	0.00503288
264342_at	AT1G12080	Vacuolar calcium-binding protein-related	3	8.12504	0.00301494	3	4.99763	0.314417	0.114434	-9.46567	0.00110478
256751_at	AT3G27170	chloride channel B	3	6.71218	0.111628	3	3.54493	0.122968	0.111318	-11.1229	0.000534853
259788_at	AT1G29670	GDSL-like Lipase/Acylhydrolase superfamily protein	3	8.75783	0.213635	3	5.58347	0.945492	0.110769	-5.06521	0.00817624
257859_at	AT3G12955	SAUR-like auxin-responsive protein family	3	7.5652	0.0400426	3	4.38472	0.174219	0.110301	-11.6777	0.00045594
259674_at	AT1G77700	Pathogenesis-related thaumatin superfamily protein	3	6.47776	0.364782	3	3.29138	0.0805145	0.109851	-8.1623	0.00184568
245105_at	AT2G41610	unknown protein; Has 35333 Blast hits to 34131 proteins in 2444 species: Archae - 798; Bacteria - 22429; Metazoa - 974; Fungi - 991; Plants - 531; Viruses - 0; Other Eukaryotes - 9610 (source: NCBI BLink).	3	9.91403	0.0346069	3	6.70723	0.290093	0.108307	-9.59839	0.00103025
267178_at	AT2G37750	unknown protein; Has 21 Blast hits to 21 proteins in 7 species: Archae - 0; Bacteria - 0; Metazoa - 0; Fungi - 0; Plants - 21; Viruses - 0; Other Eukaryotes - 0 (source: NCBI BLink).	3	9.47856	0.0299259	3	6.27174	0.0793242	0.108305	-16.3663	0.000144673
254226_at	AT4G23690	Disease resistance-responsive (dirigent-like protein) family protein	3	9.89388	0.134083	3	6.67684	2.73265	0.107541	-3.27386	0.0267295
258080_at	AT3G25930	Adenine nucleotide alpha hydrolases-like superfamily protein	3	6.50288	0.00403384	3	3.28559	1.60601	0.107522	-4.36128	0.0123893
249167_at	AT5G42860	unknown protein; FUNCTIONS IN: molecular_function unknown; INVOLVED IN: biological_process unknown; LOCATED IN: plasma membrane; EXPRESSED IN: 19 plant structures; EXPRESSED DURING: 11 growth stages; BEST Arabidopsis thaliana protein match is: unknown protein (TAIR:AT1G45688.1); Has 1807 Blast hits to 1807 proteins in 277 species: Archae - 0; Bacteria - 0; Metazoa - 736; Fungi - 347; Plants - 385…	3	7.56482	0.600701	3	4.3334	0.304622	0.106475	-5.82816	0.0053836
246002_at	AT5G20740	Plant invertase/pectin methylesterase inhibitor superfamily protein	3	7.81876	0.151579	3	4.57532	0.156875	0.105591	-9.95649	0.000872424
250770_at	AT5G05390	laccase 12	3	10.1402	0.0434228	3	6.88754	1.43582	0.104922	-4.5986	0.0107497
251167_at	AT3G63360	defensin-related	3	6.74246	0.0508926	3	3.44536	0.611923	0.101736	-6.93906	0.00316528
253957_at	AT4G26320	arabinogalactan protein 13	3	10.2921	0.104786	3	6.94726	3.72995	0.0984254	-2.94516	0.0356773
252539_at	AT3G45730	unknown protein; Has 3 Blast hits to 3 proteins in 1 species: Archae - 0; Bacteria - 0; Metazoa - 0; Fungi - 0; Plants - 3; Viruses - 0; Other Eukaryotes - 0 (source: NCBI BLink).	3	7.58305	0.180705	3	4.21362	0.0988592	0.0967609	-10.856	0.000591846
265277_at	AT2G28410	unknown protein; Has 18 Blast hits to 18 proteins in 5 species: Archae - 0; Bacteria - 0; Metazoa - 0; Fungi - 0; Plants - 18; Viruses - 0; Other Eukaryotes - 0 (source: NCBI BLink).	3	8.65337	0.0353484	3	5.25833	0.0868508	0.0950587	-16.4064	0.000140289
258399_at	AT3G15540	indole-3-acetic acid inducible 19	3	7.53668	0.131853	3	4.07029	0.17452	0.0904714	-10.6764	0.000631302
255538_at	AT4G01680	myb domain protein 55	3	8.86599	0.130239	3	5.37826	0.0679987	0.0891432	-13.3034	0.000284963
256926_at	AT3G22540	Protein of unknown function (DUF1677)	3	9.2818	0.112925	3	5.78943	0.0230672	0.0888567	-16.0187	0.000157826
250216_at	AT5G14090	unknown protein; Has 56 Blast hits to 56 proteins in 18 species: Archae - 0; Bacteria - 0; Metazoa - 0; Fungi - 2; Plants - 46; Viruses - 0; Other Eukaryotes - 8 (source: NCBI BLink).	3	7.68343	0.0760505	3	4.14407	1.25974	0.0860092	-5.26386	0.00736519
259149_at	AT3G10340	phenylalanine ammonia-lyase 4	3	11.7538	0.0758641	3	8.15133	1.77506	0.0823277	-4.55671	0.011039
246000_at	AT5G20820	SAUR-like auxin-responsive protein family	3	8.41892	0.258724	3	4.81458	1.02273	0.0822212	-5.4721	0.00660237
264497_at	AT1G30840	purine permease 4	3	9.64587	0.0524783	3	5.99019	4.50551	0.079347	-2.95356	0.0353967
247586_at	AT5G60660	plasma membrane intrinsic protein 2;4	3	8.55853	0.112339	3	4.83045	0.0723686	0.0754637	-14.7215	0.000210434
264146_at	AT1G02205	Fatty acid hydroxylase superfamily	3	8.35779	0.279166	3	4.62607	0.149907	0.0752732	-9.73591	0.000942569
266783_at	AT2G29130	laccase 2	3	9.7653	0.167773	3	5.89987	0.744704	0.0686104	-6.94453	0.00314336
249894_at	AT5G22580	Stress responsive A/B Barrel Domain	3	7.74649	0.326151	3	3.87029	0.157116	0.0681003	-9.53629	0.00106094
253821_at	AT4G28380	Leucine-rich repeat (LRR) family protein	3	8.96945	0.0436351	3	5.09314	2.02794	0.0680948	-4.63625	0.0105261
257769_at	AT3G23050	indole-3-acetic acid 7	3	10.3722	0.03169	3	6.3967	1.77167	0.0635686	-5.09405	0.00804472
251448_at	AT3G59845	Zinc-binding dehydrogenase family protein	3	10.664	0.113594	3	6.65532	0.853616	0.0621259	-6.99696	0.00308198
265246_at	AT2G43050	Plant invertase/pectin methylesterase inhibitor superfamily	3	7.52768	0.890758	3	3.47472	0.486738	0.0602473	-5.93643	0.00511179
259839_at	AT1G52190	Major facilitator superfamily protein	3	9.5841	0.417261	3	5.35278	0.406091	0.0532407	-7.99889	0.0019772
254785_at	AT4G12730	FASCICLIN-like arabinogalactan 2	3	9.27957	0.29031	3	4.94731	1.17779	0.049643	-6.14806	0.00458571
249037_at	AT5G44130	FASCICLIN-like arabinogalactan protein 13 precursor	3	8.79128	0.244946	3	4.2744	0.284046	0.0436801	-10.6273	0.000644454
257315_at	AT3G30775	Methylenetetrahydrofolate reductase family protein	3	7.80207	0.0724516	3	3.1982	0.0857586	0.0411241	-19.6115	7.45287e-05
258143_at	AT3G18170	Glycosyltransferase family 61 protein	3	9.26027	0.497693	3	4.62461	0.234476	0.0402281	-9.28747	0.00120123
254240_at	AT4G23496	SPIRAL1-like5	3	9.71745	0.263714	3	3.51668	0.149901	0.0135951	-16.473	0.000135905
265463_at	AT2G37090	Nucleotide-diphospho-sugar transferases superfamily protein	3	11.0172	0.0161913	3	3.19707	0.15631	0.00442491	-31.9318	4.38404e-06

## Sheet: irx10
	Annotations		SAM WT vs irx10	SAM WT vs irx10	SAM WT vs irx10	SAM WT vs irx10	SAM WT vs irx10	SAM WT vs irx10	SAM WT vs irx10	SAM WT vs irx10	SAM WT vs irx10
			Genotype=WT	Genotype=WT	Genotype=WT	Genotype=irx10	Genotype=irx10	Genotype=irx10
Probeset	locus	description	Sample size	Sample mean	Sample variance	Sample size	Sample mean	Sample variance	Fold change	SAM d-score	P-value
254459_at	AT4G21200	gibberellin 2-oxidase 8	3	2.38808	0.0279346	3	6.31871	9.6687	15.2489	2.13323	0.0267383
250662_at	AT5G07010	sulfotransferase 2A	3	2.61243	0.00408819	3	5.98665	6.9101	10.3691	2.15899	0.0254844
245504_at	AT4G15660	Thioredoxin superfamily protein	3	5.02507	2.23463	3	8.23997	0.919253	9.28499	3.0044	0.00599737
250793_at	AT5G05600	2-oxoglutarate (2OG) and Fe(II)-dependent oxygenase superfamily protein	3	3.4549	0.236169	3	6.60764	2.25067	8.89347	3.30061	0.00391057
250292_at	AT5G13220	jasmonate-zim-domain protein 10	3	2.6268	0.0706631	3	5.41436	4.4618	6.90463	2.18823	0.0240684
260023_at	AT1G30040	gibberellin 2-oxidase	3	4.19248	0.645286	3	6.87315	3.7791	6.41154	2.12896	0.0268917
267380_at	AT2G26170	cytochrome P450, family 711, subfamily A, polypeptide 1	3	5.306	1.14659	3	7.81705	1.34235	5.70034	2.62776	0.0112319
246340_s_at	AT3G44860;AT3G44870	[AT3G44860, farnesoic acid carboxyl-O-methyltransferase];[AT3G44870, S-adenosyl-L-methionine-dependent methyltransferases superfamily protein]	3	5.05881	0.397534	3	7.24333	2.12508	4.54578	2.27146	0.0208154
254163_s_at	AT4G24340;AT4G24350	[AT4G24340, Phosphorylase superfamily protein];[AT4G24350, Phosphorylase superfamily protein]	3	3.50131	0.938931	3	5.64467	0.728991	4.4179	2.71183	0.00973696
255786_at	AT1G19670	chlorophyllase 1	3	7.7748	1.15617	3	9.89697	0.221937	4.35349	2.93724	0.00672951
253485_at	AT4G31800	WRKY DNA-binding protein 18	3	6.63654	0.215379	3	8.60347	1.88016	3.90935	2.23386	0.0221526
266292_at	AT2G29350	senescence-associated gene 13	3	5.29191	0.263474	3	7.25659	0.821036	3.90327	3.04136	0.00565103
264415_at	AT1G43160	related to AP2 6	3	1.89862	0.00913491	3	3.81967	1.9683	3.787	2.24262	0.0218501
265025_at	AT1G24575	unknown protein; Has 7 Blast hits to 7 proteins in 2 species: Archae - 0; Bacteria - 0; Metazoa - 0; Fungi - 0; Plants - 7; Viruses - 0; Other Eukaryotes - 0 (source: NCBI BLink).	3	6.49914	1.09272	3	8.41017	0.328575	3.76077	2.60699	0.0116089
262133_at	AT1G78000	sulfate transporter 1;2	3	3.87173	0.563554	3	5.70563	0.860906	3.56498	2.49915	0.0139018
267497_at	AT2G30540	Thioredoxin superfamily protein	3	3.19054	0.268583	3	5.01475	1.55281	3.54113	2.21405	0.0228716
265817_at	AT2G18050	histone H1-3	3	5.80312	0.716355	3	7.58282	0.199583	3.43355	2.97964	0.00628672
263539_at	AT2G24850	tyrosine aminotransferase 3	3	4.7321	0.264521	3	6.47019	0.508632	3.33595	3.14647	0.0048619
247754_at	AT5G59080	unknown protein; FUNCTIONS IN: molecular_function unknown; INVOLVED IN: response to oxidative stress; LOCATED IN: chloroplast; EXPRESSED IN: 18 plant structures; EXPRESSED DURING: 9 growth stages; BEST Arabidopsis thaliana protein match is: unknown protein (TAIR:AT3G46880.1); Has 1807 Blast hits to 1807 proteins in 277 species: Archae - 0; Bacteria - 0; Metazoa - 736; Fungi - 347; Plants - 385; V…	3	4.67899	0.851952	3	6.38294	0.640687	3.25792	2.27161	0.0207979
262378_at	AT1G72830	nuclear factor Y, subunit A3	3	4.97545	0.128899	3	6.67046	0.427294	3.23779	3.56608	0.00272249
262226_at	AT1G53903;AT1G53885	[AT1G53903, Protein of unknown function (DUF581)];[AT1G53885, Protein of unknown function (DUF581)]	3	7.91444	0.568407	3	9.60583	1.49114	3.22966	1.93677	0.0386278
248794_at	AT5G47220	ethylene responsive element binding factor 2	3	6.82932	0.338218	3	8.50114	0.191665	3.18615	3.59524	0.00263481
251899_at	AT3G54400	Eukaryotic aspartyl protease family protein	3	2.11123	0.142537	3	3.78279	1.81421	3.1856	1.96111	0.0369531
245253_at	AT4G15440	hydroperoxide lyase 1	3	5.47883	0.749869	3	7.14928	0.313154	3.18313	2.61007	0.0115476
254797_at	AT4G13030	P-loop containing nucleoside triphosphate hydrolases superfamily protein	3	3.60065	0.0725792	3	5.21757	0.0956125	3.06718	5.74363	0.000245506
266486_at	AT2G47950	unknown protein; FUNCTIONS IN: molecular_function unknown; INVOLVED IN: biological_process unknown; LOCATED IN: endomembrane system; EXPRESSED IN: root, flower; EXPRESSED DURING: petal differentiation and expansion stage; BEST Arabidopsis thaliana protein match is: unknown protein (TAIR:AT3G62990.1); Has 22 Blast hits to 22 proteins in 5 species: Archae - 0; Bacteria - 0; Metazoa - 0; Fungi - 0; …	3	3.26466	0.00803735	3	4.86789	0.906842	3.03821	2.68561	0.0102192
252618_at	AT3G45140	lipoxygenase 2	3	4.05704	0.705314	3	5.57605	1.09607	2.86593	1.85328	0.0453354
264987_at	AT1G27030	unknown protein; BEST Arabidopsis thaliana protein match is: unknown protein (TAIR:AT1G27020.1); Has 504 Blast hits to 502 proteins in 169 species: Archae - 0; Bacteria - 299; Metazoa - 0; Fungi - 0; Plants - 67; Viruses - 0; Other Eukaryotes - 138 (source: NCBI BLink).	3	8.07262	0.523177	3	9.56399	0.40393	2.81157	2.48295	0.0142525
248028_at	AT5G55620	unknown protein; BEST Arabidopsis thaliana protein match is: unknown protein (TAIR:AT3G09950.1); Has 30201 Blast hits to 17322 proteins in 780 species: Archae - 12; Bacteria - 1396; Metazoa - 17338; Fungi - 3422; Plants - 5037; Viruses - 0; Other Eukaryotes - 2996 (source: NCBI BLink).	3	5.49281	0.232273	3	6.97217	0.247804	2.78824	3.32613	0.00378781
251304_at	AT3G61990	S-adenosyl-L-methionine-dependent methyltransferases superfamily protein	3	7.38153	0.0344443	3	8.84605	0.295461	2.75972	3.89137	0.00180184
256178_s_at	AT1G51760;AT1G51780	[AT1G51760, peptidase M20/M25/M40 family protein];[AT1G51780, IAA-leucine resistant (ILR)-like gene 5]	3	6.82946	0.105186	3	8.29081	0.206749	2.75366	3.97979	0.00158264
264580_at	AT1G05340	unknown protein; FUNCTIONS IN: molecular_function unknown; INVOLVED IN: biological_process unknown; LOCATED IN: chloroplast; EXPRESSED IN: 14 plant structures; EXPRESSED DURING: 7 growth stages; BEST Arabidopsis thaliana protein match is: unknown protein (TAIR:AT2G32210.1); Has 189 Blast hits to 189 proteins in 27 species: Archae - 0; Bacteria - 0; Metazoa - 0; Fungi - 21; Plants - 168; Viruses -…	3	8.3196	0.972364	3	9.78052	0.0748814	2.75284	2.2986	0.019737
260611_at	AT2G43670	Carbohydrate-binding X8 domain superfamily protein	3	2.39763	0.10314	3	3.82591	0.747189	2.69126	2.4748	0.014441
252114_at	AT3G51450	Calcium-dependent phosphotriesterase superfamily protein	3	5.95271	0.148673	3	7.37349	0.503189	2.6773	2.78106	0.00867602
262118_at	AT1G02850	beta glucosidase 11	3	2.7188	0.00316375	3	4.13383	0.748242	2.66666	2.59542	0.0118018
258322_at	AT3G22740	homocysteine S-methyltransferase 3	3	8.60802	0.705928	3	10.0137	0.232885	2.64952	2.32681	0.0187418
259133_at	AT3G05400	Major facilitator superfamily protein	3	4.58881	0.475994	3	5.99065	0.369063	2.6424	2.43597	0.0154143
247696_at	AT5G59780	myb domain protein 59	3	9.15426	0.193707	3	10.5428	0.118078	2.6181	3.78224	0.00203419
260134_at	AT1G66370	myb domain protein 113	3	3.08241	0.253129	3	4.47058	1.06593	2.61747	1.96118	0.0369487
263927_s_at	AT2G21890;AT2G21730	[AT2G21890, cinnamyl alcohol dehydrogenase homolog 3];[AT2G21730, cinnamyl alcohol dehydrogenase homolog 2]	3	4.99305	0.157169	3	6.35403	0.5796	2.56859	2.5189	0.0134459
254150_at	AT4G24350	Phosphorylase superfamily protein	3	2.74241	0.164881	3	4.10324	0.411479	2.56832	2.81715	0.00818939
263295_at	AT2G14210	AGAMOUS-like 44	3	4.54659	0.0626136	3	5.85873	1.13371	2.48311	1.94041	0.0383648
249580_at	AT5G37740	Calcium-dependent lipid-binding (CaLB domain) family protein	3	5.23738	0.302268	3	6.54244	0.0125581	2.47095	3.53979	0.00278387
260684_at	AT1G17590	nuclear factor Y, subunit A8	3	3.61167	0.0100019	3	4.89062	0.212848	2.42662	4.0309	0.00150811
251916_at	AT3G53960	Major facilitator superfamily protein	3	8.55868	0.000382323	3	9.83437	0.839277	2.42115	2.22331	0.0225691
258890_at	AT3G05690	nuclear factor Y, subunit A2	3	5.99178	0.350093	3	7.26343	0.132674	2.41437	2.85195	0.00777291
247312_at	AT5G63970	Copine (Calcium-dependent phospholipid-binding protein) family	3	5.88762	0.00567511	3	7.15754	0.338195	2.41148	3.31316	0.00385796
245244_at	AT1G44350	IAA-leucine resistant (ILR)-like gene 6	3	6.73439	0.0385149	3	8.00157	0.420948	2.40691	2.90581	0.00712407
252549_at	AT3G45860	cysteine-rich RLK (RECEPTOR-like protein kinase) 4	3	4.3206	0.0413439	3	5.56809	0.223596	2.37427	3.64856	0.00242437
250483_at	AT5G10300	methyl esterase 5	3	6.54759	0.284242	3	7.78647	0.292059	2.36015	2.56481	0.0123762
261713_at	AT1G32640	Basic helix-loop-helix (bHLH) DNA-binding family protein	3	8.43561	0.0677848	3	9.66017	0.478038	2.33685	2.59838	0.0117624
253519_at	AT4G31240	protein kinase C-like zinc finger protein	3	5.17626	0.24064	3	6.39372	0.259937	2.32537	2.68624	0.0102017
261927_at	AT1G22500	RING/U-box superfamily protein	3	3.39587	0.164141	3	4.60519	0.628875	2.3123	2.16386	0.0252477
248271_at	AT5G53420	CCT motif family protein	3	7.11804	0.810482	3	8.32703	0.0265138	2.31176	2.11016	0.0277948
262640_at	AT1G62760	Plant invertase/pectin methylesterase inhibitor superfamily protein	3	2.72356	0.158302	3	3.92459	0.74273	2.29905	2.02613	0.0324726
246440_at	AT5G17650	glycine/proline-rich protein	3	2.59023	0.0773703	3	3.78192	0.558631	2.28421	2.35899	0.0177422
263917_at	AT2G36450	Integrase-type DNA-binding superfamily protein	3	2.35624	0.0209407	3	3.54568	1.07678	2.28064	1.83092	0.0474003
255403_at	AT4G03400	Auxin-responsive GH3 family protein	3	3.27426	0.31026	3	4.4608	0.303048	2.27606	2.38797	0.0167602
262137_at	AT1G77920	bZIP transcription factor family protein	3	7.6476	0.176538	3	8.83179	0.0459956	2.27236	3.73452	0.00213503
247175_at	AT5G65280	GCR2-like 1	3	3.37079	0.0580603	3	4.55335	0.557686	2.26979	2.37566	0.0171504
249718_at	AT5G35740	Carbohydrate-binding X8 domain superfamily protein	3	7.17323	0.0817383	3	8.35394	0.729497	2.26689	2.0907	0.0288339
267361_at	AT2G39920	HAD superfamily, subfamily IIIB acid phosphatase	3	3.56245	0.179612	3	4.72788	0.0378428	2.243	3.71196	0.00220956
260668_at	AT1G19530	unknown protein; FUNCTIONS IN: molecular_function unknown; INVOLVED IN: N-terminal protein myristoylation, anaerobic respiration; LOCATED IN: cellular_component unknown; EXPRESSED IN: leaf apex, inflorescence meristem, hypocotyl, root, flower; EXPRESSED DURING: petal differentiation and expansion stage; Has 47 Blast hits to 47 proteins in 13 species: Archae - 0; Bacteria - 0; Metazoa - 0; Fungi -…	3	9.38294	0.0524549	3	10.5418	0.0598105	2.23278	4.86534	0.000591846
252200_at	AT3G50280	HXXXD-type acyl-transferase family protein	3	3.17495	0.0446026	3	4.32426	0.38837	2.21808	2.70657	0.00981587
250366_at	AT5G11420	Protein of unknown function, DUF642	3	7.84647	0.123746	3	8.9775	0.305697	2.19015	2.67329	0.0104516
265452_at	AT2G46510	ABA-inducible BHLH-type transcription factor	3	5.87921	0.0968318	3	6.99553	0.423822	2.16794	2.41979	0.0158702
260824_at	AT1G06720	P-loop containing nucleoside triphosphate hydrolases superfamily protein	3	4.55505	0.350684	3	5.6695	0.0746542	2.16512	2.64543	0.010947
250054_at	AT5G17860	calcium exchanger 7	3	3.44375	0.3333	3	4.53862	0.108164	2.13593	2.55604	0.0125296
247357_at	AT5G63710	Leucine-rich repeat protein kinase family protein	3	5.88621	0.443557	3	6.97576	0.245705	2.12807	2.07904	0.0293161
265233_s_at	ATMG00590;AT2G07718	[ATMG00590, Cytochrome b/b6 protein];[AT2G07718, Cytochrome b/b6 protein]	3	3.49498	0.0307156	3	4.58439	0.087095	2.12788	4.48498	0.000894345
266009_at	AT2G37420	ATP binding microtubule motor family protein	3	3.72535	0.368552	3	4.79935	0.0480835	2.10526	2.57306	0.0122359
262616_at	AT1G06620	2-oxoglutarate (2OG) and Fe(II)-dependent oxygenase superfamily protein	3	3.68529	0.0620616	3	4.75899	0.756354	2.10481	1.89349	0.0419114
251360_at	AT3G61210	S-adenosyl-L-methionine-dependent methyltransferases superfamily protein	3	7.1461	0.417517	3	8.21683	0.118062	2.10051	2.29153	0.0200132
247013_at	AT5G67480	BTB and TAZ domain protein 4	3	8.30302	0.62185	3	9.37069	0.105194	2.09604	1.98811	0.0351074
260546_at	AT2G43520	trypsin inhibitor protein 2	3	6.19591	0.40402	3	7.26082	0.186325	2.09204	2.18068	0.0244279
254971_at	AT4G10380	NOD26-like intrinsic protein 5;1	3	7.08426	0.0693541	3	8.14848	0.466332	2.09104	2.27737	0.020548
254153_at	AT4G24450	phosphoglucan, water dikinase	3	3.5673	0.200737	3	4.62866	0.0857222	2.0869	3.00035	0.00604121
263222_at	AT1G30640	Protein kinase family protein	3	5.96633	0.0209375	3	7.02505	0.0713381	2.08308	4.8098	0.000635686
266299_at	AT2G29450	glutathione S-transferase tau 5	3	8.89367	0.0969934	3	9.95229	0.3521	2.08294	2.45254	0.0149978
258198_at	AT3G14020	nuclear factor Y, subunit A6	3	3.09337	8.32183e-05	3	4.14839	0.231967	2.07774	3.26776	0.00407716
258920_at	AT3G10520	haemoglobin 2	3	3.50398	0.22609	3	4.55429	0.0712742	2.07097	2.92098	0.00694871
261768_at	AT1G15550	gibberellin 3-oxidase 1	3	4.93477	0.690545	3	5.96292	0.0744081	2.03941	1.8704	0.0437308
259977_at	AT1G76590	PLATZ transcription factor family protein	3	7.92081	0.204994	3	8.93809	0.0520231	2.0241	3.01475	0.00592284
251797_at	AT3G55560	AT-hook protein of GA feedback 2	3	3.74833	0.0838914	3	4.76495	0.606321	2.02317	1.93866	0.0384831
248590_at	AT5G49660	Leucine-rich repeat transmembrane protein kinase family protein	3	6.69804	0.364611	3	7.71251	0.260559	2.02016	2.02394	0.0326699
246302_at	AT3G51860	cation exchanger 3	3	9.3436	0.0436722	3	10.3521	0.00552719	2.01189	5.8366	0.000223586
251200_at	AT3G63010	alpha/beta-Hydrolases superfamily protein	3	2.97069	0.0290297	3	3.97736	0.477012	2.00926	2.21029	0.0230294
257382_at	AT2G40750	WRKY DNA-binding protein 54	3	6.90712	0.0171073	3	7.91282	0.157091	2.00791	3.52004	0.00288032
257872_at	AT3G28360	P-glycoprotein 16	3	2.16113	0.00573805	3	3.16203	0.319889	2.00125	2.67482	0.0104296
267230_at	AT2G44080	ARGOS-like	3	8.25567	0.168936	3	7.24917	0.150329	0.497753	-2.71323	0.00971504
261653_at	AT1G01900	subtilase family protein	3	5.77038	0.14344	3	4.76026	0.0294639	0.496508	-3.54664	0.00276195
249367_at	AT5G40630	Ubiquitin-like superfamily protein	3	3.3837	0.327713	3	2.37168	0.0557102	0.49585	-2.51598	0.013516
251069_at	AT5G01930	Glycosyl hydrolase superfamily protein	3	5.12566	0.179796	3	4.10913	0.0464804	0.494304	-3.18288	0.00461201
252950_at	AT4G38690	PLC-like phosphodiesterases superfamily protein	3	6.35845	0.326645	3	5.34048	0.00707998	0.493813	-2.69114	0.010114
257679_at	AT3G20470	glycine-rich protein 5	3	9.14368	0.0149063	3	8.12102	0.0932496	0.492208	-4.35899	0.00106971
247037_at	AT5G67070	ralf-like 34	3	9.44844	0.0476107	3	8.42539	0.136815	0.492075	-3.49547	0.002968
248763_at	AT5G47550	Cystatin/monellin superfamily protein	3	8.28071	0.0692783	3	7.2489	0.0971815	0.489095	-3.6812	0.00230601
263495_at	AT2G42530	cold regulated 15b	3	6.62653	0.226319	3	5.58899	0.00110362	0.487158	-3.24162	0.0042306
252296_at	AT3G48970	Heavy metal transport/detoxification superfamily protein	3	6.71331	0.181679	3	5.67417	0.31269	0.486617	-2.30572	0.0194958
251906_at	AT3G53720	cation/H+ exchanger 20	3	7.59785	0.0277215	3	6.5574	0.0168404	0.486178	-6.24466	0.000127137
253507_at	no_match	no_match	3	4.63108	0.0394025	3	3.58511	0.0521812	0.48432	-4.76613	0.000666374
248968_at	AT5G45280	Pectinacetylesterase family protein	3	6.03994	0.000695689	3	4.99195	0.0769698	0.48364	-5.09638	0.000460324
254226_at	AT4G23690	Disease resistance-responsive (dirigent-like protein) family protein	3	9.89388	0.134083	3	8.84555	0.0159986	0.483528	-3.90579	0.00177115
247800_at	AT5G58570	unknown protein; Has 30201 Blast hits to 17322 proteins in 780 species: Archae - 12; Bacteria - 1396; Metazoa - 17338; Fungi - 3422; Plants - 5037; Viruses - 0; Other Eukaryotes - 2996 (source: NCBI BLink).	3	6.67543	0.051618	3	5.62656	0.106056	0.483347	-3.82811	0.0019509
251144_at	AT5G01210	HXXXD-type acyl-transferase family protein	3	6.95156	0.183435	3	5.89633	0.3557	0.481222	-2.25158	0.0215563
245864_at	AT1G58070	unknown protein; Has 286 Blast hits to 266 proteins in 81 species: Archae - 2; Bacteria - 25; Metazoa - 90; Fungi - 19; Plants - 78; Viruses - 4; Other Eukaryotes - 68 (source: NCBI BLink).	3	5.03348	0.0997721	3	3.97097	0.0783321	0.478796	-3.68429	0.00230162
257974_at	AT3G20820	Leucine-rich repeat (LRR) family protein	3	8.51435	0.210151	3	7.45044	0.464511	0.478335	-2.05008	0.0309513
249750_at	AT5G24570	unknown protein; Has 30201 Blast hits to 17322 proteins in 780 species: Archae - 12; Bacteria - 1396; Metazoa - 17338; Fungi - 3422; Plants - 5037; Viruses - 0; Other Eukaryotes - 2996 (source: NCBI BLink).	3	5.63042	0.54152	3	4.55799	0.333222	0.475517	-1.8341	0.0471285
253255_at	AT4G34760	SAUR-like auxin-responsive protein family	3	6.59094	0.269681	3	5.51722	0.271303	0.475093	-2.28749	0.0201797
247327_at	AT5G64120	Peroxidase superfamily protein	3	3.79934	0.372981	3	2.70484	0.0186097	0.468299	-2.69563	0.01
264147_at	AT1G02205	Fatty acid hydroxylase superfamily	3	3.33777	0.566885	3	2.2426	0.00577731	0.468083	-2.27381	0.020719
251436_at	AT3G59900	auxin-regulated gene involved in organ size	3	3.12347	0.227494	3	2.02697	0.0197162	0.467648	-3.30475	0.00388865
260048_at	AT1G73750	Uncharacterised conserved protein UCP031088, alpha/beta hydrolase	3	7.65836	0.246105	3	6.55996	0.152324	0.467035	-2.68448	0.0102323
266899_at	AT2G34620	Mitochondrial transcription termination factor family protein	3	7.07663	0.020177	3	5.96689	0.023724	0.463377	-6.69705	7.89128e-05
266549_at	AT2G35150	EXORDIUM like 1	3	5.50045	0.0236096	3	4.38412	0.444633	0.461267	-2.53822	0.0129417
262448_at	AT1G49450	Transducin/WD40 repeat-like superfamily protein	3	5.27199	0.729754	3	4.14789	0.0542497	0.458786	-2.02197	0.0328145
267382_at	AT2G44300	Bifunctional inhibitor/lipid-transfer protein/seed storage 2S albumin superfamily protein	3	8.78349	0.00788203	3	7.65838	0.193597	0.458468	-3.70237	0.00224463
246880_s_at	AT5G26000;AT5G25980	[AT5G26000, thioglucoside glucohydrolase 1];[AT5G25980, glucoside glucohydrolase 2]	3	12.7073	0.0119403	3	11.5733	0.244596	0.455673	-3.36317	0.00357738
246275_at	AT4G36540	BR enhanced expression 2	3	5.99347	0.0341598	3	4.85759	0.550418	0.455057	-2.33641	0.0184042
265119_at	AT1G62570	flavin-monooxygenase glucosinolate S-oxygenase 4	3	6.21105	0.037427	3	5.0733	0.0979718	0.454469	-4.42391	0.000995178
247954_at	AT5G56870	beta-galactosidase 4	3	9.68032	0.0623883	3	8.53315	0.0852048	0.45151	-4.30391	0.00111355
248801_at	AT5G47370	Homeobox-leucine zipper protein 4 (HB-4) / HD-ZIP protein	3	7.83237	0.119778	3	6.68095	0.49137	0.450184	-2.321	0.0189566
260840_at	AT1G29050	TRICHOME BIREFRINGENCE-LIKE 38	3	9.35441	0.375684	3	8.20125	0.205223	0.449639	-2.37875	0.0170539
259996_at	AT1G67910	unknown protein; FUNCTIONS IN: molecular_function unknown; INVOLVED IN: biological_process unknown; LOCATED IN: chloroplast; EXPRESSED IN: 21 plant structures; EXPRESSED DURING: 12 growth stages; BEST Arabidopsis thaliana protein match is: unknown protein (TAIR:AT1G24577.1); Has 167 Blast hits to 167 proteins in 19 species: Archae - 0; Bacteria - 0; Metazoa - 0; Fungi - 0; Plants - 167; Viruses -…	3	8.07876	0.0469263	3	6.91242	0.102693	0.445549	-4.35107	0.00108724
254494_at	AT4G20050	Pectin lyase-like superfamily protein	3	6.19144	0.357401	3	5.01759	0.170697	0.443237	-2.52822	0.0132179
264573_at	AT1G05310	Pectin lyase-like superfamily protein	3	5.08169	0.0893651	3	3.90477	0.0304434	0.442296	-4.81206	0.000631302
266473_at	AT2G31110	Plant protein of unknown function (DUF828)	3	5.69341	0.625525	3	4.51071	0.265598	0.440528	-2.00542	0.0339149
266884_at	AT2G44790	uclacyanin 2	3	6.50171	0.129582	3	5.31629	0.160017	0.439696	-3.33514	0.00375274
250446_at	AT5G10770	Eukaryotic aspartyl protease family protein	3	9.53974	0.3019	3	8.34035	0.693	0.435457	-1.9326	0.0389478
259358_at	AT1G13250	galacturonosyltransferase-like 3	3	6.55891	0.00881533	3	5.35327	0.0848334	0.433578	-5.4451	0.000320035
266460_at	AT2G47930	arabinogalactan protein 26	3	5.09577	0.556153	3	3.88041	0.321896	0.430666	-2.07492	0.0295397
258798_at	AT3G04540	Cysteine-rich protein	3	3.5779	0.311094	3	2.33859	0.0227368	0.423573	-3.27586	0.00404209
253305_at	AT4G33666	unknown protein; FUNCTIONS IN: molecular_function unknown; INVOLVED IN: biological_process unknown; LOCATED IN: chloroplast; EXPRESSED IN: 19 plant structures; EXPRESSED DURING: 11 growth stages; Has 30201 Blast hits to 17322 proteins in 780 species: Archae - 12; Bacteria - 1396; Metazoa - 17338; Fungi - 3422; Plants - 5037; Viruses - 0; Other Eukaryotes - 2996 (source: NCBI BLink).	3	4.67594	0.0351168	3	3.41499	0.0412187	0.417269	-6.17351	0.000144673
247586_at	AT5G60660	plasma membrane intrinsic protein 2;4	3	8.55853	0.112339	3	7.29183	0.0814877	0.415609	-4.2376	0.00117492
265823_at	AT2G35760	Uncharacterised protein family (UPF0497)	3	7.74466	0.0602724	3	6.47794	0.0189227	0.415604	-6.11316	0.000157826
260950_s_at	AT1G06120;AT1G06090	[AT1G06120, Fatty acid desaturase family protein];[AT1G06090, Fatty acid desaturase family protein]	3	6.35287	0.142753	3	5.08449	0.0966031	0.415125	-3.87648	0.00183691
261368_at	AT1G53070	Legume lectin family protein	3	8.47849	0.284263	3	7.20123	0.250826	0.412579	-2.73464	0.0093687
257769_at	AT3G23050	indole-3-acetic acid 7	3	10.3722	0.03169	3	9.09146	0.181529	0.411572	-4.11389	0.00139851
251968_at	AT3G53100	GDSL-like Lipase/Acylhydrolase superfamily protein	3	5.4858	0.175685	3	4.2028	0.241428	0.41094	-3.07221	0.00538799
245325_at	AT4G14130	xyloglucan endotransglucosylase/hydrolase 15	3	5.46202	0.435019	3	4.17526	0.355156	0.409869	-2.30622	0.0194695
259103_at	AT3G11690	unknown protein; FUNCTIONS IN: molecular_function unknown; INVOLVED IN: biological_process unknown; LOCATED IN: chloroplast; EXPRESSED IN: 24 plant structures; EXPRESSED DURING: 15 growth stages; BEST Arabidopsis thaliana protein match is: unknown protein (TAIR:AT5G06380.1); Has 84 Blast hits to 84 proteins in 12 species: Archae - 0; Bacteria - 0; Metazoa - 0; Fungi - 0; Plants - 84; Viruses - 0;…	3	7.75338	0.324503	3	6.46143	0.942189	0.4084	-1.86018	0.0447216
255005_at	AT4G09990	Protein of unknown function (DUF579)	3	5.94673	0.417122	3	4.64476	0.187016	0.405572	-2.6383	0.0110522
247162_at	AT5G65730	xyloglucan endotransglucosylase/hydrolase 6	3	6.48492	0.0260682	3	5.1754	0.324942	0.403454	-3.38559	0.00346778
264342_at	AT1G12080	Vacuolar calcium-binding protein-related	3	8.12504	0.00301494	3	6.80141	0.988393	0.399529	-2.13626	0.0265717
262682_at	AT1G75900	GDSL-like Lipase/Acylhydrolase superfamily protein	3	7.77705	0.0817832	3	6.4532	0.183328	0.399468	-3.87082	0.00185007
257922_at	AT3G23150	Signal transduction histidine kinase, hybrid-type, ethylene sensor	3	5.8424	0.440865	3	4.51315	0.554338	0.397974	-2.14154	0.0263569
259773_at	AT1G29500	SAUR-like auxin-responsive protein family	3	3.22284	0.00580829	3	1.8873	0.0194227	0.396244	-9.7882	8.76809e-06
251131_at	AT5G01190	laccase 10	3	6.389	0.0802459	3	5.03962	0.0639447	0.392462	-5.11185	0.000447172
266118_at	AT2G02130	low-molecular-weight cysteine-rich 68	3	9.13463	0.0499105	3	7.77808	0.155562	0.390515	-4.42675	0.000986409
266613_at	AT2G14900	Gibberellin-regulated family protein	3	4.75461	0.128956	3	3.37202	0.0278339	0.383531	-5.05796	0.000504165
247965_at	AT5G56540	arabinogalactan protein 14	3	8.81003	0.135827	3	7.41989	0.268208	0.381527	-3.37641	0.00350723
259789_at	AT1G29395	COLD REGULATED 314 INNER MEMBRANE 1	3	7.60971	0.383215	3	6.18204	0.0869695	0.371731	-3.2401	0.00425252
258560_at	AT3G06020	Protein of unknown function (DUF3049)	3	4.10364	0.229916	3	2.67201	0.0722505	0.370712	-3.95364	0.00163963
259788_at	AT1G29670	GDSL-like Lipase/Acylhydrolase superfamily protein	3	8.75783	0.213635	3	7.31814	0.156509	0.368646	-3.63565	0.00246822
251780_s_at	AT3G55310;AT3G55290	[AT3G55310, NAD(P)-binding Rossmann-fold superfamily protein];[AT3G55290, NAD(P)-binding Rossmann-fold superfamily protein]	3	7.95361	0.44176	3	6.51337	0.11971	0.368507	-3.01713	0.00590092
264078_at	AT2G28470	beta-galactosidase 8	3	7.6089	0.0969514	3	6.16418	0.0980138	0.367363	-4.82113	0.000622534
256926_at	AT3G22540	Protein of unknown function (DUF1677)	3	9.2818	0.112925	3	7.82349	0.495771	0.363917	-2.94503	0.00662867
263951_at	AT2G35960	NDR1/HIN1-like 12	3	6.51857	0.0410195	3	5.01006	0.13913	0.351474	-5.20559	0.000403332
249167_at	AT5G42860	unknown protein; FUNCTIONS IN: molecular_function unknown; INVOLVED IN: biological_process unknown; LOCATED IN: plasma membrane; EXPRESSED IN: 19 plant structures; EXPRESSED DURING: 11 growth stages; BEST Arabidopsis thaliana protein match is: unknown protein (TAIR:AT1G45688.1); Has 1807 Blast hits to 1807 proteins in 277 species: Archae - 0; Bacteria - 0; Metazoa - 736; Fungi - 347; Plants - 385…	3	7.56482	0.600701	3	6.03311	0.298842	0.345867	-2.58595	0.0119947
262912_at	AT1G59740	Major facilitator superfamily protein	3	6.37434	0.428831	3	4.82385	0.663687	0.341394	-2.39198	0.0166287
246002_at	AT5G20740	Plant invertase/pectin methylesterase inhibitor superfamily protein	3	7.81876	0.151579	3	6.2616	0.138083	0.33982	-4.3806	0.00104779
248167_at	AT5G54530	Protein of unknown function, DUF538	3	6.86173	0.241166	3	5.30434	0.289364	0.339766	-3.34732	0.00367383
253971_at	AT4G26530	Aldolase superfamily protein	3	8.75561	0.00998281	3	7.18931	0.0828332	0.337672	-7.09924	6.13766e-05
245697_at	AT5G04200	metacaspase 9	3	6.60783	0.390665	3	4.92024	0.0750584	0.310445	-3.84642	0.00189829
261077_at	AT1G07430	highly ABA-induced PP2C gene 2	3	6.20697	1.91569	3	4.50475	0.112505	0.307314	-1.96341	0.0367821
258399_at	AT3G15540	indole-3-acetic acid inducible 19	3	7.53668	0.131853	3	5.82928	0.572764	0.306212	-3.22532	0.00433582
254785_at	AT4G12730	FASCICLIN-like arabinogalactan 2	3	9.27957	0.29031	3	7.54439	0.0672443	0.300372	-4.44954	0.000933801
257315_at	AT3G30775	Methylenetetrahydrofolate reductase family protein	3	7.80207	0.0724516	3	6.06228	1.31403	0.299412	-2.40118	0.0163525
245794_at	AT1G32170	xyloglucan endotransglucosylase/hydrolase 30	3	5.52756	0.895584	3	3.77298	0.224207	0.29636	-2.67593	0.0104121
256599_at	AT3G14760	unknown protein; FUNCTIONS IN: molecular_function unknown; INVOLVED IN: biological_process unknown; LOCATED IN: endomembrane system; EXPRESSED IN: 6 plant structures; EXPRESSED DURING: LP.04 four leaves visible, LP.02 two leaves visible; Has 63 Blast hits to 63 proteins in 13 species: Archae - 0; Bacteria - 0; Metazoa - 0; Fungi - 0; Plants - 63; Viruses - 0; Other Eukaryotes - 0 (source: NCBI BL…	3	4.74245	0.0205142	3	2.96129	0.58067	0.290949	-3.61737	0.0025559
254221_at	AT4G23820	Pectin lyase-like superfamily protein	3	5.87598	0.848005	3	4.08059	0.0918137	0.288095	-2.97031	0.00637001
262113_at	AT1G02820	Late embryogenesis abundant 3 (LEA3) family protein	3	6.92317	0.0673562	3	5.10693	0.545795	0.28396	-3.6557	0.00240245
250968_at	AT5G02890	HXXXD-type acyl-transferase family protein	3	6.32687	0.758524	3	4.44101	0.817579	0.270581	-2.45058	0.0150373
258239_at	AT3G27690	photosystem II light harvesting complex gene 2.3	3	9.03371	0.109771	3	7.10692	0.93237	0.263015	-3.03849	0.00566857
259839_at	AT1G52190	Major facilitator superfamily protein	3	9.5841	0.417261	3	7.63575	1.63659	0.259112	-2.23396	0.0221482
258143_at	AT3G18170	Glycosyltransferase family 61 protein	3	9.26027	0.497693	3	7.20305	2.25669	0.240278	-2.05122	0.0308943
254240_at	AT4G23496	SPIRAL1-like5	3	9.71745	0.263714	3	7.57117	1.47905	0.225895	-2.65984	0.0106971
247882_at	AT5G57785	unknown protein; Has 30201 Blast hits to 17322 proteins in 780 species: Archae - 12; Bacteria - 1396; Metazoa - 17338; Fungi - 3422; Plants - 5037; Viruses - 0; Other Eukaryotes - 2996 (source: NCBI BLink).	3	8.66641	0.32793	3	6.51148	0.783615	0.224544	-3.29785	0.00393249
247189_at	AT5G65390	arabinogalactan protein 7	3	5.15001	0.516373	3	2.89852	0.41065	0.210007	-3.74861	0.00211749
246000_at	AT5G20820	SAUR-like auxin-responsive protein family	3	8.41892	0.258724	3	6.15813	0.995379	0.208657	-3.27039	0.00406401
246601_at	AT1G31710	Copper amine oxidase family protein	3	5.64082	0.217541	3	3.15584	0.249674	0.178626	-5.65575	0.000263043
265246_at	AT2G43050	Plant invertase/pectin methylesterase inhibitor superfamily	3	7.52768	0.890758	3	4.90927	0.89082	0.162847	-3.21136	0.0044235
249052_at	AT5G44420	plant defensin 1.2	3	6.44722	2.90334	3	3.71842	0.12246	0.150852	-2.60127	0.0117185
264146_at	AT1G02205	Fatty acid hydroxylase superfamily	3	8.35779	0.279166	3	5.62261	0.843069	0.150186	-4.16722	0.00130645
249917_at	AT5G22460	alpha/beta-Hydrolases superfamily protein	3	7.31682	0.255905	3	4.56038	0.121866	0.147989	-6.89811	6.57606e-05
249894_at	AT5G22580	Stress responsive A/B Barrel Domain	3	7.74649	0.326151	3	4.97853	0.732252	0.146812	-4.33369	0.00109601
249037_at	AT5G44130	FASCICLIN-like arabinogalactan protein 13 precursor	3	8.79128	0.244946	3	5.41936	0.22226	0.0965939	-7.67446	4.38404e-05
266098_at	AT2G37870	Bifunctional inhibitor/lipid-transfer protein/seed storage 2S albumin superfamily protein	3	7.52891	6.39636	3	4.08585	0.128462	0.0919466	-2.26591	0.0210039

## Sheet: irx14
	Annotations		SAM WT vs irx14	SAM WT vs irx14	SAM WT vs irx14	SAM WT vs irx14	SAM WT vs irx14	SAM WT vs irx14	SAM WT vs irx14	SAM WT vs irx14	SAM WT vs irx14
			Genotype=WT	Genotype=WT	Genotype=WT	Genotype=irx14	Genotype=irx14	Genotype=irx14
Probeset	locus	description	Sample size	Sample mean	Sample variance	Sample size	Sample mean	Sample variance	Fold change	SAM d-score	P-value
249718_at	AT5G35740	Carbohydrate-binding X8 domain superfamily protein	3	7.17323	0.0817383	3	10.5996	0.204508	10.7509	9.71465	6.13766e-05
254459_at	AT4G21200	gibberellin 2-oxidase 8	3	2.38808	0.0279346	3	5.57751	4.22984	9.12249	2.58225	0.0148268
264580_at	AT1G05340	unknown protein; FUNCTIONS IN: molecular_function unknown; INVOLVED IN: biological_process unknown; LOCATED IN: chloroplast; EXPRESSED IN: 14 plant structures; EXPRESSED DURING: 7 growth stages; BEST Arabidopsis thaliana protein match is: unknown protein (TAIR:AT2G32210.1); Has 189 Blast hits to 189 proteins in 27 species: Archae - 0; Bacteria - 0; Metazoa - 0; Fungi - 21; Plants - 168; Viruses -…	3	8.3196	0.972364	3	11.4688	0.0585661	8.8713	4.99849	0.000982025
260151_at	AT1G52910	Protein of unknown function (DUF1218)	3	4.97653	0.00271077	3	8.0963	0.142188	8.69247	11.8361	3.50723e-05
250662_at	AT5G07010	sulfotransferase 2A	3	2.61243	0.00408819	3	5.58759	6.32034	7.86344	1.98907	0.037865
249474_s_at	AT5G39160;AT5G39130;AT5G39190	[AT5G39160, RmlC-like cupins superfamily protein];[AT5G39130, RmlC-like cupins superfamily protein];[AT5G39190, germin-like protein 2]	3	6.61196	0.494398	3	9.32993	0.751221	6.57945	3.94954	0.00268742
253113_at	AT4G35985	Senescence/dehydration-associated protein-related	3	7.24242	0.0400155	3	9.58092	0.351653	5.05774	5.77215	0.000504165
246440_at	AT5G17650	glycine/proline-rich protein	3	2.59023	0.0773703	3	4.88812	0.0873663	4.91738	8.26157	0.000113985
260135_at	AT1G66400	calmodulin like 23	3	6.2492	0.344587	3	8.52445	0.205857	4.84085	4.81888	0.00121438
247458_at	AT5G62180	carboxyesterase 20	3	3.84214	0.0574381	3	6.09264	0.437753	4.75845	5.00011	0.000977641
266292_at	AT2G29350	senescence-associated gene 13	3	5.29191	0.263474	3	7.50176	0.493307	4.62628	4.04688	0.00246383
259478_at	AT1G18980	RmlC-like cupins superfamily protein	3	8.09416	0.00241033	3	10.2259	0.00977111	4.38259	19.825	8.76809e-06
248333_at	AT5G52390	PAR1 protein	3	5.40751	0.526385	3	7.44968	1.73953	4.11867	2.23704	0.02516
259033_at	AT3G09405	Pectinacetylesterase family protein	3	6.2243	0.352506	3	8.23122	0.367988	4.01923	3.75916	0.00342394
245555_at	AT4G15390	HXXXD-type acyl-transferase family protein	3	5.90095	0.00477476	3	7.89304	0.749492	3.97812	3.65367	0.00378781
255823_at	AT2G40470	LOB domain-containing protein 15	3	6.2641	0.408031	3	8.23492	0.518864	3.9199	3.28659	0.0056861
249490_s_at	AT5G39110;AT5G39150;AT5G39120;AT5G39180	[AT5G39110, RmlC-like cupins superfamily protein];[AT5G39150, RmlC-like cupins superfamily protein];[AT5G39120, RmlC-like cupins superfamily protein];[AT5G39180, RmlC-like cupins superfamily protein]	3	3.07063	0.0246729	3	5.01607	0.965984	3.85155	3.14564	0.00672074
248750_at	AT5G47530	Auxin-responsive family protein	3	7.64802	0.08458	3	9.56999	0.0115649	3.78941	8.62534	0.000105217
249481_at	AT5G38900	Thioredoxin superfamily protein	3	6.14445	0.0382813	3	8.04579	0.0908968	3.73561	7.56555	0.000166594
262640_at	AT1G62760	Plant invertase/pectin methylesterase inhibitor superfamily protein	3	2.72356	0.158302	3	4.58334	0.306084	3.62952	4.25337	0.00199474
257371_at	AT2G47810	nuclear factor Y, subunit B5	3	3.38193	0.000365254	3	5.19876	0.391953	3.52307	4.48121	0.00163525
263222_at	AT1G30640	Protein kinase family protein	3	5.96633	0.0209375	3	7.76473	0.0874477	3.47835	7.68933	0.000157826
251188_at	AT3G62730	unknown protein; FUNCTIONS IN: molecular_function unknown; INVOLVED IN: biological_process unknown; LOCATED IN: endomembrane system; EXPRESSED IN: 13 plant structures; EXPRESSED DURING: LP.04 four leaves visible, 4 anthesis, LP.02 two leaves visible, petal differentiation and expansion stage; BEST Arabidopsis thaliana protein match is: unknown protein (TAIR:AT1G47980.1); Has 172 Blast hits to 172…	3	5.1792	0.0226507	3	6.92359	0.0662547	3.35053	8.07748	0.000127137
257735_at	AT3G27400	Pectin lyase-like superfamily protein	3	7.6786	0.448355	3	9.33919	0.00679751	3.16147	3.83229	0.00315651
261239_at	AT1G32930	Galactosyltransferase family protein	3	5.99019	0.0339397	3	7.64237	0.0677547	3.14308	7.24885	0.000188514
246302_at	AT3G51860	cation exchanger 3	3	9.3436	0.0436722	3	10.9707	0.00528674	3.08891	9.48433	7.45287e-05
261768_at	AT1G15550	gibberellin 3-oxidase 1	3	4.93477	0.690545	3	6.54474	0.421132	3.05246	2.46723	0.0175055
247125_at	AT5G66070	RING/U-box superfamily protein	3	6.26928	0.433748	3	7.87796	0.113479	3.04973	3.41616	0.0048356
263096_at	AT2G16060	hemoglobin 1	3	4.7069	0.0177274	3	6.30936	0.132894	3.03661	5.98205	0.000420868
256008_s_at	AT1G34040;AT1G34060	[AT1G34040, Pyridoxal phosphate (PLP)-dependent transferases superfamily protein];[AT1G34060, Pyridoxal phosphate (PLP)-dependent transferases superfamily protein]	3	8.33984	0.171187	3	9.91942	0.0576793	2.98882	4.93598	0.00105655
267298_at	AT2G23760	BEL1-like homeodomain 4	3	5.21575	0.151375	3	6.79219	0.0295975	2.98232	5.44692	0.000679527
253379_at	AT4G33330	plant glycogenin-like starch initiation protein 3	3	6.36281	0.143224	3	7.92363	0.0706865	2.95022	5.02137	0.000964489
248794_at	AT5G47220	ethylene responsive element binding factor 2	3	6.82932	0.338218	3	8.36781	0.668954	2.90489	2.46858	0.017466
252958_at	AT4G38620	myb domain protein 4	3	7.74114	0.225175	3	9.26468	0.223516	2.87496	3.53865	0.00421745
252234_at	AT3G49780	phytosulfokine 4 precursor	3	9.58175	0.0384827	3	11.1029	0.0214234	2.87009	8.21685	0.000118369
251535_at	AT3G58540	unknown protein; FUNCTIONS IN: molecular_function unknown; INVOLVED IN: biological_process unknown; LOCATED IN: endomembrane system; EXPRESSED IN: 10 plant structures; EXPRESSED DURING: 4 anthesis, F mature embryo stage, petal differentiation and expansion stage, E expanded cotyledon stage, D bilateral stage; BEST Arabidopsis thaliana protein match is: unknown protein (TAIR:AT5G06190.2); Has 6 Bl…	3	4.41006	0.0283466	3	5.93099	0.16351	2.86977	5.12624	0.000881192
263028_at	AT1G24030	Protein kinase superfamily protein	3	6.56785	0.00974461	3	8.04741	0.204851	2.78864	4.75341	0.00127576
254490_at	AT4G20320	CTP synthase family protein	3	5.19084	0.0280517	3	6.66396	0.00444306	2.77622	9.96139	5.26085e-05
262378_at	AT1G72830	nuclear factor Y, subunit A3	3	4.97545	0.128899	3	6.43229	0.89236	2.74507	2.32254	0.0218369
253380_at	AT4G33330	plant glycogenin-like starch initiation protein 3	3	4.84566	0.305296	3	6.29194	0.120018	2.72506	3.4408	0.00469093
249491_at	AT5G39130	RmlC-like cupins superfamily protein	3	3.96211	0.234966	3	5.40726	0.826488	2.7229	2.26287	0.024064
249063_at	AT5G44110	P-loop containing nucleoside triphosphate hydrolases superfamily protein	3	3.86401	0.0240343	3	5.30217	0.0936461	2.70975	5.9461	0.000447172
250054_at	AT5G17860	calcium exchanger 7	3	3.44375	0.3333	3	4.86497	0.323707	2.67811	2.77698	0.0109689
256662_at	AT3G11980	Jojoba acyl CoA reductase-related male sterility protein	3	3.81392	0.0212746	3	5.23049	0.232865	2.6695	4.23029	0.00202543
256721_at	AT2G34150	SCAR family protein	3	4.74691	0.348166	3	6.13746	0.217365	2.62177	2.90917	0.00905743
249738_at	AT5G24510	60S acidic ribosomal protein family	3	4.22745	0.120224	3	5.61004	0.461047	2.60736	2.85667	0.00975449
246390_at	AT1G77330	2-oxoglutarate (2OG) and Fe(II)-dependent oxygenase superfamily protein	3	3.30828	0.0907893	3	4.69074	0.635039	2.60713	2.58074	0.0148488
250676_at	AT5G06320	NDR1/HIN1-like 3	3	9.48128	0.0925977	3	10.8513	0.0070945	2.58477	6.05939	0.000403332
266752_at	AT2G47000	ATP binding cassette subfamily B4	3	5.7897	0.158305	3	7.15882	0.0128517	2.58313	4.84361	0.00116616
258890_at	AT3G05690	nuclear factor Y, subunit A2	3	5.99178	0.350093	3	7.35085	0.109401	2.5652	3.12307	0.00691802
253779_at	AT4G28490	Leucine-rich receptor-like protein kinase family protein	3	5.1988	0.0480497	3	6.55763	0.307025	2.56478	3.50359	0.00438843
253193_at	AT4G35380	SEC7-like guanine nucleotide exchange family protein	3	2.91422	0.000408684	3	4.25968	0.00524906	2.54112	15.4234	1.31521e-05
251743_at	AT3G55890	Yippee family putative zinc-binding protein	3	4.85584	0.00750225	3	6.18096	0.112356	2.50554	5.43772	0.000683911
264619_at	AT2G17760	Eukaryotic aspartyl protease family protein	3	6.66094	0.00211607	3	7.97353	0.00766503	2.48386	13.0077	2.19202e-05
267361_at	AT2G39920	HAD superfamily, subfamily IIIB acid phosphatase	3	3.56245	0.179612	3	4.87357	0.0214547	2.48134	4.33149	0.00185445
247848_at	AT5G58120	Disease resistance protein (TIR-NBS-LRR class) family	3	6.07514	0.078415	3	7.37154	0.140943	2.45615	4.12585	0.00225778
266037_at	AT2G05940	Protein kinase superfamily protein	3	9.00772	0.137537	3	10.2988	0.0556022	2.44702	4.339	0.00183691
257945_at	AT3G21860	SKP1-like 10	3	1.83911	0.00467641	3	3.1275	0.184107	2.44255	4.37242	0.00179307
253985_at	AT4G26220	S-adenosyl-L-methionine-dependent methyltransferases superfamily protein	3	8.79156	0.144878	3	10.0788	0.0806339	2.44063	4.04821	0.00245945
260668_at	AT1G19530	unknown protein; FUNCTIONS IN: molecular_function unknown; INVOLVED IN: N-terminal protein myristoylation, anaerobic respiration; LOCATED IN: cellular_component unknown; EXPRESSED IN: leaf apex, inflorescence meristem, hypocotyl, root, flower; EXPRESSED DURING: petal differentiation and expansion stage; Has 47 Blast hits to 47 proteins in 13 species: Archae - 0; Bacteria - 0; Metazoa - 0; Fungi -…	3	9.38294	0.0524549	3	10.668	0.00310311	2.43685	7.14319	0.000201666
253925_at	AT4G26690	PLC-like phosphodiesterase family protein	3	4.49558	0.237003	3	5.76504	0.977123	2.41071	1.86692	0.0464358
265995_at	AT2G24140	Protein of unknown function, DUF593	3	4.47796	0.11938	3	5.726	0.273585	2.37519	3.07603	0.00729505
266486_at	AT2G47950	unknown protein; FUNCTIONS IN: molecular_function unknown; INVOLVED IN: biological_process unknown; LOCATED IN: endomembrane system; EXPRESSED IN: root, flower; EXPRESSED DURING: petal differentiation and expansion stage; BEST Arabidopsis thaliana protein match is: unknown protein (TAIR:AT3G62990.1); Has 22 Blast hits to 22 proteins in 5 species: Archae - 0; Bacteria - 0; Metazoa - 0; Fungi - 0; …	3	3.26466	0.00803735	3	4.5003	0.421968	2.35484	2.92523	0.00877685
253165_at	AT4G35320	unknown protein; BEST Arabidopsis thaliana protein match is: unknown protein (TAIR:AT2G17300.1); Has 30201 Blast hits to 17322 proteins in 780 species: Archae - 12; Bacteria - 1396; Metazoa - 17338; Fungi - 3422; Plants - 5037; Viruses - 0; Other Eukaryotes - 2996 (source: NCBI BLink).	3	8.26658	0.172785	3	9.50128	0.16067	2.35332	3.27331	0.0057957
265341_at	AT2G18360	alpha/beta-Hydrolases superfamily protein	3	2.10888	0.00945545	3	3.32344	0.119225	2.3207	4.8405	0.00117931
260039_at	AT1G68795	CLAVATA3/ESR-RELATED 12	3	5.57665	0.101002	3	6.79099	0.208366	2.32035	3.32756	0.00540114
260415_at	AT1G69790	Protein kinase superfamily protein	3	3.78952	0.0745809	3	5.00213	0.0482585	2.31756	4.92607	0.00106532
249860_at	AT5G22860	Serine carboxypeptidase S28 family protein	3	3.51776	0.000883393	3	4.72895	0.163412	2.31529	4.3595	0.00180623
266912_at	AT2G45900	Phosphatidylinositol N-acetyglucosaminlytransferase subunit P-related	3	4.48679	0.0212085	3	5.69731	0.179815	2.3142	3.9995	0.00257782
262118_at	AT1G02850	beta glucosidase 11	3	2.7188	0.00316375	3	3.92897	0.605314	2.31365	2.44889	0.0179351
252383_at	AT3G47780	ABC2 homolog 6	3	2.82538	0.00881465	3	4.03491	0.174653	2.31262	4.15495	0.00219202
264851_at	AT2G17290	Calcium-dependent protein kinase family protein	3	5.81332	0.0224658	3	7.00918	0.285108	2.29081	3.2853	0.00569926
247648_at	AT5G60020	laccase 17	3	9.41196	0.0888521	3	10.607	0.0120788	2.28954	5.25923	0.00080228
246344_at	AT3G56730	Putative endonuclease or glycosyl hydrolase	3	4.27885	0.0508394	3	5.47337	0.0859637	2.28868	4.64156	0.00140289
257382_at	AT2G40750	WRKY DNA-binding protein 54	3	6.90712	0.0171073	3	8.09539	0.687293	2.27878	2.24892	0.0246383
264053_at	AT2G22560	Kinase interacting (KIP1-like) family protein	3	5.87249	0.178217	3	7.06037	0.0505417	2.27817	3.71272	0.00359491
265038_at	AT1G03920	Protein kinase family protein	3	6.73623	0.150816	3	7.9215	0.0118776	2.27407	4.28385	0.00194652
245410_at	AT4G17220	microtubule-associated proteins 70-5	3	11.1104	0.131846	3	12.2881	0.03907	2.2623	4.16921	0.00215695
259606_at	AT1G27920	microtubule-associated protein 65-8	3	8.38169	0.123596	3	9.55381	0.00313083	2.25343	4.70095	0.0013196
254300_at	AT4G22780	ACT domain repeat 7	3	6.86932	0.250611	3	8.03833	0.105404	2.24857	3.01062	0.00783867
261563_at	AT1G01630	Sec14p-like phosphatidylinositol transfer family protein	3	6.74878	0.0158644	3	7.91322	0.0821333	2.24145	5.18575	0.000850504
266489_at	AT2G35190	novel plant snare 11	3	5.96574	0.366686	3	7.1276	0.191608	2.23745	2.44499	0.0180666
251882_at	AT3G54140	peptide transporter 1	3	9.50353	0.0137383	3	10.6504	0.00712601	2.21431	9.01592	8.76808e-05
248150_at	AT5G54670	kinesin 3	3	7.25502	0.0353332	3	8.39959	0.0115298	2.21079	6.78091	0.000241122
259174_at	AT3G03690	Core-2/I-branching beta-1,6-N-acetylglucosaminyltransferase family protein	3	3.9102	0.11243	3	5.05384	0.120395	2.20938	3.54737	0.00419991
248271_at	AT5G53420	CCT motif family protein	3	7.11804	0.810482	3	8.26119	0.11082	2.20863	1.9117	0.0432091
251304_at	AT3G61990	S-adenosyl-L-methionine-dependent methyltransferases superfamily protein	3	7.38153	0.0344443	3	8.52272	0.34216	2.20563	2.86647	0.00962736
266009_at	AT2G37420	ATP binding microtubule motor family protein	3	3.72535	0.368552	3	4.85756	0.0410316	2.19194	2.7394	0.0116484
256011_at	AT1G19230	Riboflavin synthase-like superfamily protein	3	2.34414	0.0231281	3	3.47094	0.0297723	2.18373	6.38052	0.000320035
261851_at	AT1G50460	hexokinase-like 1	3	7.02993	0.0431628	3	8.14702	0.0327697	2.16909	5.50558	0.000657606
267256_s_at	AT2G23000;AT2G23010	[AT2G23000, serine carboxypeptidase-like 10];[AT2G23010, serine carboxypeptidase-like 9]	3	3.40144	0.249599	3	4.51659	0.187555	2.16618	2.62057	0.0140465
255903_at	AT1G17950	myb domain protein 52	3	7.34566	0.00957485	3	8.45457	0.0527557	2.15682	5.9	0.000464708
267238_at	AT2G44130	Galactose oxidase/kelch repeat superfamily protein	3	7.59972	0.224162	3	8.70858	0.102574	2.15675	2.96624	0.00833406
257263_at	AT3G22070	proline-rich family protein	3	5.474	0.286255	3	6.58029	0.356728	2.15292	2.18305	0.0274309
248896_at	AT5G46350	WRKY DNA-binding protein 8	3	2.02234	0.0062613	3	3.1246	0.106412	2.1469	4.63898	0.00140728
261134_at	AT1G19630	cytochrome P450, family 722, subfamily A, polypeptide 1	3	4.3914	0.0530532	3	5.49047	0.022805	2.14216	5.41882	0.000692679
251766_at	AT3G55910	unknown protein; Has 4 Blast hits to 4 proteins in 2 species: Archae - 0; Bacteria - 0; Metazoa - 0; Fungi - 0; Plants - 4; Viruses - 0; Other Eukaryotes - 0 (source: NCBI BLink).	3	3.73548	0.00202254	3	4.8343	0.155956	2.1418	4.02081	0.00252521
261876_at	AT1G50590	RmlC-like cupins superfamily protein	3	4.95904	0.0306811	3	6.05737	0.0159563	2.14107	6.51865	0.000284963
265586_at	AT2G19990	pathogenesis-related protein-1-like	3	2.97249	0.17442	3	4.06879	0.027511	2.13806	3.61517	0.00393249
250483_at	AT5G10300	methyl esterase 5	3	6.54759	0.284242	3	7.64129	0.540055	2.1342	1.92555	0.0422315
266920_at	AT2G45750	S-adenosyl-L-methionine-dependent methyltransferases superfamily protein	3	5.2223	0.102389	3	6.3159	0.0645942	2.13407	3.90944	0.00283648
255881_at	AT1G67070	Mannose-6-phosphate isomerase, type I	3	3.22303	0.0333132	3	4.30577	0.212533	2.11806	3.28028	0.00576502
264005_at	AT2G22470	arabinogalactan protein 2	3	2.75308	0.0831628	3	3.82876	0.460598	2.10772	2.29089	0.022968
265994_at	AT2G24170	Endomembrane protein 70 protein family	3	7.2326	0.0672222	3	8.308	0.0206613	2.1073	5.00265	0.000973257
249626_at	AT5G37540	Eukaryotic aspartyl protease family protein	3	7.70192	0.136403	3	8.77505	0.268453	2.104	2.60997	0.0142613
263825_at	AT2G40370	laccase 5	3	5.86307	0.22221	3	6.93045	0.232306	2.09562	2.46482	0.0175581
262344_at	AT1G64060	respiratory burst oxidase protein F	3	4.93363	0.0264044	3	5.9987	0.0799009	2.09227	4.58983	0.00149496
266368_at	AT2G41380	S-adenosyl-L-methionine-dependent methyltransferases superfamily protein	3	2.96864	0.0431258	3	4.02619	0.108782	2.08139	3.93385	0.00276195
254971_at	AT4G10380	NOD26-like intrinsic protein 5;1	3	7.08426	0.0693541	3	8.13875	0.537954	2.07699	2.13573	0.0295572
260684_at	AT1G17590	nuclear factor Y, subunit A8	3	3.61167	0.0100019	3	4.66272	0.50857	2.07204	2.28703	0.0230995
245635_at	AT1G25250	indeterminate(ID)-domain 16	3	3.31199	0.0334195	3	4.36051	0.0247642	2.0684	5.72733	0.000512933
251918_at	AT3G54040	PAR1 protein	3	10.0872	0.240839	3	11.1338	0.130694	2.06569	2.64483	0.0135598
246318_at	AT3G56740	Ubiquitin-associated (UBA) protein	3	6.93812	0.0156367	3	7.98307	0.191284	2.0633	3.41001	0.00486629
260140_at	AT1G66390	myb domain protein 90	3	2.83018	0.135927	3	3.87433	0.408531	2.06215	2.22245	0.0256992
251019_at	AT5G02420	unknown protein; Has 90 Blast hits to 90 proteins in 10 species: Archae - 0; Bacteria - 0; Metazoa - 0; Fungi - 0; Plants - 90; Viruses - 0; Other Eukaryotes - 0 (source: NCBI BLink).	3	6.32237	0.349123	3	7.36459	0.233461	2.05939	2.15119	0.0287681
246200_at	AT4G37240	unknown protein; FUNCTIONS IN: molecular_function unknown; INVOLVED IN: N-terminal protein myristoylation; LOCATED IN: cellular_component unknown; EXPRESSED IN: 22 plant structures; EXPRESSED DURING: 13 growth stages; BEST Arabidopsis thaliana protein match is: unknown protein (TAIR:AT2G23690.1); Has 30201 Blast hits to 17322 proteins in 780 species: Archae - 12; Bacteria - 1396; Metazoa - 17338;…	3	3.84427	0.0240081	3	4.88072	0.296922	2.05117	2.79455	0.010662
263295_at	AT2G14210	AGAMOUS-like 44	3	4.54659	0.0626136	3	5.58219	0.243223	2.04997	2.85214	0.00982464
256883_at	AT3G26440	Protein of unknown function (DUF707)	3	7.36391	0.0296354	3	8.39927	0.00700832	2.04963	6.70885	0.00024989
262228_at	AT1G68690	Protein kinase superfamily protein	3	3.7618	0.0170431	3	4.78905	0.250717	2.03814	2.99874	0.00798772
258894_at	AT3G05650	receptor like protein 32	3	4.80597	0.0931054	3	5.83302	0.0552224	2.03786	3.85871	0.00307321
259897_at	AT1G71380	cellulase 3	3	3.88116	0.0557614	3	4.89853	0.00767143	2.02422	5.37665	0.000718983
264301_at	AT1G78780	pathogenesis-related family protein	3	8.85128	0.0374609	3	9.86799	0.014432	2.0233	5.79889	0.000495397
264184_at	AT1G54790	GDSL-like Lipase/Acylhydrolase superfamily protein	3	7.77778	0.0860079	3	8.79341	0.118052	2.02179	3.33415	0.00535291
253271_s_at	AT4G34470;AT4G34210	[AT4G34470, SKP1-like 12];[AT4G34210, SKP1-like 11]	3	2.92052	0.00287247	3	3.93566	0.539876	2.0211	2.16378	0.0282113
249580_at	AT5G37740	Calcium-dependent lipid-binding (CaLB domain) family protein	3	5.23738	0.302268	3	6.25185	0.157334	2.02016	2.33095	0.0215607
247210_at	AT5G65020	annexin 2	3	9.54385	0.0497803	3	10.5462	0.00293711	2.00321	5.68305	0.000526085
263904_at	AT2G36380	pleiotropic drug resistance 6	3	4.54225	0.0674712	3	5.54411	0.0131868	2.00258	4.82179	0.00120561
253302_at	AT4G33660	unknown protein; Has 30201 Blast hits to 17322 proteins in 780 species: Archae - 12; Bacteria - 1396; Metazoa - 17338; Fungi - 3422; Plants - 5037; Viruses - 0; Other Eukaryotes - 2996 (source: NCBI BLink).	3	7.63608	0.0572368	3	6.63544	0.343161	0.499779	-2.44573	0.0180316
260837_at	AT1G43670	Inositol monophosphatase family protein	3	8.04609	0.052778	3	7.04182	0.0272431	0.49852	-4.84855	0.00115739
263597_at	AT2G01870	unknown protein; FUNCTIONS IN: molecular_function unknown; INVOLVED IN: biological_process unknown; LOCATED IN: chloroplast thylakoid membrane, chloroplast; EXPRESSED IN: 22 plant structures; EXPRESSED DURING: 13 growth stages; Has 11 Blast hits to 11 proteins in 5 species: Archae - 0; Bacteria - 0; Metazoa - 0; Fungi - 0; Plants - 11; Viruses - 0; Other Eukaryotes - 0 (source: NCBI BLink).	3	4.43318	0.0487217	3	3.42697	0.011811	0.49785	-5.41396	0.000701447
258402_at	AT3G15450	Aluminium induced protein with YGL and LRDR motifs	3	11.7434	0.0181343	3	10.737	0.00212407	0.497784	-7.9884	0.000131521
256548_at	AT3G14770	Nodulin MtN3 family protein	3	4.77199	0.0573604	3	3.76395	0.395164	0.497223	-2.33238	0.0214993
256598_at	AT3G30180	brassinosteroid-6-oxidase 2	3	4.05197	0.301857	3	3.04361	0.0637766	0.497109	-2.56635	0.0151118
264365_s_at	AT1G03220;AT1G03230	[AT1G03220, Eukaryotic aspartyl protease family protein];[AT1G03230, Eukaryotic aspartyl protease family protein]	3	8.40304	0.0167851	3	7.39207	0.0203249	0.496214	-6.52115	0.000280579
256492_at	AT1G31490	HXXXD-type acyl-transferase family protein	3	7.61351	0.0715323	3	6.60226	0.109299	0.496117	-3.49524	0.00444542
263126_at	AT1G78460	SOUL heme-binding family protein	3	5.30288	0.246273	3	4.29087	0.269573	0.495854	-2.20734	0.0262955
251727_at	AT3G56290	unknown protein; Has 39 Blast hits to 39 proteins in 15 species: Archae - 0; Bacteria - 0; Metazoa - 0; Fungi - 0; Plants - 39; Viruses - 0; Other Eukaryotes - 0 (source: NCBI BLink).	3	6.96443	0.0555534	3	5.94948	0.219292	0.494846	-2.92924	0.00870671
267262_at	AT2G22990	sinapoylglucose 1	3	10.6379	0.0338348	3	9.62139	0.19779	0.494324	-3.15996	0.00658921
266329_at	AT2G01590	chlororespiratory reduction 3	3	5.66402	0.00623257	3	4.63805	0.168426	0.49108	-3.59869	0.00399386
246792_at	AT5G27290	unknown protein; LOCATED IN: chloroplast; EXPRESSED IN: 22 plant structures; EXPRESSED DURING: 13 growth stages; BEST Arabidopsis thaliana protein match is: unknown protein (TAIR:AT1G54680.3); Has 30201 Blast hits to 17322 proteins in 780 species: Archae - 12; Bacteria - 1396; Metazoa - 17338; Fungi - 3422; Plants - 5037; Viruses - 0; Other Eukaryotes - 2996 (source: NCBI BLink).	3	4.74883	0.025066	3	3.72237	0.141277	0.490913	-3.67536	0.00370013
251157_at	AT3G63140	chloroplast stem-loop binding protein of 41 kDa	3	9.16927	0.0190874	3	8.14234	0.0557037	0.490755	-5.09131	0.000911881
248622_at	AT5G49360	beta-xylosidase 1	3	10.8311	0.0514457	3	9.80107	0.0529673	0.489704	-4.47119	0.0016484
251155_at	AT3G63160	FUNCTIONS IN: molecular_function unknown; INVOLVED IN: biological_process unknown; LOCATED IN: chloroplast outer membrane, thylakoid, chloroplast thylakoid membrane, chloroplast, chloroplast envelope; EXPRESSED IN: 21 plant structures; EXPRESSED DURING: 13 growth stages; BEST Arabidopsis thaliana protein match is: outer envelope membrane protein 7 (TAIR:AT3G52420.1); Has 26 Blast hits to 26 prote…	3	9.52144	0.589341	3	8.4911	0.219155	0.489592	-1.83029	0.0494651
264941_at	AT1G60680	NAD(P)-linked oxidoreductase superfamily protein	3	4.48006	0.241704	3	3.44514	0.0533943	0.488041	-2.89537	0.00923279
266656_at	AT2G25900	Zinc finger C-x8-C-x5-C-x3-H type family protein	3	9.21483	0.0244862	3	8.17777	0.139545	0.487321	-3.73527	0.00348093
253217_at	AT4G34970	actin depolymerizing factor 9	3	7.65752	0.0466452	3	6.62028	0.119032	0.487261	-3.72022	0.00355107
251353_at	AT3G61080	Protein kinase superfamily protein	3	7.01009	0.0371216	3	5.97122	0.00428634	0.48671	-6.44086	0.000293731
255331_at	AT4G04330	Chaperonin-like RbcX protein	3	8.33924	0.458591	3	7.29846	0.0820479	0.486065	-2.22235	0.0257124
247816_at	AT5G58260	oxidoreductases, acting on NADH or NADPH, quinone or similar compound as acceptor	3	6.17302	0.074528	3	5.13215	0.0233163	0.486032	-4.63841	0.00141166
263443_at	AT2G28630	3-ketoacyl-CoA synthase 12	3	4.1883	0.240716	3	3.14576	0.0171546	0.485471	-3.09367	0.00715476
259694_at	AT1G63180	UDP-D-glucose/UDP-D-galactose 4-epimerase 3	3	5.3101	0.302834	3	4.26566	0.0152259	0.484835	-2.82726	0.010171
245710_at	AT5G04330	Cytochrome P450 superfamily protein	3	4.08764	0.392536	3	3.04088	0.083296	0.484055	-2.36786	0.0203025
266123_at	AT2G45180	Bifunctional inhibitor/lipid-transfer protein/seed storage 2S albumin superfamily protein	3	11.3971	0.00722685	3	10.3469	0.719306	0.482912	-1.95955	0.039886
247899_at	AT5G57345	unknown protein; Has 30201 Blast hits to 17322 proteins in 780 species: Archae - 12; Bacteria - 1396; Metazoa - 17338; Fungi - 3422; Plants - 5037; Viruses - 0; Other Eukaryotes - 2996 (source: NCBI BLink).	3	8.71404	0.0404741	3	7.66282	0.268201	0.482558	-2.88342	0.00937308
251068_at	AT5G01920	Protein kinase superfamily protein	3	7.73969	0.0360741	3	6.68685	0.0247929	0.482019	-5.65289	0.000539237
258929_at	AT3G10060	FKBP-like peptidyl-prolyl cis-trans isomerase family protein	3	6.15651	0.0759171	3	5.10265	0.0245748	0.481677	-4.64602	0.00139412
251144_at	AT5G01210	HXXXD-type acyl-transferase family protein	3	6.95156	0.183435	3	5.89339	0.237896	0.480241	-2.52808	0.0160544
258038_at	AT3G21260	Glycolipid transfer protein (GLTP) family protein	3	8.63662	0.00628709	3	7.57644	0.203542	0.479571	-3.43907	0.00470846
263951_at	AT2G35960	NDR1/HIN1-like 12	3	6.51857	0.0410195	3	5.45296	0.277215	0.477771	-2.88389	0.00935993
250563_at	AT5G08050	Protein of unknown function (DUF1118)	3	8.57173	0.0996173	3	7.49936	0.152192	0.475535	-3.21527	0.00623849
250255_at	AT5G13730	sigma factor 4	3	6.22811	0.177558	3	5.15344	0.211585	0.474778	-2.6603	0.0131916
261881_at	AT1G80760	NOD26-like intrinsic protein 6;1	3	8.92111	0.227001	3	7.84596	0.111693	0.474622	-2.83074	0.0101227
263574_at	AT2G16990	Major facilitator superfamily protein	3	7.13011	0.442559	3	6.0487	0.32756	0.472569	-1.96451	0.0395791
252250_at	AT3G49790	Carbohydrate-binding protein	3	5.75741	0.114655	3	4.67587	0.0330632	0.472523	-4.07043	0.00241122
252882_at	AT4G39675	unknown protein; Has 30201 Blast hits to 17322 proteins in 780 species: Archae - 12; Bacteria - 1396; Metazoa - 17338; Fungi - 3422; Plants - 5037; Viruses - 0; Other Eukaryotes - 2996 (source: NCBI BLink).	3	4.51054	0.104988	3	3.42772	0.156557	0.472102	-3.19349	0.00636124
264573_at	AT1G05310	Pectin lyase-like superfamily protein	3	5.08169	0.0893651	3	3.99807	0.00775953	0.471844	-4.84323	0.00117492
264209_at	AT1G22740	RAB GTPase homolog G3B	3	5.70235	0.318678	3	4.61845	0.145181	0.471751	-2.48018	0.0171679
248167_at	AT5G54530	Protein of unknown function, DUF538	3	6.86173	0.241166	3	5.77305	0.189028	0.470191	-2.57683	0.0149277
245399_at	AT4G17340	tonoplast intrinsic protein 2;2	3	9.62052	0.0182447	3	8.53118	0.064182	0.469975	-5.1981	0.000841736
263495_at	AT2G42530	cold regulated 15b	3	6.62653	0.226319	3	5.53524	0.131229	0.469343	-2.8051	0.0104603
252972_at	AT4G38840	SAUR-like auxin-responsive protein family	3	6.84856	0.0806697	3	5.75514	0.264321	0.468652	-2.85546	0.00978518
250664_at	AT5G07080	HXXXD-type acyl-transferase family protein	3	3.19308	0.270561	3	2.09859	0.0113534	0.468301	-3.12395	0.0068961
259773_at	AT1G29500	SAUR-like auxin-responsive protein family	3	3.22284	0.00580829	3	2.12446	0.000532173	0.467041	-12.234	2.63043e-05
262448_at	AT1G49450	Transducin/WD40 repeat-like superfamily protein	3	5.27199	0.729754	3	4.16932	0.0031883	0.465654	-2.04923	0.0340859
245697_at	AT5G04200	metacaspase 9	3	6.60783	0.390665	3	5.50423	0.0431905	0.465354	-2.60224	0.0144191
266983_at	AT2G39400	alpha/beta-Hydrolases superfamily protein	3	7.85906	0.0731583	3	6.74547	0.073547	0.462144	-4.20307	0.0020605
256582_at	AT3G28840	Protein of unknown function (DUF1216)	3	4.04392	0.0130434	3	2.92969	0.0175342	0.461938	-7.69675	0.000153441
255511_at	AT4G02075	RING/FYVE/PHD zinc finger superfamily protein	3	6.09772	0.102861	3	4.98298	0.102422	0.461773	-3.65017	0.00380535
264371_at	AT1G12090	extensin-like protein	3	6.12478	0.0889967	3	5.0039	0.211725	0.459814	-3.10995	0.00702762
245318_at	AT4G16980	arabinogalactan-protein family	3	5.64491	0.0358685	3	4.522	0.0240247	0.459167	-6.06637	0.00039018
261772_at	AT1G76240	Arabidopsis protein of unknown function (DUF241)	3	4.84258	0.167061	3	3.71102	0.238683	0.456421	-2.74939	0.0114774
248287_at	AT5G52970	thylakoid lumen 15.0 kDa protein	3	8.76951	0.0602768	3	7.63069	0.013635	0.454132	-5.67221	0.000530469
247814_at	AT5G58310	methyl esterase 18	3	5.07491	0.23444	3	3.92479	0.0820236	0.450589	-3.12025	0.00692679
249927_at	AT5G19220	ADP glucose pyrophosphorylase large subunit 1	3	6.12006	0.407823	3	4.96338	0.107038	0.448545	-2.52505	0.0161377
266072_at	AT2G18700	trehalose phosphatase/synthase 11	3	7.21152	0.0162439	3	6.03943	0.115204	0.443778	-4.63037	0.0014292
266813_at	AT2G44920	Tetratricopeptide repeat (TPR)-like superfamily protein	3	8.76393	0.0510883	3	7.59059	0.0832684	0.443395	-4.59349	0.00149057
260877_at	AT1G21500	unknown protein; Has 29 Blast hits to 29 proteins in 12 species: Archae - 0; Bacteria - 0; Metazoa - 0; Fungi - 2; Plants - 27; Viruses - 0; Other Eukaryotes - 0 (source: NCBI BLink).	3	9.52686	0.00289961	3	8.34889	0.179429	0.441975	-4.05723	0.00244191
248606_at	AT5G49450;AT5G49448	[AT5G49450, basic leucine-zipper 1];[AT5G49448, conserved peptide upstream open reading frame 4]	3	8.97763	0.0749281	3	7.79824	0.046926	0.441538	-4.80702	0.00122753
261118_at	AT1G75460	ATP-dependent protease La (LON) domain protein	3	8.65234	0.0314413	3	7.47135	0.176648	0.441047	-3.84467	0.00313021
249750_at	AT5G24570	unknown protein; Has 30201 Blast hits to 17322 proteins in 780 species: Archae - 12; Bacteria - 1396; Metazoa - 17338; Fungi - 3422; Plants - 5037; Viruses - 0; Other Eukaryotes - 2996 (source: NCBI BLink).	3	5.63042	0.54152	3	4.44922	0.235166	0.440985	-2.13743	0.029452
266613_at	AT2G14900	Gibberellin-regulated family protein	3	4.75461	0.128956	3	3.57249	0.0279038	0.440704	-4.33851	0.0018413
248962_at	AT5G45680	FK506-binding protein 13	3	8.32114	0.325289	3	7.13774	0.0364168	0.440313	-3.0263	0.00767207
257504_at	AT1G52240	RHO guanyl-nucleotide exchange factor 11	3	5.57856	0.16034	3	4.38598	0.331732	0.43752	-2.65722	0.0132661
258989_at	AT3G08920	Rhodanese/Cell cycle control phosphatase superfamily protein	3	7.28944	0.0314918	3	6.09588	0.035529	0.437224	-6.17542	0.000363876
245637_at	AT1G25230	Calcineurin-like metallo-phosphoesterase superfamily protein	3	7.69394	0.0669591	3	6.49718	0.0709403	0.436253	-4.63492	0.00141605
250075_at	AT5G17670	alpha/beta-Hydrolases superfamily protein	3	5.94328	0.0271365	3	4.74017	0.00881704	0.434337	-7.84902	0.000140289
262151_at	AT1G52510	alpha/beta-Hydrolases superfamily protein	3	5.66881	0.0638166	3	4.462	0.141859	0.433227	-3.94839	0.00269619
251996_at	AT3G52840	beta-galactosidase 2	3	7.63584	0.0396815	3	6.42739	0.0594999	0.432731	-5.35584	0.000745287
266118_at	AT2G02130	low-molecular-weight cysteine-rich 68	3	9.13463	0.0499105	3	7.92504	0.239693	0.432393	-3.41201	0.00485752
256940_at	AT3G30720	qua-quine starch	3	4.40796	0.0054036	3	3.19741	0.00668378	0.432106	-11.2836	3.94564e-05
252220_at	AT3G49940	LOB domain-containing protein 38	3	8.48081	0.0656526	3	7.26769	0.0971231	0.431332	-4.3836	0.00177992
248377_at	AT5G51720	2 iron, 2 sulfur cluster binding	3	9.19613	0.0595461	3	7.98296	0.39623	0.43132	-2.798	0.0105962
254066_at	AT4G25480	dehydration response element B1A	3	5.5568	0.0339762	3	4.34255	0.246968	0.430997	-3.47099	0.00452871
252853_at	AT4G39710	FK506-binding protein 16-2	3	7.20363	0.0637171	3	5.98008	0.152966	0.428226	-3.91461	0.00281017
262288_at	AT1G70760	inorganic carbon transport protein-related	3	5.60846	0.0932529	3	4.37631	0.0612349	0.425684	-4.5511	0.0015651
251356_at	AT3G61060	phloem protein 2-A13	3	10.0578	0.134292	3	8.8163	0.0671504	0.422923	-4.09832	0.00234108
259982_at	AT1G76410	RING/U-box superfamily protein	3	8.8098	0.0111019	3	7.56556	0.0424216	0.422129	-7.01461	0.00020605
264247_at	AT1G60160	Potassium transporter family protein	3	7.17758	0.125559	3	5.93241	0.145805	0.421858	-3.61375	0.00393687
252950_at	AT4G38690	PLC-like phosphodiesterases superfamily protein	3	6.35845	0.326645	3	5.10906	0.0162346	0.420627	-3.27167	0.00580886
258181_at	AT3G21670	Major facilitator superfamily protein	3	9.08559	0.000287231	3	7.83534	0.271093	0.420375	-3.62839	0.00387111
258227_at	AT3G15620	DNA photolyase family protein	3	4.69351	0.11175	3	3.44218	0.0312478	0.420059	-4.77367	0.00125384
248207_at	AT5G53970	Tyrosine transaminase family protein	3	5.918	0.0135801	3	4.66194	0.0608313	0.418687	-6.23971	0.000341955
266277_at	AT2G29310	NAD(P)-binding Rossmann-fold superfamily protein	3	6.28276	0.0826316	3	5.02453	0.274351	0.418058	-3.23647	0.00604121
259015_at	AT3G07350	Protein of unknown function (DUF506)	3	3.4754	0.0953392	3	2.21065	0.00489001	0.41617	-5.58165	0.00061815
249120_at	AT5G43750	NAD(P)H dehydrogenase 18	3	7.38199	0.238223	3	6.10876	0.00303068	0.413734	-3.88903	0.00291977
267460_at	AT2G33810	squamosa promoter binding protein-like 3	3	10.0107	0.206634	3	8.72808	0.0442542	0.411034	-3.85191	0.00310829
252441_at	AT3G46780	plastid transcriptionally active 16	3	9.73918	0.00635896	3	8.45201	0.0454393	0.409753	-7.34652	0.000175362
249917_at	AT5G22460	alpha/beta-Hydrolases superfamily protein	3	7.31682	0.255905	3	6.02703	0.500374	0.409011	-2.3627	0.0205042
262970_at	AT1G75690	DnaJ/Hsp40 cysteine-rich domain superfamily protein	3	9.37503	0.030585	3	8.07371	0.0518897	0.405755	-6.20817	0.000350723
262039_at	AT1G80050	adenine phosphoribosyl transferase 2	3	8.99227	0.0237878	3	7.68834	0.199403	0.405019	-4.119	0.00227532
258055_at	AT3G16250	NDH-dependent cyclic electron flow 1	3	5.80503	0.593387	3	4.4857	0.162267	0.400721	-2.41773	0.0187506
256015_at	AT1G19150	photosystem I light harvesting complex gene 6	3	9.09356	0.107661	3	7.77294	0.17336	0.400362	-3.77461	0.00336694
262612_at	AT1G14150	PsbQ-like 2	3	8.48498	0.0234924	3	7.15496	0.0201616	0.397763	-8.08831	0.000122753
266808_at	AT2G29995	unknown protein; FUNCTIONS IN: molecular_function unknown; INVOLVED IN: biological_process unknown; LOCATED IN: endomembrane system; EXPRESSED IN: 15 plant structures; EXPRESSED DURING: 6 growth stages; BEST Arabidopsis thaliana protein match is: unknown protein (TAIR:AT1G07175.1); Has 14 Blast hits to 14 proteins in 3 species: Archae - 0; Bacteria - 0; Metazoa - 0; Fungi - 0; Plants - 14; Viruse…	3	6.77763	0.000883901	3	5.43409	0.0545277	0.394051	-7.47599	0.000170978
261958_at	AT1G64500	Glutaredoxin family protein	3	7.55456	0.0360273	3	6.20452	0.0699487	0.39228	-5.82521	0.000486629
266460_at	AT2G47930	arabinogalactan protein 26	3	5.09577	0.556153	3	3.74346	0.157484	0.391664	-2.54415	0.0156642
262304_at	AT1G70890	MLP-like protein 43	3	11.3788	0.00137543	3	10.0138	0.148371	0.388252	-5.10779	0.000894345
254221_at	AT4G23820	Pectin lyase-like superfamily protein	3	5.87598	0.848005	3	4.50405	0.558821	0.386375	-1.88296	0.0451688
245330_at	AT4G14930	Survival protein SurE-like phosphatase/nucleotidase	3	8.28689	0.210483	3	6.89788	0.0546531	0.381829	-4.0722	0.00240684
251906_at	AT3G53720	cation/H+ exchanger 20	3	7.59785	0.0277215	3	6.20842	0.0952029	0.381717	-5.64277	0.000556773
262844_at	AT1G14890	Plant invertase/pectin methylesterase inhibitor superfamily protein	3	9.22139	0.0185843	3	7.83139	0.172317	0.381564	-4.69491	0.00132836
259161_at	AT3G01500	carbonic anhydrase 1	3	11.6654	0.0590725	3	10.2677	0.017357	0.379548	-6.87068	0.000219202
247882_at	AT5G57785	unknown protein; Has 30201 Blast hits to 17322 proteins in 780 species: Archae - 12; Bacteria - 1396; Metazoa - 17338; Fungi - 3422; Plants - 5037; Viruses - 0; Other Eukaryotes - 2996 (source: NCBI BLink).	3	8.66641	0.32793	3	7.2505	1.06106	0.374773	-1.95501	0.0402324
259789_at	AT1G29395	COLD REGULATED 314 INNER MEMBRANE 1	3	7.60971	0.383215	3	6.1807	0.0631052	0.371386	-3.327	0.00540991
249524_at	AT5G38520	alpha/beta-Hydrolases superfamily protein	3	7.62003	0.0889519	3	6.17985	0.0447256	0.368519	-5.65005	0.000543621
246596_at	AT5G14740	carbonic anhydrase 2	3	10.5335	0.0615293	3	9.08578	0.0823288	0.366589	-5.50922	0.000653222
253421_at	AT4G32340	Tetratricopeptide repeat (TPR)-like superfamily protein	3	9.16452	0.043805	3	7.71455	0.0187446	0.366028	-7.70431	0.000149057
249375_at	AT5G40730	arabinogalactan protein 24	3	7.63506	0.12237	3	6.13289	0.568084	0.353023	-2.8692	0.0095879
256599_at	AT3G14760	unknown protein; FUNCTIONS IN: molecular_function unknown; INVOLVED IN: biological_process unknown; LOCATED IN: endomembrane system; EXPRESSED IN: 6 plant structures; EXPRESSED DURING: LP.04 four leaves visible, LP.02 two leaves visible; Has 63 Blast hits to 63 proteins in 13 species: Archae - 0; Bacteria - 0; Metazoa - 0; Fungi - 0; Plants - 63; Viruses - 0; Other Eukaryotes - 0 (source: NCBI BL…	3	4.74245	0.0205142	3	3.22652	0.780376	0.349672	-2.70463	0.0123192
246849_at	AT5G26850	Uncharacterized protein	3	5.17076	0.0110967	3	3.60029	0.00072167	0.336699	-14.7361	1.75362e-05
259103_at	AT3G11690	unknown protein; FUNCTIONS IN: molecular_function unknown; INVOLVED IN: biological_process unknown; LOCATED IN: chloroplast; EXPRESSED IN: 24 plant structures; EXPRESSED DURING: 15 growth stages; BEST Arabidopsis thaliana protein match is: unknown protein (TAIR:AT5G06380.1); Has 84 Blast hits to 84 proteins in 12 species: Archae - 0; Bacteria - 0; Metazoa - 0; Fungi - 0; Plants - 84; Viruses - 0;…	3	7.75338	0.324503	3	6.17928	0.210132	0.335851	-3.3782	0.00507234
245794_at	AT1G32170	xyloglucan endotransglucosylase/hydrolase 30	3	5.52756	0.895584	3	3.91983	0.143855	0.328115	-2.54213	0.0157124
265471_at	AT2G37130	Peroxidase superfamily protein	3	8.84166	0.460852	3	7.21536	0.883009	0.323917	-2.28061	0.0233231
252366_at	AT3G48420	Haloacid dehalogenase-like hydrolase (HAD) superfamily protein	3	7.27391	0.17509	3	5.63643	0.426725	0.321418	-3.33025	0.00537922
265387_at	AT2G20670	Protein of unknown function (DUF506)	3	4.48015	0.224576	3	2.8175	0.032636	0.315858	-4.93929	0.00104779
257315_at	AT3G30775	Methylenetetrahydrofolate reductase family protein	3	7.80207	0.0724516	3	6.13414	1.30862	0.314704	-2.30918	0.0222622
257974_at	AT3G20820	Leucine-rich repeat (LRR) family protein	3	8.51435	0.210151	3	6.84256	0.389883	0.313865	-3.40462	0.00491451
254240_at	AT4G23496	SPIRAL1-like5	3	9.71745	0.263714	3	8.00649	1.21658	0.305457	-2.29273	0.0228672
247541_at	AT5G61660	glycine-rich protein	3	8.89091	0.0138028	3	7.17148	0.473539	0.303668	-3.84785	0.00311267
249037_at	AT5G44130	FASCICLIN-like arabinogalactan protein 13 precursor	3	8.79128	0.244946	3	7.0622	1.61243	0.301644	-2.08159	0.0322622
259839_at	AT1G52190	Major facilitator superfamily protein	3	9.5841	0.417261	3	7.84044	1.66113	0.298611	-1.99013	0.0377861
253305_at	AT4G33666	unknown protein; FUNCTIONS IN: molecular_function unknown; INVOLVED IN: biological_process unknown; LOCATED IN: chloroplast; EXPRESSED IN: 19 plant structures; EXPRESSED DURING: 11 growth stages; Has 30201 Blast hits to 17322 proteins in 780 species: Archae - 12; Bacteria - 1396; Metazoa - 17338; Fungi - 3422; Plants - 5037; Viruses - 0; Other Eukaryotes - 2996 (source: NCBI BLink).	3	4.67594	0.0351168	3	2.88493	0.0106023	0.28897	-10.7081	4.82245e-05
262399_at	AT1G49500	unknown protein; FUNCTIONS IN: molecular_function unknown; INVOLVED IN: biological_process unknown; LOCATED IN: endomembrane system; EXPRESSED IN: 19 plant structures; EXPRESSED DURING: 10 growth stages; BEST Arabidopsis thaliana protein match is: unknown protein (TAIR:AT3G19030.1); Has 24 Blast hits to 24 proteins in 2 species: Archae - 0; Bacteria - 0; Metazoa - 0; Fungi - 0; Plants - 24; Virus…	3	10.5669	0.252321	3	8.7317	0.518383	0.280244	-3.33279	0.00536168
266385_at	AT2G14610	pathogenesis-related gene 1	3	5.19327	0.842269	3	3.29153	0.112485	0.267621	-3.12814	0.00685664
265511_at	AT2G05540	Glycine-rich protein family	3	5.72248	1.70384	3	3.79231	0.579842	0.262399	-2.1065	0.0309294
251780_s_at	AT3G55310;AT3G55290	[AT3G55310, NAD(P)-binding Rossmann-fold superfamily protein];[AT3G55290, NAD(P)-binding Rossmann-fold superfamily protein]	3	7.95361	0.44176	3	6.01069	0.49031	0.260089	-3.23172	0.0060982
265246_at	AT2G43050	Plant invertase/pectin methylesterase inhibitor superfamily	3	7.52768	0.890758	3	5.53614	1.08541	0.25147	-2.32813	0.0216572
262947_at	AT1G75750	GAST1 protein homolog 1	3	4.4372	1.31943	3	2.41034	0.113001	0.245389	-2.75836	0.0113064
262113_at	AT1G02820	Late embryogenesis abundant 3 (LEA3) family protein	3	6.92317	0.0673562	3	4.77442	0.324638	0.225508	-5.30184	0.000780359
249923_at	AT5G19120	Eukaryotic aspartyl protease family protein	3	9.5373	0.251733	3	7.34949	0.348433	0.219484	-4.45507	0.00167032
253971_at	AT4G26530	Aldolase superfamily protein	3	8.75561	0.00998281	3	6.5048	0.0961549	0.210106	-9.70588	6.57606e-05
247162_at	AT5G65730	xyloglucan endotransglucosylase/hydrolase 6	3	6.48492	0.0260682	3	4.15553	0.78931	0.198968	-4.12176	0.00226655
246601_at	AT1G31710	Copper amine oxidase family protein	3	5.64082	0.217541	3	3.20093	0.135723	0.184298	-6.30523	0.000324419
246000_at	AT5G20820	SAUR-like auxin-responsive protein family	3	8.41892	0.258724	3	5.90991	2.91712	0.175676	-2.33897	0.0212758
258239_at	AT3G27690	photosystem II light harvesting complex gene 2.3	3	9.03371	0.109771	3	6.31943	0.628194	0.152377	-5.02849	0.000951337
249052_at	AT5G44420	plant defensin 1.2	3	6.44722	2.90334	3	3.71582	0.194229	0.15058	-2.57693	0.0149189
266098_at	AT2G37870	Bifunctional inhibitor/lipid-transfer protein/seed storage 2S albumin superfamily protein	3	7.52891	6.39636	3	4.25575	1.70297	0.103438	-1.94033	0.0412363
246223_at	AT4G36890	Nucleotide-diphospho-sugar transferases superfamily protein	3	9.44353	0.067035	3	2.82229	0.090619	0.010158	-24.2493	4.38404e-06

## Sheet: gux1
	Annotations		SAM WT vs gux1	SAM WT vs gux1	SAM WT vs gux1	SAM WT vs gux1	SAM WT vs gux1	SAM WT vs gux1	SAM WT vs gux1	SAM WT vs gux1	SAM WT vs gux1
			Genotype=WT	Genotype=WT	Genotype=WT	Genotype=gux1	Genotype=gux1	Genotype=gux1
Probeset	locus	description	Sample size	Sample mean	Sample variance	Sample size	Sample mean	Sample variance	Fold change	SAM d-score	P-value
244962_at	ATCG01050	NADH-Ubiquinone/plastoquinone (complex I) protein	3	5.15186	2.55668	3	6.76741	0.811453	3.06428	1.38293	0.0363349
254893_at	AT4G11830	phospholipase D gamma 2	3	4.87165	0.133608	3	5.88853	0.208256	2.02353	2.27899	0.00466024
252618_at	AT3G45140	lipoxygenase 2	3	4.05704	0.705314	3	3.01523	0.0208505	0.485715	-1.73458	0.0150855
257757_at	AT3G18660	GUX1	3	9.95586	0.0884224	3	2.69544	0.0650513	0.00652225	-21.6854	4.38404e-06

## Sheet: gux2
	Annotations		SAM WT vs gux2	SAM WT vs gux2	SAM WT vs gux2	SAM WT vs gux2	SAM WT vs gux2	SAM WT vs gux2	SAM WT vs gux2	SAM WT vs gux2	SAM WT vs gux2
			Genotype=WT	Genotype=WT	Genotype=WT	Genotype=gux2	Genotype=gux2	Genotype=gux2
Probeset	locus	description	Sample size	Sample mean	Sample variance	Sample size	Sample mean	Sample variance	Fold change	SAM d-score	P-value
255723_at	AT3G29575	ABI five binding protein 3	3	4.86296	0.960236	3	3.84979	0.144558	0.495457	-1.36787	0.0265761
248333_at	AT5G52390	PAR1 protein	3	5.40751	0.526385	3	4.38359	0.514416	0.49178	-1.41649	0.0231477
266327_at	AT2G46680	homeobox 7	3	7.76316	1.25894	3	6.67266	0.640606	0.4696	-1.17312	0.0465629
259705_at	AT1G77450	NAC domain containing protein 32	3	4.17426	1.37653	3	2.94946	0.130078	0.427855	-1.45376	0.0209075
253380_at	AT4G33330	GUX2	3	4.84566	0.305296	3	3.59645	0.0060083	0.420681	-2.73964	0.00084612
261077_at	AT1G07430	highly ABA-induced PP2C gene 2	3	6.20697	1.91569	3	4.80192	0.0744568	0.377606	-1.48161	0.019167
263881_at	AT2G21820	unknown protein; Has 45 Blast hits to 45 proteins in 13 species: Archae - 0; Bacteria - 0; Metazoa - 0; Fungi - 0; Plants - 45; Viruses - 0; Other Eukaryotes - 0 (source: NCBI BLink).	3	5.13798	2.3698	3	3.63845	0.0649358	0.353668	-1.44921	0.0211705
260561_at	AT2G43580	Chitinase family protein	3	3.98505	3.74133	3	2.40872	0.0645123	0.335335	-1.25088	0.0372951
256114_at	AT1G16850	unknown protein; FUNCTIONS IN: molecular_function unknown; INVOLVED IN: response to salt stress; LOCATED IN: endomembrane system; EXPRESSED IN: leaf apex, leaf whorl, male gametophyte, flower, leaf; EXPRESSED DURING: LP.06 six leaves visible, LP.04 four leaves visible, LP.10 ten leaves visible, petal differentiation and expansion stage, LP.08 eight leaves visible; BEST Arabidopsis thaliana protei…	3	4.49808	3.75915	3	2.8671	0.00588205	0.322869	-1.3005	0.0322271
247723_at	AT5G59220	highly ABA-induced PP2C gene 1	3	4.80169	6.24914	3	2.46408	0.00935629	0.197838	-1.48119	0.0191889
249052_at	AT5G44420	plant defensin 1.2	3	6.44722	2.90334	3	3.00324	0.0571538	0.091888	-3.05524	0.000420868
266098_at	AT2G37870	Bifunctional inhibitor/lipid-transfer protein/seed storage 2S albumin superfamily protein	3	7.52891	6.39636	3	3.73968	0.162783	0.0723314	-2.34993	0.00198597

## Sheet: gux1gux2
	Annotations		SAM WT vs gux double	SAM WT vs gux double	SAM WT vs gux double	SAM WT vs gux double	SAM WT vs gux double	SAM WT vs gux double	SAM WT vs gux double	SAM WT vs gux double	SAM WT vs gux double
			Genotype=WT	Genotype=WT	Genotype=WT	Genotype=gux1gux2	Genotype=gux1gux2	Genotype=gux1gux2
Probeset	locus	description	Sample size	Sample mean	Sample variance	Sample size	Sample mean	Sample variance	Fold change	SAM d-score	P-value
256940_at	AT3G30720	qua-quine starch	3	4.40796	0.0054036	3	6.71278	0.00460099	4.94109	17.4247	8.76809e-06
265371_at	AT2G06490	transposable element gene	3	2.76529	0.059447	3	4.11883	0.174192	2.55538	3.82794	0.000486629
249718_at	AT5G35740	Carbohydrate-binding X8 domain superfamily protein	3	7.17323	0.0817383	3	8.35975	0.00206897	2.27603	4.90977	0.000122753
264371_at	AT1G12090	extensin-like protein	3	6.12478	0.0889967	3	5.11775	0.100284	0.497569	-3.09181	0.00161771
247882_at	AT5G57785	unknown protein; Has 30201 Blast hits to 17322 proteins in 780 species: Archae - 12; Bacteria - 1396; Metazoa - 17338; Fungi - 3422; Plants - 5037; Viruses - 0; Other Eukaryotes - 2996 (source: NCBI BLink).	3	8.66641	0.32793	3	7.65506	0.0792412	0.496079	-2.28333	0.00819816
266613_at	AT2G14900	Gibberellin-regulated family protein	3	4.75461	0.128956	3	3.73821	0.0740153	0.494348	-3.03734	0.00179307
267496_at	AT2G30550	alpha/beta-Hydrolases superfamily protein	3	9.26869	0.103733	3	8.24883	0.0533095	0.493161	-3.36234	0.000951337
248812_at	AT5G47330	alpha/beta-Hydrolases superfamily protein	3	7.57368	0.00228211	3	6.54676	0.428515	0.490756	-2.26459	0.00850066
248167_at	AT5G54530	Protein of unknown function, DUF538	3	6.86173	0.241166	3	5.81229	0.218304	0.483155	-2.25262	0.00871548
254494_at	AT4G20050	Pectin lyase-like superfamily protein	3	6.19144	0.357401	3	5.1412	0.411533	0.482889	-1.80827	0.0238536
256599_at	AT3G14760	unknown protein; FUNCTIONS IN: molecular_function unknown; INVOLVED IN: biological_process unknown; LOCATED IN: endomembrane system; EXPRESSED IN: 6 plant structures; EXPRESSED DURING: LP.04 four leaves visible, LP.02 two leaves visible; Has 63 Blast hits to 63 proteins in 13 species: Archae - 0; Bacteria - 0; Metazoa - 0; Fungi - 0; Plants - 63; Viruses - 0; Other Eukaryotes - 0 (source: NCBI BL…	3	4.74245	0.0205142	3	3.66744	0.607485	0.474667	-2.02049	0.0147172
266808_at	AT2G29995	unknown protein; FUNCTIONS IN: molecular_function unknown; INVOLVED IN: biological_process unknown; LOCATED IN: endomembrane system; EXPRESSED IN: 15 plant structures; EXPRESSED DURING: 6 growth stages; BEST Arabidopsis thaliana protein match is: unknown protein (TAIR:AT1G07175.1); Has 14 Blast hits to 14 proteins in 3 species: Archae - 0; Bacteria - 0; Metazoa - 0; Fungi - 0; Plants - 14; Viruse…	3	6.77763	0.000883901	3	5.6869	0.134462	0.469523	-3.8014	0.000499781
267382_at	AT2G44300	Bifunctional inhibitor/lipid-transfer protein/seed storage 2S albumin superfamily protein	3	8.78349	0.00788203	3	7.67917	0.0666173	0.465123	-4.75772	0.000135905
249037_at	AT5G44130	FASCICLIN-like arabinogalactan protein 13 precursor	3	8.79128	0.244946	3	7.61414	0.296707	0.442225	-2.35694	0.00700132
254221_at	AT4G23820	Pectin lyase-like superfamily protein	3	5.87598	0.848005	3	4.65329	0.10308	0.428483	-1.91771	0.0185007
249917_at	AT5G22460	alpha/beta-Hydrolases superfamily protein	3	7.31682	0.255905	3	6.07058	0.0535273	0.421544	-3.14959	0.00141166
266884_at	AT2G44790	uclacyanin 2	3	6.50171	0.129582	3	5.25291	0.0572948	0.420798	-3.85302	0.000473477
258239_at	AT3G27690	photosystem II light harvesting complex gene 2.3	3	9.03371	0.109771	3	7.78474	0.389977	0.420748	-2.58763	0.00434459
265387_at	AT2G20670	Protein of unknown function (DUF506)	3	4.48015	0.224576	3	3.21466	0.0440349	0.415959	-3.38589	0.000933801
250942_at	AT5G03350	Legume lectin family protein	3	4.91764	0.502906	3	3.61967	0.00956104	0.4067	-2.66068	0.00376589
247162_at	AT5G65730	xyloglucan endotransglucosylase/hydrolase 6	3	6.48492	0.0260682	3	5.17508	0.486988	0.403366	-2.68372	0.00358615
246000_at	AT5G20820	SAUR-like auxin-responsive protein family	3	8.41892	0.258724	3	7.10344	0.453494	0.401789	-2.34169	0.0072249
264299_s_at	AT1G78850;AT1G78860	[AT1G78850, D-mannose binding lectin protein with Apple-like carbohydrate-binding domain];[AT1G78860, D-mannose binding lectin protein with Apple-like carbohydrate-binding domain]	3	6.16504	0.919368	3	4.81779	1.00089	0.393041	-1.54045	0.0445594
253380_at	AT4G33330	plant glycogenin-like starch initiation protein 3	3	4.84566	0.305296	3	3.40004	0.031521	0.367136	-3.52936	0.000723367
257315_at	AT3G30775	Methylenetetrahydrofolate reductase family protein	3	7.80207	0.0724516	3	6.35611	0.0254262	0.367048	-5.66706	6.57606e-05
247586_at	AT5G60660	plasma membrane intrinsic protein 2;4	3	8.55853	0.112339	3	7.06918	0.348294	0.356173	-3.19348	0.00128014
262947_at	AT1G75750	GAST1 protein homolog 1	3	4.4372	1.31943	3	2.88028	0.253252	0.339878	-1.94965	0.0172118
247541_at	AT5G61660	glycine-rich protein	3	8.89091	0.0138028	3	7.32436	0.0234334	0.337615	-8.42528	1.75362e-05
266385_at	AT2G14610	pathogenesis-related gene 1	3	5.19327	0.842269	3	3.45584	0.0850191	0.299903	-2.75569	0.00319158
246601_at	AT1G31710	Copper amine oxidase family protein	3	5.64082	0.217541	3	3.86938	0.256717	0.292917	-3.75205	0.000534853
249894_at	AT5G22580	Stress responsive A/B Barrel Domain	3	7.74649	0.326151	3	5.86022	0.700159	0.270505	-2.8605	0.00253398
249052_at	AT5G44420	plant defensin 1.2	3	6.44722	2.90334	3	4.14543	0.568616	0.202811	-2.00101	0.0154187
257757_at	AT3G18660	plant glycogenin-like starch initiation protein 1	3	9.95586	0.0884224	3	2.77589	0.13903	0.00689628	-20.5215	4.38404e-06
