# Supplementary material for: A Transcriptomic Analysis of Xylan Mutants Does Not Support the Existence of a Secondary Cell Wall Integrity System in Arabidopsis
Source: Front Plant Sci. 2018 Mar 27;9:384. doi: 10.3389/fpls.2018.00384 (PMC5881139; doi:10.3389/fpls.2018.00384)
Supplement: Supplemental Data Sheet 3 — Extracted gene expression data for genes known to be involved in the synthesis or regulation of the following secondary cell wall biosynthetic processes: UDP-sugars, S-adenosylmethionine, acetyl Co-A, cellulose, mannan, xyloglucan, pectin, arabinogalactan proteins and transcription factors. [file DataSheet3.XLSX]

## Sheet: UDP-sugars
Xylan-specific UDP-sugar synthesis pathway
	Gene name	AGI	irx9	irx10	irx14	gux1	gux2	gux1gux2
	de novo
	UGD1	AT1G26570	-1.12	-0.23	0.39	0.05	0.02	-0.2
	UGD2	AT3G29360	-0.67	-0.02	0.4	0.02	0.03	0.06
	UGD3	AT5G15490	-0.89	-0.1	0.6	0.07	0	-0.04
	UGD4	AT5G39320	-1.94	-0.59	0.55	0.06	-0.13	-0.1
	UXS1	AT3G53520	-0.21	0.01	0.37	-0.01	-0.07	0.06
	UXS3	AT5G59290	-1.5	-0.25	0.17	-0.07	-0.13	-0.04
	UXS4	AT2G47650	-0.36	-0.21	0.26	0.06	-0.03	0.07
	UXS5	AT3G46440	-0.64	-0.03	0.4	-0.06	-0.06	-0.08
	UXS6	AT2G28760	-1.83	-0.41	0.26	0.01	0.17	-0.08
	salvage:
	USP	AT5G52560	-1.1	0.04	0.62	0.05	-0.02	0.12
	GlcAK1	AT3G01640	0.38	0.25	0.7	-0.08	-0.3	-0.16
	GlcAK2	AT5G14470	-0.76	-0.21	0.82	-0.11	-0.1	-0.29
	MIOX1	AT1G14520	0.02	0.11	0.05	0.11	-0.05	0.08
	MIOX2	AT2G19800	-0.16	-0.11	0.08	-0.11	-0.08	0.06
	MIOX4	AT4G26260	-0.34	-0.5	-0.51	-0.21	-0.16	-0.39
	MIOX5	AT5G56640	0.04	0.06	0.02	0.1	0.08	0.01

## Sheet: SAM
SAM cycle
	Gene name	AGI	irx9	irx10	irx14	gux1	gux2	gux1gux2
	SAMS1	AT1G02500	-1.14	-0.2	-0.02	-0.1	-0.03	-0.29
	SAMS2	AT4G01850	-1.02	-0.22	-0.06	-0.09	-0.04	-0.32
	SAMS3	AT2G36880	-1.28	-0.28	0.01	-0.16	-0.13	-0.32
	SAMS4	AT3G17390	-0.28	0.06	0.13	-0.1	-0.06	-0.04
	SAHH1	AT4G13940	-0.31	-0.11	-0.09	0.03	0.06	-0.15
	SAHH2	AT3G23810	-1.46	-0.28	0.06	0	0.03	-0.14
	MS2	AT3G03780	-0.79	-0.23	0.08	0.03	-0.03	-0.17
	MS3	AT5G20980	-0.6	-0.34	-0.06	-0.03	-0.07	-0.2
	No data: MS1 (At5g17920), SAM-1 (At1g79920)
		Genes involved in S-adenosyl-L-methionine cycle II (de novo plastid synthesis of Met)

## Sheet: Acetyl Co-A
Acetyl Co-A
	Gene name	AGI	irx9	irx10	irx14	gux1	gux2	gux1gux2
	Plastid
	PDH-E1 α	AT1G01090	-0.08	-0.1	-0.14	-0.08	-0.11	-0.19
	PDH-E1 β	AT1G30120	-0.5	-0.21	-0.08	-0.03	0.01	-0.2
	E2	AT3G25860	-0.13	-0.14	0.09	0.09	0	-0.22
	Putative E2	AT1G34430	-0.26	-0.14	-0.19	-0.1	-0.04	-0.31
	PDH-E3-1	AT3G16950	0.02	-0.04	-0.09	0.17	0.17	-0.26
	PDH-E3-2	AT4G16155	-0.56	-0.5	-0.53	0.27	0.43	-0.19
	ACS	AT5G36880	0.75	0.31	0.1	0.15	0.13	0.12
	Mitochondrial
	PDH E1 α-1	AT1G59900	0.34	0.07	0.01	-0.05	0	0
	PDH E1 α-2	AT1G24180	-0.07	-0.14	-0.06	-0.08	-0.03	-0.31
	PDH E1 β	AT5G50850	-0.2	-0.07	0.03	-0.05	0	-0.12
	PDH E2-1	AT3G52200	0.03	-0.04	-0.02	-0.05	-0.14	-0.05
	PDH E2-2	AT3G13930	-0.05	0.05	0.35	-0.04	-0.07	0.06
	PDH E2-3	AT1G54220	-0.14	0.08	0.28	-0.08	0.05	-0.06
	PDH E3-1	AT1G48030	-0.16	-0.13	-0.1	-0.04	-0.04	-0.16
	PDH E3-2	AT3G17240	0.3	0.06	0.15	-0.07	-0.13	-0.01
	PDK	AT3G06483	-0.06	0.01	-0.2	0.05	0.05	-0.12
	Cytosolic
	ACLA1	AT1G10670	-0.87	-0.08	0.35	-0.02	0	-0.05
	ACLA2	AT1G60810	-1.4	-0.11	0.45	-0.04	0	-0.08
	ACLA3	AT1G09430	-0.51	-0.55	-0.64	-0.17	-0.03	-0.49
	ACLB1	AT3G06650	-0.62	-0.13	0.28	0.09	0.08	0.03
	ACLB2	AT5G49460	-1.46	-0.29	0.35	0.03	0.07	-0.02

## Sheet: Cellulose
Cellulose synthesis
	Gene name	AGI	irx9	irx10	irx14	gux1	gux2	gux1gux2
	Secondary cell wall
	CESA4/IRX5	AT5G44030	-0.96	-0.06	0.39	0.09	0.03	-0.05
	CESA7/IRX3	AT5G17420	-1.35	-0.03	0.49	0.04	0.05	-0.16
	CESA8/IRX1	AT4G18780	-1.14	-0.09	0.31	0.13	0.1	-0.02
	KOR1/IRX2	AT5G49720	-0.81	-0.19	0.08	-0.02	0.03	-0.16
	COBL4/IRX6	AT5G15630	-1.75	-0.18	0.32	0.09	0.04	-0.22
	CESA9	AT2G21770	-0.43	-0.12	0.3	0.2	0.05	0.18
	Primary cell wall
	CESA6	AT5G64740	-1.16	-0.65	-0.31	-0.1	-0.15	-0.23
	CESA3	AT5G05170	-0.51	-0.06	0.02	-0.01	-0.04	-0.12
	RSW1/CESA1	AT4G32410	-0.44	-0.25	-0.04	-0.02	-0.13	-0.26
	CESA2	AT4G39350	-1.39	-0.54	-0.3	-0.02	-0.04	-0.13
	CESA5	AT5G09870	-1.39	-0.49	-0.07	-0.07	-0.04	-0.19
	COBRA	AT5G60920	-1.11	-0.67	-0.42	0.03	0.1	-0.22
	Cellulose-related/Unknown
	COBL1	AT3G02210	0.44	-0.14	0.22	0.08	-0.09	-0.06
	COBL2	AT3G29810	0.24	-0.31	0.44	-0.23	-0.03	-0.25
	COBL5	AT5G60950	-0.21	-0.29	-0.16	-0.16	-0.23	-0.38
	COBL6	AT1G09790	0	-0.05	0	-0.02	0.04	-0.09
	COBL7	AT4G16120	-0.43	-0.35	0.08	-0.12	-0.13	-0.34
	COBL8	AT3G16860	0.3	0.57	0.78	0.41	0.16	0.42
	COBL9	AT5G49270	-0.07	-0.16	-0.02	-0.02	-0.02	-0.08
	COBL10	AT3G20580	-0.12	-0.06	0.1	-0.04	0.06	-0.03
	COBL11	AT4G27110	-0.04	-0.11	-0.09	0.13	0.11	-0.04
	CESA10	AT2G25540	-0.15	-0.11	-0.08	-0.14	-0.11	-0.15
	CSI1	AT2G22125	-0.66	-0.18	0.2	0.08	0.06	-0.07

## Sheet: Mannan
Mannan synthesis
	Gene name	AGI	irx9	irx10	irx14	gux1	gux2	gux1gux2
	CSLA1	AT4G16590	0.15	0.05	0.07	0.12	0.09	0.17
	CSLA2	AT5G22740	-0.77	-0.32	-0.06	-0.07	0.01	-0.02
	CSLA3	AT1G23480	-0.97	-0.45	-0.49	0.12	0.1	-0.26
	CSLA7	AT2G35650	-0.17	-0.23	-0.28	0.06	0.09	-0.2
	CSLA9	AT5G03760	-1.92	-0.4	0.47	0.17	0.15	-0.22
	CSLA10	AT1G24070	-1.2	-0.53	-0.13	-0.31	-0.28	-0.06
	CSLA11	AT5G16190	-0.32	-0.24	0.26	-0.26	-0.17	-0.03
	CSLA14	AT3G56000	0.01	0.13	0.1	0.14	0.06	-0.03
	CSLA15	AT4G13410	0.03	0.02	-0.03	-0.01	-0.09	0.01
	MSR1	AT3G21190	-1.25	-0.12	0.28	0.06	0.08	-0.06
	GTL6	AT2G22900	-0.47	-0.14	-0.04	0.05	0.14	0.13
	CSLD2	AT5G16910	0.48	0.07	0.34	-0.05	-0.19	0.14
	CSLD3	AT3G03050	0.28	0.17	0.66	0.02	0.07	0.1
	CSDL5	AT1G02730	-1.19	-0.65	0.17	0.11	-0.06	0.21

## Sheet: Xyloglucan
Xyloglucan synthesis
	Gene name	AGI	irx9	irx10	irx14	gux1	gux2	gux1gux2
	CSLC4	AT3G28180	-1.08	-0.28	0.37	-0.02	-0.24	-0.28
	XXT1	AT3G62720	-0.68	0.05	0.65	0.08	-0.13	0.09
	XXT2	AT4G02500	-0.46	-0.34	-0.21	-0.06	-0.07	-0.08
	XXT3	AT5G07720	-0.32	-0.23	0.03	0.02	0.05	-0.03
	XXT4	AT1G18690	0.33	-0.1	0	0.03	0.07	-0.08
	XXT5	AT1G74380	-0.64	-0.26	0.04	0.07	0.04	-0.01
	FUT1/MUR2	AT2G03220	-0.25	0.03	0.47	0.39	0.28	0.17
	MUR3	AT2G20370	-0.64	-0.61	-0.16	-0.09	0.02	-0.02
	XLT2	AT5G62220	-0.69	-0.34	-0.07	-0.08	-0.17	-0.24
	AXY4	AT1G70230	-0.92	-0.31	-0.46	-0.11	0.01	-0.13
	AXY4L	AT3G28150	0.06	0.17	0.18	0.31	0.13	0.23

## Sheet: Pectin
Pectin synthesis
	Gene name	AGI	irx9	irx10	irx14	gux1	gux2	gux1gux2
	GAUT1	AT3G61130	-0.63	-0.47	0.09	-0.06	0.05	-0.14
	GAUT7	AT2G38650	-0.24	-0.01	0.4	-0.12	0.02	0.06
	RGXT2	AT4G01750	1.25	0.57	0.55	0.2	0.06	0.15
	XGD1	AT5G33290	0.88	0.35	0.59	-0.17	-0.08	0.25
	ARAD1	AT2G35100	-0.63	-0.34	0.24	-0.25	-0.22	-0.37
	QUA2	AT1G78240	0.12	0.12	0.1	-0.05	-0.05	-0.06
	QUL2	AT2G03480	-0.15	0.11	0.58	0.23	0.07	0.06
	QUA3	AT4G00740	-0.15	0.02	0.13	0.03	0.11	-0.08
	CGR3	AT5G65810	-1.09	-0.15	0.26	-0.29	-0.21	-0.2

## Sheet: AGPs
AGP synthesis
	Gene name	AGI	irx9	irx10	irx14	gux1	gux2	gux1gux2
	GALT2	AT4G21060	0.2	0.2	0.1	0.14	0.1	0.06
	β-(1,3)- GalT	AT1G77810	0.66	0.1	0.14	-0.17	-0.17	-0.07
	GALT31A	AT1G32930	-0.78	0.45	1.65	0.16	0.11	0.09
	GlcAT14A	AT5G39990	-0.27	0.02	0.3	0.04	0.11	0.06
	FUT4	AT2G15390	0.09	0.18	0.06	0.04	-0.2	0.1
	FUT6	AT1G14080	0.21	0.16	0.08	0.06	0.06	0.1

## Sheet: 2CW TFs
Secondary cell wall related transcription factors
	Gene name	AGI	irx9	irx10	irx14	gux1	gux2	gux1gux2
	SND1	AT1G32770	-2.08	-0.14	0.07	-0.11	-0.01	-0.36
	SND2	AT4G28500	-1.95	-0.2	0.6	-0.02	0.06	-0.31
	SND3	AT1G28470	-1.88	-0.06	0.9	-0.12	0.05	-0.37
	NST1	AT2G46770	-0.71	0.58	0.69	-0.19	-0.04	-0.11
	NST2	AT3G61910	-2	-0.11	0.46	0.1	0.36	-0.39
	VND6	AT5G62380	-0.91	-0.21	0.12	-0.02	0.09	-0.41
	VND7	AT1G71930	-0.57	-0.38	-0.16	0.06	-0.02	-0.41
	MYB46	AT5G12870	-1.9	0.23	0.9	0.2	0.22	0.58
	MYB83	AT3G08500	-0.21	0.07	0.72	0.07	0.21	0.16
	KNAT7/IRX11	AT1G62990	-1.04	-0.07	0.44	-0.09	-0.04	-0.19
	MYB103	AT1G63910	-2.4	-0.38	0.31	0.12	-0.04	-0.32
	MYB85	AT4G22680	-2.68	0.21	0.74	-0.03	0.11	-0.26
	MYB52	AT1G17950	-0.95	0.4	1.11	-0.2	-0.05	-0.21
	MYB54	AT1G73410	-0.15	0.1	0.93	0.19	0.26	0.14
	MYB69	AT4G33450	-0.26	0.29	0.52	-0.23	0.21	-0.62
	MYB42	AT4G12350	-0.62	0.08	0.4	0.07	-0.03	-0.15
	MYB43	AT5G16600	-2.14	-0.39	-0.03	0.04	0.1	0.07
	MYB20	AT1G66230	-2	-0.11	0.54	0.22	0.16	-0.16
	MYB58	AT1G16490	-2.53	-0.49	-0.06	0	0.3	-0.12
	MYB63	AT1G79180	-2.41	-0.42	0.21	0.05	0.27	-0.15

## Sheet: Receptor Like Kinases
Arabidopsis receptor like kinases on ATH1 (list from Shiu and Bleecker, 2003, PNAS)
	RLK subfamily	Gene name	AGI	irx9	irx10	irx14	gux1	gux2	gux1gux2
	CLECT		AT1G52310	0.46872	0.0700094	-0.0442736	-0.133249	0.0255484	0.0568506
	CR4L		AT1G28390	-1.96452	-0.306439	-0.234594	0.0292043	-0.0477998	-0.00567926
	CR4L		AT3G51990	-0.184462	-0.293598	-0.174284	0.0654119	0.0100599	0.0871312
	CR4L		AT5G23170	-0.267123	-0.120661	-0.225644	-0.190972	-0.294828	-0.238161
	CR4L		AT2G39180	-0.420554	-0.1623	-0.214569	-0.0497284	-0.167955	-0.139378
	CR4L		AT3G09780	-0.260287	0.00549183	-0.171344	-0.0134527	0.0549332	-0.106537
	CR4L		AT3G59420	0.018945	-0.0457095	-0.115271	0.117445	0.153383	0.0345861
	CR4L		AT5G47850	0.0146871	-0.0388745	-0.0694236	0.199866	-0.113871	-0.0239806
	CR4L		AT3G55950	-0.580498	-0.26896	0.00740696	-0.241587	-0.366405	-0.253045
	CrRLK1L	HERK1	AT3G46290	-0.266481	0.0101483	-0.0775165	0.0850944	-0.00252306	-0.00441556
	CrRLK1L		AT5G59700	0.257537	0.430464	0.272217	0.296997	0.1967	0.493079
	CrRLK1L	THE	AT5G54380	-0.345414	-0.068657	0.203971	-0.00806689	-0.156118	-0.266559
	CrRLK1L		AT5G24010	0.531667	0.114444	0.203804	-0.0891187	0.0187327	-0.105972
	CrRLK1L		AT2G21480	-0.0376122	-0.00605239	-0.0884795	-0.096456	0.038339	-0.0144583
	CrRLK1L		AT4G39110	-0.168039	-0.0110023	-0.19382	-0.124642	-0.165383	-0.104718
	CrRLK1L		AT5G61350	-0.0685761	0.141454	0.0211107	0.0381667	0.0480854	0.143557
	CrRLK1L	HERK2	AT1G30570	-0.111549	0.0990348	0.00499406	0.160478	0.1384	0.0656535
	CrRLK1L		AT3G04690	-0.125269	-0.10837	-0.110432	-0.129128	-0.0826904	-0.106432
	CrRLK1L		AT5G28680	-0.0391982	0.00868109	-0.0464795	-0.08179	-0.0383673	0.0179996
	CrRLK1L		AT2G39360	0.555725	-0.0405018	-0.141567	0.270782	0.216985	0.128092
	CrRLK1L		AT2G23200	0.466276	0.165699	0.185701	0.31872	0.184115	0.387633
	CrRLK1L-2		AT5G39020	0.219149	0.0876709	0.29882	0.415145	-0.0835853	0.262627
	CrRLK1L-2		AT5G39030	-0.0151962	-0.0686793	0.0425493	0.133732	-0.0905219	0.121022
	DUF26		AT4G23200	-0.0521126	-0.0695335	-0.0503406	0.003915	-0.0651242	-0.0263458
	DUF26		AT4G11530	0.512227	0.309241	0.512332	0.275316	0.331003	0.457113
	DUF26	RLK3	AT4G23190	0.0615373	-0.059655	-0.0612783	-0.0651978	-0.227131	0.0188611
	DUF26		AT4G23300	0.450371	0.0811054	0.107113	0.0380418	0.00243128	0.0418884
	DUF26		AT4G23150	0.437295	0.736027	1.22711	0.388118	-0.013138	0.61565
	DUF26		AT4G23180	-0.408404	-0.236823	0.0929653	0.153042	-0.0920647	0.027799
	DUF26		AT4G05200	-0.0858054	-0.0917847	-0.0243047	-0.0991806	-0.128481	-0.0300176
	DUF26		AT4G23280	0.163789	0.185227	0.0806831	-0.0254004	0.160705	-0.0257583
	DUF26		AT4G23310	0.0944826	0.117439	0.133924	0.0991123	0.0732958	0.0193259
	DUF26		AT4G23130	0.0367957	0.158159	0.220351	0.130717	-0.0218349	0.101871
	DUF26		AT3G45860	-0.728744	1.24749	0.787496	0.413087	0.0485294	0.73911
	DUF26		AT4G23270	0.920178	0.405872	0.345323	0.301479	0.219559	0.372636
	DUF26		AT4G11490	0.120096	0.0240404	0.143655	0.0536509	0.112228	0.0228108
	DUF26		AT4G11470	0.10084	-0.0155423	0.0444952	0.00904458	0.0361659	0.0027909
	DUF26		AT4G11480	0.283757	0.0849616	0.0649529	0.0408791	0.0391753	-0.0927552
	DUF26		AT4G11460	0.0183501	-0.0132944	-0.0405846	-0.0121102	-0.0683872	-0.0882185
	DUF26		AT4G23260	0.271686	0.206686	-0.0623229	0.245472	-0.0243269	0.373349
	DUF26	RKC1	AT4G23250	-0.162557	-0.117756	-0.0910149	-0.0722911	0.0416989	-0.0763881
	DUF26		AT4G23290	0.223826	0.0189277	0.122414	0.0816539	0.0259605	0.110887
	DUF26		AT4G23320	0.58934	0.405595	0.425538	0.17708	0.260756	0.555203
	DUF26		AT4G23210	-0.211809	-0.125207	-0.232834	-0.122106	-0.0396748	-0.18012
	DUF26		AT4G21400	1.63352	0.439436	0.10616	0.231705	-0.108378	0.213796
	DUF26		AT4G21410	0.286844	0.180964	-0.0421555	0.205329	-0.000200266	0.0838365
	DUF26		AT4G38830	-0.078775	-0.160809	-0.0861814	0.0499904	-0.177131	-0.0665602
	DUF26		AT4G04490	0.670811	0.0908328	0.479183	0.257027	-0.0126358	0.0513949
	DUF26		AT4G04500	0.21028	-0.328708	0.285801	0.0211183	0.0399375	-0.315636
	DUF26		AT4G04510	0.00125129	-0.0832558	-0.112095	-0.0998265	-0.119294	-0.37292
	DUF26		AT5G40380	-0.239556	-0.295383	0.0266851	0.158071	0.111239	0.0819079
	DUF26		AT1G70530	1.69335	0.476882	0.267526	-0.0973865	0.121791	0.293021
	DUF26	RKF2	AT1G19090	0.0480909	-0.0423623	-0.0681348	-0.13585	0.0262414	-0.0221386
	DUF26		AT1G70520	1.89474	0.709127	0.61538	0.219171	0.291655	0.404092
	DUF26		AT4G28670	-0.0146718	0.0628308	0.077938	0.0296745	0.100417	0.0790192
	DUF26		AT4G21230	0.108256	0.117893	0.014454	0.0362755	-0.0686587	0.0050789
	Extensin		AT2G20300	-0.545136	-0.0916657	0.263228	-0.146835	-0.0110958	-0.0698656
	Extensin		AT4G02010	-0.506327	-0.265522	-0.220027	-0.0668339	-0.0693579	-0.240145
	Extensin		AT1G54820	-0.000602891	-0.156214	-0.12916	-0.0714075	-0.00132085	-0.117237
	Extensin		AT3G58690	0.408683	0.0264522	0.0795947	-0.0992872	0.0825595	-0.0457093
	K		AT3G25490	0.250579	0.0014197	0.051535	0.198389	-0.0171618	-0.00662533
	K	FER	AT3G51550	0.194218	0.0917409	0.0706228	0.00441795	-0.0209057	-0.0957288
	K		AT5G15730	0.242292	0.235365	0.447309	0.0705259	-0.130555	0.291587
	K		AT5G54590	-0.513587	-0.0430022	0.25359	-0.187416	0.0788829	-0.232114
	K		AT1G62090	0.0199056	-0.0158809	-0.0815074	0.196405	0.0572999	-0.0190245
	K		AT1G51620	-0.0143801	-0.133684	-0.146978	-0.0547797	-0.0755619	-0.0578942
	K		AT1G80640	-0.420086	-0.0130035	-0.417016	0.0681246	-0.0399675	-0.213363
	K		AT2G25220	-0.304993	-0.223448	-0.0409007	-0.0575516	0.0622928	-0.19798
	K		AT5G41680	-0.289426	-0.331809	-0.148894	-0.222481	-0.188685	-0.282205
	K		AT5G07620	-0.10776	0.0325683	0.038884	0.129472	0.103476	-0.0451072
	K		AT5G13290	-1.1891	-0.260974	-0.157931	-0.00225523	0.00578786	0.3504
	K		AT1G78530	-0.00667362	-0.116082	-0.144717	0.0450387	-0.0323989	-0.0924804
	K		AT5G42440	0.141222	-0.0546373	-0.116253	-0.16635	-0.225401	0.0826796
	K		AT4G23240	0.0257135	-0.031608	0.112694	0.0320083	-0.0122848	0.143147
	K		AT4G00970	-0.349905	0.0261204	0.178347	0.0565793	0.207575	0.384623
	K		AT4G00960	0.0229961	0.062572	-0.011423	0.103661	0.10781	0.076751
	K		AT3G09010	0.911848	0.204567	0.288558	0.0407409	-0.0253096	0.427453
	K		AT1G16670	0.461407	0.34959	0.316654	-0.179852	-0.131922	0.140374
	K		AT1G70740	0.130872	0.192394	0.276691	-0.0521372	-0.0904898	0.00943442
	K		AT4G11890	-0.235941	-0.435916	-0.579021	0.286641	0.0546537	-0.476255
	K		AT3G46760	-0.103232	-0.0811189	-0.0871648	-0.171426	-0.0333141	-0.0769621
	K		AT2G32800	-0.486487	-0.0896745	0.746215	0.209857	0.0224093	0.137624
	K		AT1G52540	-0.202941	-0.0241838	0.202679	0.100721	0.0699444	0.0822512
	K		AT3G15890	0.0789787	-0.111536	-0.101485	-0.113033	-0.176573	0.0683845
	K		AT2G24370	-0.00421216	-0.0754469	-0.00236885	-0.0835653	0.0263866	0.0672051
	K		AT5G26150	-0.13477	-0.0188043	-0.0189662	0.049265	0.0455342	-0.00365026
	K		AT5G12000	-0.071785	-0.042182	-0.0912528	-0.0151202	-0.0408496	0.0370376
	K		AT5G35380	0.0615322	0.0658014	0.020865	0.0601709	0.0343122	0.0813873
	K		AT2G07020	-0.161101	-0.133913	-0.136966	-0.0785385	-0.112468	-0.263519
	K		AT1G16760	-0.146439	-0.108875	-0.110281	-0.0728212	0.00805182	-0.00387249
	K		AT3G20200	-0.0333488	0.0923645	-0.082308	0.118295	0.129333	-0.0224744
	K		AT1G72760	-0.0435489	0.0721893	-0.0872386	0.0240278	-0.0071346	-0.167333
	K		AT1G17540	0.135296	0.149358	0.0163039	0.0698123	0.0399699	0.0979469
	K		AT4G25160	-0.229813	-0.0984093	-0.113651	-0.0149067	-0.098376	-0.199213
	K		AT5G58540	-0.374471	0.0201843	0.27539	-0.261021	0.0275347	-0.130486
	K		AT2G40270	-0.494934	-0.0176102	0.259701	0.0547542	0.0100357	-0.0259332
	K		AT3G56050	-0.199676	0.0498276	0.0574349	0.00894032	-0.129225	0.109325
	K		AT4G35230	0.518001	0.06595	0.0152898	0.170243	0.276276	0.220789
	K		AT5G59010	-0.725602	-0.294547	0.20348	0.174033	0.110562	0.214653
	K		AT5G01060	-0.14517	-0.0194098	-0.0813028	-0.00609295	-0.050443	-0.091892
	K		AT2G17090	-0.0658651	-0.135457	-0.0384075	-0.00273992	-0.051012	0.0419974
	K		AT5G11410	0.133711	0.148196	0.410375	0.128417	0.121247	-0.000878781
	K		AT5G11400	-0.0307538	-0.0984815	-0.0946565	-0.082055	-0.0150168	-0.165225
	K		AT5G25440	0.948006	0.278795	0.170205	-0.119062	-0.092208	0.201843
	K		AT3G57720	-0.0199392	-0.015433	-0.0810592	-0.0157118	-0.144615	-0.0309081
	K		AT3G57710	0.52167	0.277522	0.205418	-0.0823884	0.131136	0.11513
	K		AT3G57770	-0.013723	0.216988	-0.0307267	-0.0299451	0.0527809	0.109529
	K		AT1G67470	-0.127643	0.11161	0.102823	0.0167944	0.0410881	-0.0521447
	K		AT4G10390	-1.09157	0.777996	0.797848	0.013012	-0.14236	0.134703
	KT		AT1G33260	-1.14795	-0.242154	0.106866	-0.0911691	-0.115245	0.029857
	KU		AT1G78940	0.277681	0.298032	0.260143	0.072747	0.115916	0.236633
	KU		AT5G51270	-0.0558957	-0.0176087	0.0449885	0.0157349	-0.0434705	-0.0154402
	KU		AT5G61550	-0.116884	-0.0116066	0.0423626	0.0382721	-0.0406742	-0.0220854
	KU		AT5G61560	0.537049	0.371546	0.384325	0.137577	0.172657	0.379622
	KU		AT2G19410	-0.160349	-0.187542	-0.198876	-0.0866944	0.0284196	-0.152221
	KU		AT2G45910	0.571197	0.275062	0.515302	-0.193169	-0.213389	0.0767419
	KU		AT3G49060	0.162459	0.307428	0.55821	0.151428	0.0556123	0.1894
	KU		AT5G65500	-0.278363	-0.375802	-0.25584	-0.306849	-0.0790091	-0.2766
	LEC	LecRK1	AT3G59700	0.504222	-0.176742	-0.186138	-0.0440202	-0.249032	-0.0796462
	LEC		AT3G59730	0.0857301	-0.101446	0.00579839	0.0936717	-0.00107598	-0.0931726
	LEC		AT2G43700	-0.138658	-0.019225	-0.024481	-0.0136988	-0.132293	-0.10108
	LEC		AT2G43690	0.188751	0.135165	0.0396824	-0.109463	0.0925733	0.0584825
	LEC		AT1G70130	-0.121416	0.0852967	0.0630071	0.044213	0.0170881	-0.172143
	LEC		AT4G29050	0.00434309	-0.0328359	0.0682468	-0.0625381	-0.0457619	-0.0241607
	LEC		AT1G70110	-0.00567527	-0.0125435	0.0828723	0.0666456	0.0353932	0.0392924
	LEC	LRK1	AT2G37710	0.42635	0.231423	0.467042	-0.0250403	-0.136924	0.131922
	LEC		AT3G53810	0.216033	0.11118	0.138386	-0.0965182	-0.145377	-0.279431
	LEC		AT4G02410	-0.239307	-0.0777787	-0.0954738	0.0148418	-0.3542	0.0540201
	LEC		AT4G02420	-0.599458	-0.178459	-0.0816928	-0.0700913	-0.0352301	-0.150721
	LEC		AT3G55550	0.0407733	-0.0058009	-0.0660542	-0.0864974	0.0714479	-0.171885
	LEC		AT1G15530	0.0547785	0.106767	0.139586	0.20936	0.143827	0.132264
	LEC		AT5G01550	-0.0655471	-0.126114	-0.122042	-0.0848707	0.0401239	-0.0586627
	LEC		AT5G01560	-0.132087	-0.117165	-0.110493	-0.185257	-0.135426	-0.176606
	LEC		AT5G01540	-0.547492	-0.283752	0.220084	0.229506	-0.237535	-0.202805
	LEC		AT3G08870	0.596325	0.26077	-0.0168149	0.0817769	-0.0252494	0.37883
	LEC		AT3G45330	0.0151622	0.0323286	0.0402123	0.0384893	0.113268	-0.0465491
	LEC		AT3G45390	0.0787492	0.0565842	0.103384	-0.0482901	0.00135094	0.0620986
	LEC		AT5G60320	0.0411173	-0.0430322	-0.0896555	0.00614103	-0.134191	-0.041954
	LEC		AT3G45410	0.0346755	-0.0647689	-0.00202263	-0.00875096	-0.117074	0.00722964
	LEC		AT3G45420	-0.0308905	-0.0321514	0.0128867	0.110155	-0.0313825	0.0479803
	LEC		AT3G45440	0.114408	0.185222	0.126903	0.0773363	0.188734	0.0764047
	LEC		AT5G60280	0.0910075	-0.120595	-0.0779845	-0.0418807	-0.132683	-0.0734855
	LEC		AT3G45430	-0.116981	-0.087892	-0.0851697	-0.0702588	-0.130924	-0.094621
	LEC		AT5G60300	-0.517229	0.156414	0.231938	-0.046835	0.0787884	0.0760277
	LEC		AT5G60310	-0.0757428	-0.0787502	0.0848769	-0.0770164	-0.0197009	0.0408632
	LEC		AT5G60270	0.142573	-0.0201877	-0.0706688	0.00761064	-0.0614566	-0.0677305
	LEC		AT5G59260	-0.00365163	0.0246117	-0.0337433	-0.0503505	0.0926859	0.165522
	LEC		AT5G59270	-0.0710526	0.036464	0.0401717	-0.0776208	-0.0552724	0.0420701
	LEC		AT4G28350	-0.0578557	-0.0132286	-0.0637922	0.0217263	-0.0425456	0.156801
	LEC		AT4G04960	0.397503	0.173669	0.807495	0.116702	0.0431255	0.114315
	LEC		AT3G53380	-0.235781	-0.222427	0.180821	0.0177491	-0.0751999	0.0681199
	LEC		AT5G03140	-0.356738	-0.362667	-0.109431	0.0974491	0.0939237	-0.109021
	LEC		AT5G55830	-0.0153768	-0.075986	0.274475	0.0292196	0.0484142	-0.0457457
	LEC		AT5G42120	-0.089069	-0.146899	-0.0816672	-0.149956	-0.0962176	-0.093948
	LEC		AT5G10530	0.163648	0.00125109	-0.080293	0.049127	0.0201063	0.0316775
	LEC		AT5G65600	0.306566	0.0691431	0.161249	-0.161748	-0.16202	0.0489161
	LEC		AT5G06740	0.149024	-0.0169083	0.10835	-0.0153954	0.075108	0.0617469
	LEC		AT2G29250	-0.00868815	-0.14168	-0.0469435	-0.123767	-0.0945917	-0.125448
	LEC		AT2G29220	-0.183432	-0.162649	-0.23587	-0.108626	-0.03079	-0.0955766
	LRK10L-2		AT5G38260	-0.0633972	-0.0271385	0.0328176	0.0258719	-0.0622525	-0.0614764
	LRK10L-2		AT1G66980	0.490883	0.0270251	-0.0241708	0.210199	0.169252	0.398281
	LRK10L-2		AT1G66930	0.0643398	-0.0500221	-0.0158914	-0.0531911	0.171486	-0.0482889
	LRK10L-2		AT1G67000	1.42355	0.672858	0.616233	0.0841826	0.125292	0.3915
	LRKL		AT1G25390	0.0314667	0.0919543	0.359396	0.0312937	0.0110586	0.269589
	LRKL		AT1G18390	0.15779	0.0645594	0.0172143	-0.0849661	-0.106107	-0.0541695
	LRKL		AT5G38210	0.0276913	0.026434	0.1744	-0.0235972	0.0409296	0.0425047
	LRKL		AT1G66880	1.14369	0.159733	0.606737	0.344557	-0.172783	-0.0160351
	LRKL		AT1G69910	-0.0148442	-0.179168	-0.135606	0.125227	-0.0147009	0.1498
	LRR II		AT1G34210	1.1095	0.477379	0.373179	0.224654	0.0401657	0.260556
	LRR II		AT1G71830	-0.537262	-0.25111	0.0549328	0.125457	0.102044	0.197201
	LRR II	BAK1	AT4G33430	-0.0714266	-0.103034	0.0518153	0.0235738	0.118071	0.0156973
	LRR II		AT5G65240	0.1294	0.155336	0.313562	0.488076	0.309029	0.620481
	LRR II		AT5G10290	0.303035	0.42089	0.313058	0.220211	0.147975	0.437109
	LRR II		AT5G63710	1.49314	1.08955	0.60155	0.20919	0.0232184	0.613389
	LRR II		AT2G23950	-0.174348	0.26705	0.127726	0.418631	0.0272143	0.146435
	LRR II		AT4G30520	-0.66037	0.000772552	0.0217041	-0.0174386	-0.101255	0.0298481
	LRR II		AT3G25560	-1.22715	-0.314895	0.0417204	0.172932	0.284144	0.243552
	LRR II		AT5G16000	-1.13844	0.0381851	0.171826	0.134094	0.210084	0.115443
	LRR II		AT1G60800	-0.283075	0.0252032	-0.1198	0.0435296	0.199445	0.0866404
	LRR II		AT5G45780	0.303355	-0.0422438	0.0434463	0.159018	0.0695214	0.0304423
	LRR V		AT1G53730	-0.79793	-0.497946	-0.261764	0.0398803	0.14158	-0.187066
	LRR V		AT3G14350	-0.912285	-0.273397	0.0173411	-0.17445	-0.138563	-0.252378
	LRR V		AT4G22130	-0.536254	-0.507928	-0.304007	0.19142	-0.000859418	0.0605937
	LRR V		AT4G03390	0.247372	0.148162	0.0830625	-0.0605819	0.0326561	0.0269786
	LRR V		AT2G20850	1.74941	0.686203	0.767168	-0.22206	-0.0800951	0.388998
	LRR V		AT3G13065	0.203857	0.022002	-0.166953	-0.06685	-0.0688739	0.00302252
	LRR V		AT1G78980	-0.0459392	-0.0983104	-0.0422979	-0.0619959	-0.0305797	-0.00635382
	LRR V		AT5G06820	0.0896865	0.056457	-0.129726	-0.126562	-0.077984	-0.140716
	LRR1		AT3G46400	0.011821	0.0379167	0.075333	-0.0204703	0.0150013	0.0447801
	LRR1		AT3G51740	-0.610048	-0.361016	0.32294	0.157154	0.0579452	0.152345
	LRR10		AT5G49770	1.5993e-06	0.0262002	0.00193096	-0.152687	0.17655	0.0315962
	LRR10		AT5G49780	-0.236895	-0.253911	-0.026858	0.00863815	0.0806445	0.0205195
	LRR10		AT1G79620	-1.91299	-0.125093	0.550504	0.170606	0.0514708	0.107209
	LRR10	TMK1	AT1G66150	-0.00703542	-0.0855034	0.125751	0.20074	0.227246	-0.023547
	LRR10		AT2G01820	-0.585595	-0.0795225	-0.00655426	-0.0616851	-0.0897933	0.0105591
	LRR10		AT1G24650	-0.0382869	-0.110357	-0.113172	-0.0978729	-0.111076	-0.104449
	LRR10		AT3G23750	-0.23311	-0.230871	0.503669	0.355844	0.272803	0.166102
	LRR10		AT2G24230	-0.748068	-0.393174	-0.115388	-0.128296	0.0841353	0.0136423
	LRR10		AT5G58150	-0.155662	-0.272587	0.0985863	0.200116	-0.000255799	0.0907918
	LRR10		AT1G34420	0.128473	-0.128774	0.127295	-0.0920294	-0.0379557	-0.0506653
	LRR10		AT4G39270	1.39099	0.316468	0.12789	0.0441966	0.0272526	0.0873137
	LRR11		AT1G06840	0.429378	0.283331	0.573459	-0.152191	-0.108939	-0.0357667
	LRR11		AT2G16250	-0.0766834	0.0311642	0.130525	0.101132	0.189584	0.0422073
	LRR16		AT2G27060	-0.728284	-0.380477	-0.220779	-0.0529189	-0.0348115	-0.13111
	LRR16		AT1G62950	-0.025927	-0.0203203	-0.0483227	-0.0641131	0.100508	0.0357244
	LRR16		AT1G12460	0.0874062	0.111882	0.184349	0.0549552	0.142176	0.245164
	LRR17		AT2G41820	-1.79365	-0.642386	-0.0720283	0.0376546	-0.175012	0.0727591
	LRR17		AT2G02220	0.817622	-0.0774566	0.238542	0.086023	0.0319437	-0.0427369
	LRR18		AT3G02130	0.0364217	0.044679	0.059911	0.236507	0.0468773	0.0476291
	LRR18		AT5G01890	-1.12615	-0.390323	0.0893847	-0.0462218	-0.123059	0.027758
	LRR18		AT3G56370	-1.71097	-0.403604	0.125919	0.0315489	0.046585	-0.0368158
	LRR18		AT5G06940	-0.186532	-0.0453108	-0.085014	-0.0137349	-0.00882881	0.113421
	LRR18		AT5G51350	0.340757	0.110329	0.338715	0.155238	0.0389346	0.205436
	LRR19		AT1G09970	0.463614	0.486501	0.245596	-0.0697115	-0.103567	0.116684
	LRR19		AT5G62230	0.0574458	-0.0402832	0.113996	-0.00275226	0.0179289	0.0417456
	LRR19		AT1G72300	0.149005	0.116633	-0.0489512	0.0881658	0.0835184	0.0617428
	LRR19		AT2G24130	-0.0919041	-0.00183925	0.0280079	-0.0229296	-0.0795171	0.102231
	LRR2		AT2G37050	-0.291442	-0.130573	-0.192036	-0.0378284	-0.0476336	-0.0712793
	LRR2		AT1G67720	0.571249	0.197535	0.00394317	-0.114782	0.0933349	0.131035
	LRR2		AT3G46350	-0.0310063	-0.029198	-0.0109404	-0.0719155	0.0746105	-0.057376
	LRR2		AT5G59650	-0.0826743	0.0957767	0.0407987	0.103212	0.0463532	0.0255212
	LRR2		AT5G59660	0.0252523	-0.0114639	0.0994665	0.0918432	0.0486586	0.0304245
	LRR2		AT2G28960	0.0034437	-0.0286189	0.00963315	0.145409	-0.00536048	-0.0633496
	LRR2		AT4G20450	0.100451	-0.0494506	0.00717462	0.0139509	-0.0780514	-0.0878621
	LRR2		AT5G16900	0.0187014	-2.97118e-05	0.0743174	0.0251755	-0.0870226	0.0109153
	LRR2		AT2G28970	-0.0835823	-0.0483171	0.0258385	0.0872352	0.0458979	-0.0872161
	LRR2		AT2G28990	-0.1319	-0.058096	-0.0946244	-0.0421781	0.10436	0.0156241
	LRR2		AT1G51820	-0.272163	-0.209814	0.107112	-0.0549225	0.0179992	-0.129019
	LRR2		AT1G51830	-0.0813021	-0.0511284	-0.0556233	-0.0378703	-0.0611044	-0.11079
	LRR2		AT1G51910	-0.12505	-0.220592	-0.101879	-0.131435	0.00311906	-0.0506933
	LRR2		AT2G19210	-0.0304498	-0.0405984	-0.0383671	-0.017901	-0.00599949	-0.147364
	LRR2		AT2G19230	-0.0623253	-0.184446	-0.126494	-0.149048	-0.216164	-0.246308
	LRR2	LRRPK	AT4G29990	0.324638	0.199844	0.207218	0.135501	0.204098	0.152557
	LRR2		AT4G29450	0.0392284	0.0309487	-0.0377046	-0.0372521	0.0215963	0.0320945
	LRR2	RPK1	AT1G69270	0.178475	0.0922304	0.0560628	0.0144663	-0.0978661	0.0429304
	LRR2		AT5G07150	-0.105205	-0.0385927	-0.0124074	0.0786389	-0.0132728	-0.0504046
	LRR2		AT4G20790	0.0745697	-0.0158668	0.0739524	0.167842	0.139391	0.21047
	LRR20		AT3G28040	0.203883	-0.102178	-0.263425	-0.323782	0.141016	-0.27287
	LRR20		AT4G26540	-0.0996979	0.0616086	0.07941	0.0222579	0.202488	-0.0307323
	LRR20		AT5G65710	-0.0232441	-0.01217	0.439667	-0.0323449	0.210956	0.221159
	LRR20		AT1G72180	0.374799	0.230516	0.0924317	0.00726093	0.0798791	-0.221813
	LRR20		AT5G49660	0.930925	1.01447	0.887588	0.376563	-0.00199691	0.532878
	LRR20		AT3G19700	-0.307099	-0.0955724	-0.312996	-0.261696	-0.0889535	-0.26577
	LRR20		AT5G07180	-0.0067307	-0.208005	-0.0979573	-0.0681588	-0.0980363	0.029101
	LRR20	ERECTA	AT2G26330	0.389444	0.0403017	0.0897559	0.224537	0.287942	0.312056
	LRR20		AT5G53890	0.798888	0.000382703	-0.0109799	0.150022	0.188642	0.300641
	LRR20		AT1G74360	-0.0478422	0.250654	0.664965	0.212202	-0.0371776	0.137553
	LRR20		AT3G47110	-0.135693	-0.0314636	-0.00640983	-0.058428	0.191167	-0.0349433
	LRR21	CLV1	AT1G75820	-0.252754	0.209057	0.0429882	0.0955626	0.0568388	0.118093
	LRR21		AT5G56040	-0.545439	-0.108541	0.0422128	0.0892736	0.0533792	-0.0542256
	LRR21		AT1G08590	-0.125018	-0.0687778	-0.0174188	-0.222174	-0.115167	-0.106992
	LRR21		AT5G61480	0.011901	-0.0153514	0.17481	0.100233	0.150274	0.101077
	LRR21	HAESA	AT4G28490	0.442357	0.0283189	1.35883	0.00100091	-0.21013	0.336483
	LRR21		AT2G01950	-0.346967	-0.0590907	-0.341764	0.319335	0.299906	-0.164574
	LRR21		AT3G47570	0.563599	0.143803	0.0222158	0.0147724	0.015958	-0.0747338
	LRR21		AT5G20480	0.240959	0.133272	0.153312	0.022555	0.0870197	0.0712561
	LRR21		AT2G25790	-0.361081	0.103849	-0.0791795	0.0376587	0.0473376	0.00492278
	LRR22		AT5G65700	-0.36716	0.0782314	0.194434	0.0407756	0.0367669	0.110859
	LRR22		AT3G49670	-0.39613	-0.262146	0.119059	-0.0321967	0.0276863	0.0175329
	LRR22		AT4G20270	0.115004	0.136682	-0.0507456	0.301603	0.195702	0.292193
	LRR22		AT4G28650	-0.130021	-0.0334622	-0.102667	-0.0163474	-0.0523918	-0.0903707
	LRR22		AT1G28440	-0.749906	-0.0497466	0.158773	0.0660803	0.00214917	0.0847724
	LRR22		AT5G25930	0.679043	0.341081	0.468537	0.15931	-0.0526422	0.123045
	LRR22		AT1G55610	0.00887535	-0.0277199	0.490265	0.137986	0.350572	0.311405
	LRR23		AT3G13380	0.0423296	-0.0707321	0.196675	0.0787857	0.0997208	-0.0709523
	LRR24		AT5G48940	-0.104083	-0.1921	-0.138436	-0.161984	-0.267826	-0.157649
	LRR24		AT1G34110	1.11235	0.214665	-0.151821	-0.0886145	-0.0722789	0.123723
	LRR24	BRI1	AT4G39400	-0.480208	-0.202406	-0.0932472	-0.0271192	-0.0837021	-0.0941761
	LRR24		AT4G08850	1.23849	0.25051	0.181945	-0.0093324	-0.0874206	0.189911
	LRR25		AT4G36180	-0.324721	0.141264	0.812339	0.127943	0.293238	0.437644
	LRR25		AT1G75640	0.0598239	-0.0874028	-0.0652667	0.000579568	-0.0908336	0.146744
	LRR25		AT5G63930	0.844713	0.29847	0.495706	-0.0931124	-0.262783	0.063956
	LRR25		AT1G17750	-0.163466	0.0211903	0.0353006	0.102419	-0.026718	0.0631802
	LRR26		AT2G33170	0.734025	-0.0166215	0.0722072	0.116824	0.133016	0.0276781
	LRR26		AT1G17230	0.851232	0.125021	-0.162366	-0.209496	0.0193653	-0.21382
	LRR26		AT1G73080	-0.249571	0.318563	0.195289	-0.00958443	-0.186057	0.0660834
	LRR27		AT1G35710	0.259467	0.0648709	0.899753	0.618888	0.131777	0.439637
	LRR28	FLS2	AT5G46330	0.0290395	-0.547889	0.00791097	0.0227529	0.136	-0.330871
	LRR3		AT3G46340	-0.0320219	0.0467284	0.0981046	0.0882629	0.0322829	0.17023
	LRR3		AT3G46370	-0.122576	-0.0358301	-0.187537	-0.0783012	-0.0681054	-0.133049
	LRR3		AT5G59680	0.00289945	-0.0992072	-0.128994	-0.192519	-0.187242	-0.147621
	LRR3		AT5G59670	-1.73738	-0.246378	0.767052	0.500242	0.190019	0.156984
	LRR3		AT1G07560	-0.114081	-0.0624143	-0.069437	-0.0838652	0.161108	0.0142486
	LRR3		AT1G51850	0.0892351	-0.000397887	0.191147	0.158124	0.148934	0.0710582
	LRR3		AT1G51810	-0.0697346	-0.167461	0.0315947	-0.0856267	0.00150371	-0.037738
	LRR3		AT2G04300	-0.0047442	-0.366529	0.0345935	-0.10189	-0.0791846	0.00620726
	LRR3		AT3G21340	0.0673367	0.085499	0.113342	0.140318	0.061201	-0.0140092
	LRR3		AT1G49100	0.0486138	-0.0950422	-0.0561664	0.0453423	0.0538126	0.00813947
	LRR3		AT1G51800	-0.0957252	-0.152966	-0.0710526	-0.0360769	-0.153057	-0.226912
	LRR3		AT1G51860	0.333616	0.197251	0.172804	0.0582041	-0.00292577	-0.0208532
	LRR3		AT1G51880	-0.213912	-0.0875468	0.00698542	-0.0402899	0.0708092	-0.113485
	LRR3		AT1G51890	0.535016	0.20298	-0.0227278	0.0470589	0.0589007	-0.0790036
	LRR3		AT1G07550	0.0037611	-0.0879444	-0.0293611	0.0345475	0.0450285	-0.0723534
	LRR3		AT2G19190	-0.0225077	-0.0540457	0.167633	0.00725115	0.0273825	-0.0423045
	LRR3		AT1G05700	-0.0296379	-0.0845645	-0.0529079	0.043074	-0.0182674	-0.021973
	LRR3		AT4G29180	-0.0713284	-0.0846745	-0.0826415	-0.0789781	-0.081635	-0.121029
	LRR3		AT1G51790	0.0968436	-0.063675	-0.0446776	0.0446261	0.0558063	-0.0744863
	LRR3		AT1G69990	-0.0617358	-0.151666	-0.158338	-0.184695	-0.201474	-0.0932921
	LRR3		AT4G18640	-2.1397	-0.319258	0.740306	0.105034	0.131974	0.0557609
	LRR3		AT5G45840	-0.0567201	0.0794283	0.0444311	0.0260253	-0.0468549	-0.0229196
	LRR30		AT5G07280	-0.0941517	-0.0568645	-0.0212688	-0.0854962	0.0082986	-0.153073
	LRR32		AT4G20140	0.0594714	0.0806355	-0.036668	-0.0249938	-0.0378029	-0.0571451
	LRR32		AT5G44700	0.0080563	-0.0195783	0.0413607	-0.0114783	0.0220609	0.0259353
	LRR4		AT5G48740	-1.05147	-0.0980613	0.429202	0.31718	0.0537112	-0.173277
	LRR4		AT2G07040	-0.0514373	0.0170286	-0.0703243	-0.00840301	-0.112867	-0.0976064
	LRR4		AT5G43020	0.13015	0.0172168	0.0807642	-0.0226806	0.113507	0.129943
	LRR4		AT1G60630	-0.0669794	-0.050688	-0.053419	0.015863	-0.0319342	0.0340958
	LRR4		AT3G24240	0.0989496	-0.103396	-0.101281	-0.0837222	-0.16434	-0.0431212
	LRR4		AT2G35620	-1.42703	-0.525541	0.0526981	0.0175744	0.0641705	-0.0916027
	LRR4		AT5G62710	0.557977	0.314353	0.420754	0.367071	0.155553	0.424581
	LRR4		AT1G27190	0.0225629	-0.152646	0.0342394	0.122505	0.0968423	0.0737866
	LRR4		AT5G48380	0.446696	0.111477	0.271195	0.141832	0.0712358	0.158643
	LRR4		AT5G41180	-0.323056	-0.155448	0.267697	0.337967	0.30625	0.0603659
	LRR5		AT5G35390	-0.0332318	-0.000508445	0.0667904	0.0335758	0.213948	0.0855738
	LRR5		AT3G20190	-0.237461	-0.0987867	-0.115921	-0.0125864	0.123197	0.0434056
	LRR5		AT1G50610	-0.106004	0.00201602	-0.165502	0.0274443	0.0164552	-0.0904563
	LRR5		AT4G31250	-0.541131	-0.312796	-0.390425	-0.212594	0.0369151	-0.247539
	LRR5		AT3G42880	-0.0564734	-0.0664611	0.078447	-0.105561	-0.0695968	-0.0359945
	LRR5		AT5G20690	0.0161586	0.051842	0.078253	0.165264	0.0700638	0.0472254
	LRR5		AT1G72460	-0.119405	-0.175944	-0.14228	-0.104332	-0.0948624	-0.102096
	LRR5		AT5G67200	0.240765	0.0478209	0.233614	0.04034	0.0931648	0.0201443
	LRR5		AT3G50230	-0.0185661	0.0879509	0.074334	0.141629	0.0536767	0.00326423
	LRR5		AT2G42290	0.140936	-0.00367675	0.00523835	-0.0161999	-0.0183324	0.0232328
	LRR5		AT3G57830	-0.0703534	-0.0847634	-0.0489464	-0.0214418	0.104804	-0.00977276
	LRR5		AT3G08680	-0.425662	-0.0774208	0.228702	0.147377	0.134318	0.13511
	LRR5		AT5G58300	-1.61246	-0.418435	-0.150791	-0.0897403	0.0453236	-0.0880297
	LRR5		AT2G26730	-1.42974	-0.207176	0.0618534	0.018086	-0.137593	0.00573219
	LRR5		AT4G23740	-0.167496	-0.297572	0.162027	0.0872822	0.0767471	0.0250691
	LRR5		AT1G64210	-0.03986	0.113275	-0.0106112	0.221809	0.103445	0.0681019
	LRR5		AT5G53320	0.676684	0.157759	0.108754	-0.0223819	-0.129972	0.0558933
	LRR5		AT5G24100	-0.00338724	0.104394	-0.016726	0.0957144	0.0918898	0.149973
	LRR5		AT5G05160	-1.14879	-0.0835637	0.489668	0.257557	0.115801	0.450034
	LRR5		AT2G36570	-2.23674	-0.243554	0.248174	0.119553	0.0748402	0.0975101
	LRR5		AT1G68400	-0.11634	-0.0732116	-0.107198	0.0263913	-0.0586792	0.0952545
	LRR5		AT5G16590	-2.56951	-0.626091	0.109331	-0.0263709	0.158526	-0.247393
	LRR5		AT3G02880	-1.33041	-0.275611	0.249477	0.0166022	0.0346339	0.03201
	LRR5	RKL1	AT1G48480	-0.878771	-0.159502	0.193918	0.143109	0.094035	0.0524062
	LRR5		AT3G17840	-0.424092	-0.0608153	0.31121	0.225372	0.100148	0.207377
	LRR5		AT2G31880	-0.0971092	-0.124443	0.0657368	0.197059	-0.104899	-0.0151193
	LRR5		AT1G31420	-0.38553	-0.118469	-0.0472702	-0.0843885	-0.0284694	-0.0934954
	LRR5		AT3G28450	0.0514494	-0.0219352	0.00620327	0.102061	-0.0617728	0.103959
	LRR5		AT1G63430	-0.38271	-0.122955	0.120583	0.0393652	-0.0729677	-0.156051
	LRR6		AT2G23300	-0.537475	-0.224379	-0.128767	-0.136002	0.124453	-0.0876904
	LRR6		AT1G53430	0.108953	0.184172	0.131059	0.182122	0.139726	0.159363
	LRR6		AT2G45340	0.155038	-0.0230567	-0.583164	0.216719	0.177644	-0.260055
	LRR6		AT5G51560	-0.725739	0.0234975	0.28269	0.140751	0.133157	0.0791958
	LRR6		AT4G22730	-1.20148	0.189062	0.632834	0.312084	0.2873	0.744144
	LRR6		AT5G63410	0.221659	0.339823	0.185079	0.261727	0.0913569	0.387182
	LRR7		AT1G25320	-0.648703	-0.0959382	0.180951	0.104967	0.0433263	0.161874
	LRR7		AT2G01210	-0.594705	-0.262825	-0.0548781	-0.0200889	-0.0716617	-0.0341848
	LRR7		AT1G66830	1.70406	0.116148	-0.0446674	-0.0402674	-0.238467	-0.212215
	LRR7		AT1G67510	-1.85983	-0.453486	0.307452	-0.0849257	-0.0643053	-0.37795
	LRR7		AT5G67280	-0.552001	-0.268177	-0.357525	0.148784	-0.144069	-0.176996
	LRR7		AT2G15300	-0.130454	-0.134511	-0.0455769	-0.124175	-0.0541907	-0.102292
	LRR7		AT4G34220	0.656749	0.119895	0.0171343	0.0533005	0.107909	-0.0895736
	LRR7	TMKL1	AT3G24660	1.18274	0.0878642	-0.198739	0.177881	-0.017838	0.0179064
	LRR7		AT5G45800	0.722845	0.346075	0.193399	0.000417933	-0.0657755	0.200004
	LRR8		AT4G37250	0.0750752	-0.041103	-0.00659698	-0.0360901	0.0343302	-0.0161587
	LRR8		AT3G56100	-0.067371	-0.0658724	0.0726097	-0.0136403	0.100113	0.0270579
	LRR8		AT1G53420	-0.0387776	-0.0592952	0.00967384	0.135591	0.013464	0.0160849
	LRR8		AT1G29720	-1.29522	-0.372595	-0.305681	0.0795003	0.0625745	0.111631
	LRR8		AT1G14390	-0.752403	-0.446551	-0.477752	-0.120314	0.0308806	-0.272298
	LRR8		AT2G02780	-0.721213	-0.317463	-0.27396	0.133076	0.00023757	0.189356
	LRR8		AT3G03770	-0.167489	0.39785	0.796481	0.244878	0.17434	0.104599
	LRR9		AT3G53590	-0.235997	-0.154712	-0.180128	-0.0415136	0.0405662	-0.0853102
	LRR9		AT5G01950	-0.0389628	-0.0458607	0.0450117	-0.101964	-0.0464011	0.0793432
	LRR9		AT5G37450	0.0790124	0.0680069	0.134913	0.0768794	0.242092	0.0793032
	LRR9		AT5G49760	0.67987	0.281014	0.115356	0.392779	0.196229	0.290187
	LRR9		AT1G53440	0.224158	0.253619	0.12653	0.173102	0.133262	0.0275953
	LRR9		AT3G14840	-0.166173	-0.0335761	0.224654	0.0862452	0.0217103	-0.0508563
	LRR9		AT1G29750	-0.485008	-0.2153	-0.0772674	-0.0962017	-0.130526	-0.141804
	LysM		AT3G21630	0.185083	0.114348	0.0855918	0.148385	0.0404505	0.0590983
	LysM		AT1G51940	-0.306376	0.195069	0.360553	0.299739	0.260306	-0.276935
	LysM		AT2G33580	0.619721	0.248381	0.456653	-0.106239	-0.36034	0.0398206
	LysM		AT2G23770	-0.0884434	0.0489866	0.0337957	0.107681	-0.0113429	-0.032684
	N.A.		AT2G28250	-1.76633	-0.190971	0.577416	-0.0241022	0.13871	0.0103567
	N.A.		AT5G46080	0.0277741	-0.0569904	0.00611798	0.127605	0.033275	0.0912008
	N.A.		AT5G60080	-0.164826	-0.182699	-0.138886	-0.0762061	0.0058968	-0.0480591
	N.A.		AT5G60090	-0.171398	-0.0761553	-0.0144903	-0.111095	-0.129351	-0.117959
	N.A.		AT5G20050	-0.115943	-0.47935	-0.318321	-0.312044	-0.504602	-0.302287
	PERKL		AT3G24540	-0.0724448	-0.0231862	-0.0111701	-0.00561248	-0.0132396	-0.0818186
	PERKL		AT3G24550	-0.421823	-0.116754	0.318558	0.0829137	0.0860497	-0.0183866
	PERKL		AT3G24400	0.0883776	-0.0106601	0.0647377	0.0319801	-0.086445	-0.043753
	PERKL		AT1G52290	-0.254924	0.0137164	0.223146	-0.0359481	-0.00752326	0.0348976
	PERKL		AT1G49270	0.00924824	-0.00757562	0.0285435	0.0551712	0.0261759	-0.139149
	PERKL		AT3G18810	0.0890841	0.0732671	0.0109465	0.0463434	0.0496328	0.0153939
	PERKL		AT4G34440	-0.0993965	-0.0149705	0.134675	0.0709362	0.00383866	-0.0378355
	PERKL		AT2G18470	-1.21076	-0.136069	0.947944	-0.170908	-0.0357965	0.173093
	PERKL		AT4G32710	-0.0620919	-0.15089	-0.118059	-0.134829	0.0990897	0.025502
	PERKL		AT1G70450	0.0752586	-0.202023	-0.0661584	-0.0924266	0.0704765	-0.0947582
	PERKL		AT1G70460	-0.116172	-0.254309	0.013909	-0.239913	0.00569208	-0.164293
	PERKL		AT1G23540	-0.158504	-0.00145987	-0.0291688	-0.0289279	-0.0979806	-0.109485
	PERKL		AT1G10620	-0.0475096	-0.0965222	0.0523587	-0.0721774	0.00733074	0.00225804
	PERKL		AT1G26150	-0.228447	-0.0924996	-0.120722	0.224201	0.102467	0.0221571
	PERKL		AT1G68690	-0.671978	-0.155324	1.02725	0.0953948	-0.114708	-0.0300022
	PERKL		AT5G38560	0.206023	0.0281263	0.322773	0.0672112	0.0544564	0.180822
	PERKL		AT1G55200	0.0296827	-0.127276	-0.0603323	0.1134	0.114415	-0.0711022
	PERKL		AT3G13690	0.0713223	-0.172417	-0.125956	0.0225614	-0.0906746	0.0249278
	PERKL		AT5G56790	1.34353	0.789162	0.339623	0.177117	0.0733381	0.493379
	RKF3L	RKF3	AT1G11050	0.106146	0.36179	0.792102	0.054268	-0.0157045	0.139972
	RKF3L		AT2G48010	0.638661	0.824848	0.813595	0.211043	-0.0889176	0.287534
	RLCK VI		AT1G77280	-0.383862	-0.270723	0.205564	0.0896776	0.143781	0.0916808
	RLCK VI		AT1G21590	1.12205	0.528349	0.243292	0.131939	0.0749997	0.287512
	RLCK VI		AT5G63940	0.193139	0.390532	0.312606	0.165592	0.0548595	0.191586
	RLCK VI		AT4G35030	-1.9427	-0.261378	-0.411824	0.25937	0.39311	0.378724
	RLCK VI		AT2G16750	-2.17026	-0.350057	-0.518891	0.211201	-0.0113763	-0.0726579
	RLCK VI		AT5G37790	-1.03899	-0.241488	0.116423	0.225425	0.114513	0.537277
	RLCK VI		AT1G66460	-0.41267	-0.411425	-0.183288	0.236484	0.247596	-0.0236684
	RLCK VI		AT5G35960	-1.48499	-0.71224	0.624195	-0.0261529	-0.109194	-0.468451
	RLCK VI		AT5G18910	0.0358289	-0.0737109	-0.0286353	0.0650033	0.0819219	0.113182
	RLCK VI		AT3G05140	-0.172208	-0.109571	-0.0270455	-0.0145837	0.0202931	-0.00487718
	RLCK VI		AT5G10520	-0.320678	-0.0938001	0.340065	-0.150248	-0.114203	0.161977
	RLCK VI		AT5G65530	-2.56597	-0.839547	-0.0276616	-0.307803	-0.173879	-0.088407
	RLCK VI		AT2G18890	-0.785235	-0.0940001	-0.639624	0.0747008	0.159953	-0.428302
	RLCK VI		AT5G57670	-0.371454	-0.159256	0.176363	0.193483	0.289668	-0.0709552
	RLCKVII		AT2G28930	-0.0701342	-0.161436	-0.216789	-0.117797	-0.0937433	-0.19352
	RLCKVII	APK1	AT1G07570	-0.710278	-0.187983	0.0211729	0.00341992	0.017967	0.00775648
	RLCKVII	NAK	AT5G02290	0.501511	0.234834	0.166534	-0.0720613	-0.0783478	0.0793524
	RLCKVII		AT2G39660	1.07985	0.35149	0.565836	0.162573	-0.140238	0.0434043
	RLCKVII		AT3G55450	-0.0810376	-0.0538868	0.00530065	-0.119975	-0.0793061	-0.0708984
	RLCKVII		AT3G28690	0.638911	0.122993	0.292593	-0.0783534	0.0782578	0.177769
	RLCKVII	APK2a	AT1G14370	0.722519	0.621006	0.665848	0.314378	0.104368	0.439375
	RLCKVII		AT2G02800	-0.507701	-0.118843	0.290721	-0.0540645	-0.0187826	-0.0642096
	RLCKVII		AT1G26970	-0.110734	-0.0225363	-0.0985721	-0.0704733	-0.18792	-0.234008
	RLCKVII		AT1G69790	0.214968	0.553688	1.21261	0.055237	0.0199103	0.102322
	RLCKVII		AT1G74490	0.00901545	0.0194695	0.0722006	0.0264996	0.0712188	0.0641624
	RLCKVII		AT2G17220	0.913176	0.633199	0.614221	0.128742	-0.00110978	0.331671
	RLCKVII		AT1G76360	0.504377	0.158433	-0.210452	0.0395503	0.0715023	0.1971
	RLCKVII		AT4G35600	0.210303	-0.0815905	-0.289938	-0.00195089	-0.0101961	-0.317727
	RLCKVII		AT5G35580	-0.111101	-0.236366	-0.15241	-0.118494	-0.224646	-0.190722
	RLCKVII		AT2G05940	0.431802	0.812616	1.29102	0.233342	-0.0336088	0.460476
	RLCKVII		AT2G26290	0.303579	-0.0906234	-0.139211	0.0105681	-0.0416097	-0.070107
	RLCKVII		AT2G07180	0.128571	-0.0208288	-0.599813	0.149824	0.162316	-0.0689267
	RLCKVII		AT5G01020	-0.092956	-0.164586	-0.309301	-0.0947641	0.0173459	-0.0339697
	RLCKVII		AT5G56460	1.13534	0.435036	0.256719	-0.116676	-0.123388	0.256586
	RLCKVII		AT1G61590	0.0905879	-0.0455853	0.0838451	-0.0382187	-0.0614255	0.0506772
	RLCKVII		AT1G72540	-0.196935	0.00447613	0.756191	-0.338993	-0.468512	-0.0835416
	RLCKVII		AT3G09830	0.185521	0.309947	0.515712	0.0190888	-0.252711	0.0925557
	RLCKVII		AT5G03320	0.243702	0.111092	0.272916	0.19223	-0.0208919	-0.0104178
	RLCKVII		AT2G39110	-0.25947	-0.0586818	0.100822	0.132947	-0.0530752	-0.10396
	RLCKVII		AT2G28940	0.560501	0.162171	0.0860312	0.00509477	-0.0685278	0.188283
	RLCKVII		AT4G17660	0.118639	0.0880194	0.162929	-0.197718	0.0462507	-0.121644
	RLCKVII		AT5G47070	0.414587	0.253603	0.40212	0.0255102	-0.370936	0.178736
	RLCKVII		AT5G18610	0.231435	0.131931	0.330453	0.363987	0.189395	0.176725
	RLCKVII	PBS1	AT5G13160	-0.12839	-0.154597	0.152146	-0.0718466	-0.0448423	-0.0915724
	RLCKVII		AT5G02800	0.656812	0.353183	0.0523198	-0.218148	0.104167	0.0145361
	RLCKVII		AT2G28590	0.554501	0.305282	0.373311	0.293325	0.0486922	0.353036
	RLCKVII		AT1G07870	1.07592	0.620065	0.619601	0.329816	0.00198072	0.578708
	RLCKVII		AT3G20530	-0.283974	-0.187683	-0.161783	-0.176657	-0.136195	-0.0784007
	RLCKVII		AT3G07070	-0.0484591	-0.0961739	-0.0123158	-0.0584093	-0.0534018	-0.0604052
	RLCKVII		AT4G13190	0.231089	-0.00128633	0.124581	0.0182198	0.0838201	0.123634
	RLCKVII		AT3G24790	0.0264534	0.0595943	0.101456	0.0819226	0.0720375	0.136799
	RLCKVII		AT1G61860	0.112276	-0.0108618	0.0636153	0.0322918	0.0281287	0.146214
	RLCKVII		AT1G76370	0.0945744	-0.0398508	0.0901239	0.0531914	0.0319006	0.0212842
	RLCKVII		AT1G20650	-0.0219155	-0.0285048	-0.236304	0.244488	0.0943045	0.110696
	RLCKVII		AT3G02810	-0.0262268	0.0237655	0.0328252	0.0318376	0.0292526	-0.0706167
	RLCKVII		AT5G16500	-0.0992047	-0.208589	-0.146846	-0.0935777	-0.192697	-0.121219
	RLCKVII		AT3G26940	0.0115174	-0.0744556	-0.0670292	0.0110492	0.0222189	-0.0924752
	RLCKVII		AT1G24030	-2.13711	0.282464	1.47956	0.194148	0.257082	0.0621552
	RLCKVIII		AT2G30740	0.0138751	-0.0155607	0.368844	0.242651	0.238353	0.292153
	RLCKVIII		AT1G06700	0.0212401	-0.0366461	-0.279115	-0.0348287	-0.0133327	-0.126463
	RLCKVIII		AT2G30730	0.0391402	-0.037247	-0.0583285	-0.0117682	0.0762991	-0.0790709
	RLCKVIII		AT2G43230	-0.0439397	0.041897	0.167577	0.132236	0.118586	0.0914434
	RLCKVIII		AT3G59350	-0.088582	0.323457	-0.145984	0.00177154	-0.0918809	-0.090984
	RLCKVIII		AT2G47060	-0.589535	-0.319168	-0.226767	0.0372453	-0.234554	-0.0427604
	RLCKVIII		AT3G62220	-0.443338	-0.168394	0.205014	-0.0303467	-0.153664	-0.22878
	RLCKVIII		AT1G48210	-0.194151	-0.481076	-0.199444	-0.367619	-0.075086	-0.33559
	RLCKVIII		AT3G17410	-0.0970127	-0.101422	0.0280667	-0.145857	-0.110751	-0.21618
	RLCKVIII		AT2G41970	-0.0698403	-0.0213236	-0.0174013	-0.00329121	0.173111	0.0153411
	RLCKVIII		AT1G48220	-0.0717436	-0.161892	-0.127774	-0.051054	0.0298353	-0.129856
	SD		AT4G27300	0.387637	0.673686	0.582432	0.278675	0.00148909	0.454563
	SD		AT4G27290	-0.125856	-0.156964	-0.180998	-0.0468597	0.00280014	-0.150156
	SD		AT4G03230	0.157276	0.320651	0.393253	0.102107	0.0536219	0.162027
	SD	RKS1	AT1G11340	-0.0315734	-0.0790793	-0.0806139	-0.110463	-0.0692888	-0.237705
	SD		AT1G11410	-0.0910705	0.0637414	-0.043103	0.218305	-0.274421	0.142381
	SD	ARK3	AT4G21380	0.568806	0.605781	0.503857	0.592861	0.495988	0.690069
	SD		AT4G21370	-0.192123	-0.0818357	-0.0652465	-0.0550226	-0.170204	-0.0789397
	SD		AT1G11300	0.231944	-0.0792582	-0.0324897	0.00784326	-0.0347829	0.00755444
	SD		AT1G11330	0.615185	0.567027	0.385735	0.0364168	-0.045067	0.251176
	SD	RKS2	AT1G11350	0.498504	-0.133245	-0.0053892	0.220147	-0.140184	0.178452
	SD		AT4G21390	-0.0605475	-0.00168041	0.116805	-0.0845132	-0.0706589	-0.0490306
	SD		AT1G61610	1.47675	0.622744	0.606244	-0.098748	-0.323786	0.164855
	SD		AT1G61490	0.395853	0.00222171	-0.104412	0.0509495	-0.0170223	0.0729971
	SD		AT1G61500	0.423683	0.0562253	0.0967906	0.227836	0.0156453	0.0518661
	SD		AT1G61420	0.307377	-0.0212946	0.10536	-0.0281111	0.0138734	-0.0450953
	SD		AT1G61480	0.037853	-0.0479217	0.0031233	0.0464589	-0.0119508	0.0694635
	SD		AT1G61550	0.0802282	0.0134331	-0.0317726	0.0491085	-0.12993	-0.0329511
	SD		AT1G61390	-0.106465	-0.046386	-0.120319	-0.0121129	-0.0211873	-0.0781475
	SD		AT1G61430	-0.0243023	-0.0670797	0.0180236	-0.0519415	-0.103273	-0.0977586
	SD		AT1G61400	0.301858	0.0691114	-0.0766762	-0.00161282	0.144566	0.0099175
	SD		AT1G61440	-0.145619	0.0737845	0.00923065	-0.134949	-0.119329	-0.153558
	SD		AT1G61370	0.509905	-0.0121063	-0.0743688	-0.0822188	-0.130761	0.071483
	SD		AT1G11280	-0.195605	0.228182	0.281685	0.184709	0.17089	0.291627
	SD		AT1G61380	0.548008	0.0325304	0.2233	0.20325	-0.0763716	0.182253
	SD		AT1G61360	0.394398	0.027274	0.0795879	0.0141808	-0.0164265	0.0122576
	SD		AT1G61460	0.544626	0.194904	-0.052773	-0.122436	-0.00554031	0.427642
	SD		AT4G11900	0.71755	0.39996	0.214776	0.518005	0.149633	0.220233
	SD		AT2G41890	0.448994	-0.142549	-0.0723403	0.162015	-0.0129685	0.195252
	SD-2	RLK4	AT5G60900	0.293185	0.21966	0.429153	0.312135	-0.00981863	0.42641
	SD-2		AT4G00340	-0.0871254	-0.128012	-0.0584231	-0.0134731	-0.124044	-0.111147
	SD-2		AT2G19130	0.529282	0.0831522	0.281824	-0.0504697	-0.0412147	0.190888
	SD-2		AT5G24080	0.184545	0.00920321	0.0325035	-0.0608332	-0.0652954	-0.0169258
	SD-2		AT4G32300	0.615186	-0.0407599	0.110536	0.410251	0.133995	0.067009
	SD-2		AT1G34300	0.601962	0.224318	0.120776	0.289756	0.143842	0.252242
	SD-2		AT5G35370	0.108934	-0.0110047	-0.116104	0.0360458	0.108224	-0.0505788
	SK		AT5G51770	-0.386131	-0.0500909	0.49219	0.0367472	-0.165138	0.152451
	SK		AT5G61570	-0.525642	-0.116176	-0.0542744	-0.10513	-0.0123081	-0.0790379
	SK		AT3G26700	-1.21792	-0.487951	-0.451896	-0.0789309	0.178052	-0.318722
	STK		AT2G46850	-0.263148	-0.0995005	-0.208046	-0.0647411	-0.0906557	-0.139792
	STK		AT5G39390	-0.106596	0.103773	-0.00254933	0.107757	0.131993	0.0128646
	STK		AT3G01840	0.712398	0.183983	0.486047	-0.0581836	-0.0376204	0.211725
	TAKL		AT2G42960	-0.546267	-0.151968	0.21061	-0.0683613	-0.0145659	-0.0318943
	TAKL		AT3G59110	-0.878727	-0.157111	0.592909	0.02599	0.138073	-0.15617
	TAKL		AT1G09440	-1.47583	0.210299	0.930909	0.226882	0.0307148	0.087951
	TAKL		AT1G56720	-2.05857	-0.174139	0.632593	0.156892	0.220857	-0.212187
	TAKL		AT3G17420	-1.39744	-0.411853	0.0198425	-0.153085	-0.0719562	-0.0504777
	TAKL		AT5G18500	-0.39304	-0.0765375	-0.159814	-0.0102826	-0.0447207	0.014578
	TAKL		AT4G01330	-0.398123	-0.208027	-0.19075	0.0638985	0.0832229	-0.353854
	TAKL	TAK1	AT1G01540	-0.502954	-0.30746	-0.121596	-0.0889309	-0.228895	-0.277739
	TAKL		AT4G02630	-0.4745	-0.275005	-0.248874	-0.0867667	-0.0196483	0.05561
	TAKL		AT4G34500	-0.414045	-0.294754	-0.186425	0.0740664	0.104422	0.0702012
	TAKL		AT2G30940	-0.182158	-0.0687688	-0.0782671	-0.176562	-0.100707	-0.108161
	Thaumatin	PR5K	AT5G38280	1.12193	0.632298	0.253651	0.192694	0.20687	0.396327
	Thaumatin		AT4G18250	0.221144	0.333722	0.587957	0.198703	0.185583	0.205873
	Thaumatin		AT1G70250	0.448755	0.183534	0.00994612	-0.00158802	-0.0344365	0.160091
	TK		AT4G25390	0.0413902	-0.0263475	0.0766715	-0.124161	-0.220776	0.162787
	TK		AT2G45590	-0.17896	-0.0591289	-0.48587	-0.13743	-0.152602	-0.166558
	TK		AT1G80870	-0.00902285	-0.134256	-0.0531812	-0.0442701	-0.0804346	0.0566389
	TK		AT5G10020	-0.43319	-0.118727	0.185294	0.0711157	0.12771	-0.0224798
	TK		AT1G07650	-0.109963	-0.329294	-0.231747	0.0625699	0.12256	-0.103053
	TKT		AT4G23220	0.223473	-0.0455209	0.308173	0.00651792	-0.163806	0.000840711
	URK1		AT1G49730	-0.182797	-0.235659	-0.14589	0.0136847	-0.0355712	-0.149977
	URK1		AT3G19300	-0.290805	-0.0125376	0.0316141	0.0116759	-0.0199117	0.0640497
	WAKL		AT1G16160	-0.025137	-0.140424	-0.126643	-0.0119525	-0.00365757	-0.0308725
	WAKL		AT1G16130	0.0590652	-0.0370988	0.296215	0.0598384	-0.0144928	-0.0666283
	WAKL		AT1G16150	-0.0414973	-0.00607008	-0.0179939	-0.0595205	-0.00170888	0.161411
	WAKL		AT1G79670	0.0512083	0.10216	0.0904958	0.22877	0.23129	0.206899
	WAKL		AT4G31100	0.0397528	-0.0552019	-0.0122089	0.0818301	0.0531242	-0.0699745
	WAKL		AT1G19390	-0.135789	-0.0539096	-0.0788792	-0.101382	-0.0247607	-0.0632859
	WAKL		AT1G17910	-0.00862917	-0.0372221	0.0416892	0.00920071	-0.0680049	0.0522779
	WAKL		AT1G69730	0.457873	0.164027	0.0697514	0.192344	0.00256319	0.182258
	WAKL		AT1G79680	0.572653	0.0919862	0.0632899	-0.109712	-0.145149	-0.0162254
	WAKL		AT1G16260	0.343793	0.326154	-0.032193	0.319695	0.171648	0.388946
	WAKL		AT1G21230	0.190617	0.104167	0.168868	0.187611	0.196375	0.150054
	WAKL	WAK4	AT1G21210	-0.120214	-0.133367	-0.186762	-0.169151	0.1131	0.0853755
	WAKL	WAK2	AT1G21270	0.510744	0.222874	0.281334	0.32207	0.0975173	0.145939
	WAKL		AT1G21240	1.0208	0.559495	0.677575	0.402554	0.00144013	0.449943
	WAKL	WAK1	AT1G21250	0.302502	0.357196	0.303133	0.202809	0.040599	0.286182
	WAKL		AT5G02070	0.310226	0.120913	0.228099	0.0472526	0.112199	0.195021
	WAKL		AT3G53840	-0.159546	-0.129863	-0.107124	-0.136238	-0.0187975	-0.0592766
	WAKL		AT2G23450	0.675534	0.256264	0.42059	0.0809342	0.122806	0.224718

[truncated: 1 more sheets: Others]
